# Supplementary material for: Differential analysis of mean blood glucose levels from venous and fingertip in predicting 30-day mortality among ICU patients with severe trauma: A retrospective study utilizing the MIMIC-IV database
Source: PLoS One. 2026 Feb 23;21(2):e0343401. doi: 10.1371/journal.pone.0343401 (PMC12928430; doi:10.1371/journal.pone.0343401)
Supplement: S1 File — (raw data of fingertip glucose within 30 days.CSV) [file pone.0343401.s014.csv]

subject_id	hadm_id	stay_id	charttime	icu_intime	icu_outtime	admittime	dischtime	glucose_fingertip
16259121	20008076	32753448	2/7/2128 04:00:00	2/7/2128 00:56:00	5/7/2128 19:02:53	1/7/2128 23:57:00	11/7/2128 13:40:00	364
16259121	20008076	32753448	2/7/2128 05:00:00	2/7/2128 00:56:00	5/7/2128 19:02:53	1/7/2128 23:57:00	11/7/2128 13:40:00	329
16259121	20008076	32753448	2/7/2128 08:00:00	2/7/2128 00:56:00	5/7/2128 19:02:53	1/7/2128 23:57:00	11/7/2128 13:40:00	261
16259121	20008076	32753448	2/7/2128 10:00:00	2/7/2128 00:56:00	5/7/2128 19:02:53	1/7/2128 23:57:00	11/7/2128 13:40:00	203
16259121	20008076	32753448	2/7/2128 16:00:00	2/7/2128 00:56:00	5/7/2128 19:02:53	1/7/2128 23:57:00	11/7/2128 13:40:00	212
16259121	20008076	32753448	3/7/2128 06:00:00	2/7/2128 00:56:00	5/7/2128 19:02:53	1/7/2128 23:57:00	11/7/2128 13:40:00	288
16259121	20008076	32753448	3/7/2128 08:00:00	2/7/2128 00:56:00	5/7/2128 19:02:53	1/7/2128 23:57:00	11/7/2128 13:40:00	227
16259121	20008076	32753448	3/7/2128 12:00:00	2/7/2128 00:56:00	5/7/2128 19:02:53	1/7/2128 23:57:00	11/7/2128 13:40:00	214
16259121	20008076	32753448	3/7/2128 17:00:00	2/7/2128 00:56:00	5/7/2128 19:02:53	1/7/2128 23:57:00	11/7/2128 13:40:00	200
16259121	20008076	32753448	4/7/2128 07:00:00	2/7/2128 00:56:00	5/7/2128 19:02:53	1/7/2128 23:57:00	11/7/2128 13:40:00	348
16259121	20008076	32753448	4/7/2128 12:00:00	2/7/2128 00:56:00	5/7/2128 19:02:53	1/7/2128 23:57:00	11/7/2128 13:40:00	308
16259121	20008076	32753448	4/7/2128 17:00:00	2/7/2128 00:56:00	5/7/2128 19:02:53	1/7/2128 23:57:00	11/7/2128 13:40:00	344
16259121	20008076	32753448	5/7/2128 00:00:00	2/7/2128 00:56:00	5/7/2128 19:02:53	1/7/2128 23:57:00	11/7/2128 13:40:00	264
16259121	20008076	32753448	5/7/2128 06:00:00	2/7/2128 00:56:00	5/7/2128 19:02:53	1/7/2128 23:57:00	11/7/2128 13:40:00	306
16259121	20008076	32753448	5/7/2128 08:00:00	2/7/2128 00:56:00	5/7/2128 19:02:53	1/7/2128 23:57:00	11/7/2128 13:40:00	300
16259121	20008076	32753448	5/7/2128 12:00:00	2/7/2128 00:56:00	5/7/2128 19:02:53	1/7/2128 23:57:00	11/7/2128 13:40:00	282
14978955	20015722	39030634	18/2/2142 07:00:00	18/2/2142 03:18:00	20/2/2142 17:45:13	18/2/2142 02:27:00	28/2/2142 16:30:00	150
14978955	20015722	39030634	18/2/2142 14:00:00	18/2/2142 03:18:00	20/2/2142 17:45:13	18/2/2142 02:27:00	28/2/2142 16:30:00	158
14978955	20015722	39030634	19/2/2142 08:00:00	18/2/2142 03:18:00	20/2/2142 17:45:13	18/2/2142 02:27:00	28/2/2142 16:30:00	192
14978955	20015722	39030634	19/2/2142 13:00:00	18/2/2142 03:18:00	20/2/2142 17:45:13	18/2/2142 02:27:00	28/2/2142 16:30:00	194
14978955	20015722	39030634	19/2/2142 20:00:00	18/2/2142 03:18:00	20/2/2142 17:45:13	18/2/2142 02:27:00	28/2/2142 16:30:00	148
14978955	20015722	39030634	20/2/2142 07:00:00	18/2/2142 03:18:00	20/2/2142 17:45:13	18/2/2142 02:27:00	28/2/2142 16:30:00	128
14978955	20015722	39030634	20/2/2142 13:00:00	18/2/2142 03:18:00	20/2/2142 17:45:13	18/2/2142 02:27:00	28/2/2142 16:30:00	123
11546758	20018306	30241528	15/5/2136 11:00:00	14/5/2136 21:19:00	20/6/2136 14:31:15	14/5/2136 19:42:00	11/7/2136 00:00:00	104
11546758	20018306	30241528	15/5/2136 22:25:00	14/5/2136 21:19:00	20/6/2136 14:31:15	14/5/2136 19:42:00	11/7/2136 00:00:00	122
11546758	20018306	30241528	16/5/2136 10:00:00	14/5/2136 21:19:00	20/6/2136 14:31:15	14/5/2136 19:42:00	11/7/2136 00:00:00	125
11546758	20018306	30241528	16/5/2136 16:00:00	14/5/2136 21:19:00	20/6/2136 14:31:15	14/5/2136 19:42:00	11/7/2136 00:00:00	103
11546758	20018306	30241528	16/5/2136 22:00:00	14/5/2136 21:19:00	20/6/2136 14:31:15	14/5/2136 19:42:00	11/7/2136 00:00:00	95
11546758	20018306	30241528	17/5/2136 10:00:00	14/5/2136 21:19:00	20/6/2136 14:31:15	14/5/2136 19:42:00	11/7/2136 00:00:00	84
11546758	20018306	30241528	17/5/2136 16:00:00	14/5/2136 21:19:00	20/6/2136 14:31:15	14/5/2136 19:42:00	11/7/2136 00:00:00	102
11546758	20018306	30241528	17/5/2136 22:00:00	14/5/2136 21:19:00	20/6/2136 14:31:15	14/5/2136 19:42:00	11/7/2136 00:00:00	108
11546758	20018306	30241528	18/5/2136 04:00:00	14/5/2136 21:19:00	20/6/2136 14:31:15	14/5/2136 19:42:00	11/7/2136 00:00:00	106
11546758	20018306	30241528	18/5/2136 18:00:00	14/5/2136 21:19:00	20/6/2136 14:31:15	14/5/2136 19:42:00	11/7/2136 00:00:00	137
11546758	20018306	30241528	19/5/2136 00:00:00	14/5/2136 21:19:00	20/6/2136 14:31:15	14/5/2136 19:42:00	11/7/2136 00:00:00	107
11546758	20018306	30241528	19/5/2136 06:00:00	14/5/2136 21:19:00	20/6/2136 14:31:15	14/5/2136 19:42:00	11/7/2136 00:00:00	117
11546758	20018306	30241528	19/5/2136 12:00:00	14/5/2136 21:19:00	20/6/2136 14:31:15	14/5/2136 19:42:00	11/7/2136 00:00:00	152
11546758	20018306	30241528	19/5/2136 18:00:00	14/5/2136 21:19:00	20/6/2136 14:31:15	14/5/2136 19:42:00	11/7/2136 00:00:00	125
11546758	20018306	30241528	19/5/2136 19:00:00	14/5/2136 21:19:00	20/6/2136 14:31:15	14/5/2136 19:42:00	11/7/2136 00:00:00	200
11546758	20018306	30241528	1/6/2136 04:00:00	14/5/2136 21:19:00	20/6/2136 14:31:15	14/5/2136 19:42:00	11/7/2136 00:00:00	102
11546758	20018306	30241528	1/6/2136 10:00:00	14/5/2136 21:19:00	20/6/2136 14:31:15	14/5/2136 19:42:00	11/7/2136 00:00:00	120
11546758	20018306	30241528	1/6/2136 16:00:00	14/5/2136 21:19:00	20/6/2136 14:31:15	14/5/2136 19:42:00	11/7/2136 00:00:00	121
11546758	20018306	30241528	1/6/2136 22:00:00	14/5/2136 21:19:00	20/6/2136 14:31:15	14/5/2136 19:42:00	11/7/2136 00:00:00	123
11546758	20018306	30241528	2/6/2136 04:00:00	14/5/2136 21:19:00	20/6/2136 14:31:15	14/5/2136 19:42:00	11/7/2136 00:00:00	132
11546758	20018306	30241528	2/6/2136 10:00:00	14/5/2136 21:19:00	20/6/2136 14:31:15	14/5/2136 19:42:00	11/7/2136 00:00:00	133
11546758	20018306	30241528	2/6/2136 16:00:00	14/5/2136 21:19:00	20/6/2136 14:31:15	14/5/2136 19:42:00	11/7/2136 00:00:00	107
11546758	20018306	30241528	2/6/2136 22:00:00	14/5/2136 21:19:00	20/6/2136 14:31:15	14/5/2136 19:42:00	11/7/2136 00:00:00	106
11546758	20018306	30241528	3/6/2136 10:00:00	14/5/2136 21:19:00	20/6/2136 14:31:15	14/5/2136 19:42:00	11/7/2136 00:00:00	131
11546758	20018306	30241528	3/6/2136 16:00:00	14/5/2136 21:19:00	20/6/2136 14:31:15	14/5/2136 19:42:00	11/7/2136 00:00:00	103
11546758	20018306	30241528	3/6/2136 22:00:00	14/5/2136 21:19:00	20/6/2136 14:31:15	14/5/2136 19:42:00	11/7/2136 00:00:00	103
11546758	20018306	30241528	4/6/2136 06:00:00	14/5/2136 21:19:00	20/6/2136 14:31:15	14/5/2136 19:42:00	11/7/2136 00:00:00	103
11546758	20018306	30241528	4/6/2136 08:00:00	14/5/2136 21:19:00	20/6/2136 14:31:15	14/5/2136 19:42:00	11/7/2136 00:00:00	102
11546758	20018306	30241528	4/6/2136 12:00:00	14/5/2136 21:19:00	20/6/2136 14:31:15	14/5/2136 19:42:00	11/7/2136 00:00:00	148
11546758	20018306	30241528	4/6/2136 17:00:00	14/5/2136 21:19:00	20/6/2136 14:31:15	14/5/2136 19:42:00	11/7/2136 00:00:00	163
11546758	20018306	30241528	4/6/2136 22:00:00	14/5/2136 21:19:00	20/6/2136 14:31:15	14/5/2136 19:42:00	11/7/2136 00:00:00	163
11546758	20018306	30241528	5/6/2136 08:00:00	14/5/2136 21:19:00	20/6/2136 14:31:15	14/5/2136 19:42:00	11/7/2136 00:00:00	110
11546758	20018306	30241528	5/6/2136 12:00:00	14/5/2136 21:19:00	20/6/2136 14:31:15	14/5/2136 19:42:00	11/7/2136 00:00:00	127
11546758	20018306	30241528	5/6/2136 17:00:00	14/5/2136 21:19:00	20/6/2136 14:31:15	14/5/2136 19:42:00	11/7/2136 00:00:00	124
11546758	20018306	30241528	5/6/2136 21:00:00	14/5/2136 21:19:00	20/6/2136 14:31:15	14/5/2136 19:42:00	11/7/2136 00:00:00	113
11546758	20018306	30241528	6/6/2136 08:00:00	14/5/2136 21:19:00	20/6/2136 14:31:15	14/5/2136 19:42:00	11/7/2136 00:00:00	134
11546758	20018306	30241528	6/6/2136 12:00:00	14/5/2136 21:19:00	20/6/2136 14:31:15	14/5/2136 19:42:00	11/7/2136 00:00:00	134
11546758	20018306	30241528	6/6/2136 17:00:00	14/5/2136 21:19:00	20/6/2136 14:31:15	14/5/2136 19:42:00	11/7/2136 00:00:00	154
11546758	20018306	30241528	6/6/2136 21:00:00	14/5/2136 21:19:00	20/6/2136 14:31:15	14/5/2136 19:42:00	11/7/2136 00:00:00	198
11546758	20018306	30241528	7/6/2136 08:00:00	14/5/2136 21:19:00	20/6/2136 14:31:15	14/5/2136 19:42:00	11/7/2136 00:00:00	111
11546758	20018306	30241528	7/6/2136 12:00:00	14/5/2136 21:19:00	20/6/2136 14:31:15	14/5/2136 19:42:00	11/7/2136 00:00:00	163
11546758	20018306	30241528	7/6/2136 17:00:00	14/5/2136 21:19:00	20/6/2136 14:31:15	14/5/2136 19:42:00	11/7/2136 00:00:00	116
11546758	20018306	30241528	7/6/2136 22:00:00	14/5/2136 21:19:00	20/6/2136 14:31:15	14/5/2136 19:42:00	11/7/2136 00:00:00	163
11546758	20018306	30241528	8/6/2136 07:00:00	14/5/2136 21:19:00	20/6/2136 14:31:15	14/5/2136 19:42:00	11/7/2136 00:00:00	119
11546758	20018306	30241528	8/6/2136 12:00:00	14/5/2136 21:19:00	20/6/2136 14:31:15	14/5/2136 19:42:00	11/7/2136 00:00:00	115
11546758	20018306	30241528	8/6/2136 16:00:00	14/5/2136 21:19:00	20/6/2136 14:31:15	14/5/2136 19:42:00	11/7/2136 00:00:00	137
11546758	20018306	30241528	8/6/2136 22:00:00	14/5/2136 21:19:00	20/6/2136 14:31:15	14/5/2136 19:42:00	11/7/2136 00:00:00	129
11546758	20018306	30241528	9/6/2136 08:00:00	14/5/2136 21:19:00	20/6/2136 14:31:15	14/5/2136 19:42:00	11/7/2136 00:00:00	104
11546758	20018306	30241528	9/6/2136 12:00:00	14/5/2136 21:19:00	20/6/2136 14:31:15	14/5/2136 19:42:00	11/7/2136 00:00:00	194
11546758	20018306	30241528	9/6/2136 17:00:00	14/5/2136 21:19:00	20/6/2136 14:31:15	14/5/2136 19:42:00	11/7/2136 00:00:00	123
11546758	20018306	30241528	10/6/2136 08:00:00	14/5/2136 21:19:00	20/6/2136 14:31:15	14/5/2136 19:42:00	11/7/2136 00:00:00	131
11546758	20018306	30241528	10/6/2136 12:00:00	14/5/2136 21:19:00	20/6/2136 14:31:15	14/5/2136 19:42:00	11/7/2136 00:00:00	149
11546758	20018306	30241528	10/6/2136 16:00:00	14/5/2136 21:19:00	20/6/2136 14:31:15	14/5/2136 19:42:00	11/7/2136 00:00:00	181
11546758	20018306	30241528	10/6/2136 22:00:00	14/5/2136 21:19:00	20/6/2136 14:31:15	14/5/2136 19:42:00	11/7/2136 00:00:00	186
16779215	20024229	30937475	27/8/2132 20:00:00	27/8/2132 09:13:00	3/9/2132 00:47:10	27/8/2132 08:05:00	8/9/2132 11:13:00	83
16779215	20024229	30937475	28/8/2132 07:00:00	27/8/2132 09:13:00	3/9/2132 00:47:10	27/8/2132 08:05:00	8/9/2132 11:13:00	103
16779215	20024229	30937475	28/8/2132 13:00:00	27/8/2132 09:13:00	3/9/2132 00:47:10	27/8/2132 08:05:00	8/9/2132 11:13:00	96
16779215	20024229	30937475	29/8/2132 07:00:00	27/8/2132 09:13:00	3/9/2132 00:47:10	27/8/2132 08:05:00	8/9/2132 11:13:00	122
16779215	20024229	30937475	29/8/2132 13:00:00	27/8/2132 09:13:00	3/9/2132 00:47:10	27/8/2132 08:05:00	8/9/2132 11:13:00	136
16779215	20024229	30937475	30/8/2132 07:00:00	27/8/2132 09:13:00	3/9/2132 00:47:10	27/8/2132 08:05:00	8/9/2132 11:13:00	115
16779215	20024229	30937475	30/8/2132 13:00:00	27/8/2132 09:13:00	3/9/2132 00:47:10	27/8/2132 08:05:00	8/9/2132 11:13:00	128
16779215	20024229	30937475	30/8/2132 20:00:00	27/8/2132 09:13:00	3/9/2132 00:47:10	27/8/2132 08:05:00	8/9/2132 11:13:00	89
16779215	20024229	30937475	31/8/2132 07:00:00	27/8/2132 09:13:00	3/9/2132 00:47:10	27/8/2132 08:05:00	8/9/2132 11:13:00	122
16779215	20024229	30937475	31/8/2132 13:00:00	27/8/2132 09:13:00	3/9/2132 00:47:10	27/8/2132 08:05:00	8/9/2132 11:13:00	129
16779215	20024229	30937475	31/8/2132 19:00:00	27/8/2132 09:13:00	3/9/2132 00:47:10	27/8/2132 08:05:00	8/9/2132 11:13:00	149
16779215	20024229	30937475	1/9/2132 07:00:00	27/8/2132 09:13:00	3/9/2132 00:47:10	27/8/2132 08:05:00	8/9/2132 11:13:00	172
16779215	20024229	30937475	1/9/2132 13:00:00	27/8/2132 09:13:00	3/9/2132 00:47:10	27/8/2132 08:05:00	8/9/2132 11:13:00	106
16779215	20024229	30937475	1/9/2132 20:00:00	27/8/2132 09:13:00	3/9/2132 00:47:10	27/8/2132 08:05:00	8/9/2132 11:13:00	104
16779215	20024229	30937475	2/9/2132 07:00:00	27/8/2132 09:13:00	3/9/2132 00:47:10	27/8/2132 08:05:00	8/9/2132 11:13:00	99
16779215	20024229	30937475	2/9/2132 13:00:00	27/8/2132 09:13:00	3/9/2132 00:47:10	27/8/2132 08:05:00	8/9/2132 11:13:00	136
16779215	20024229	30937475	2/9/2132 20:00:00	27/8/2132 09:13:00	3/9/2132 00:47:10	27/8/2132 08:05:00	8/9/2132 11:13:00	175
16358853	20024373	34429797	20/4/2140 07:00:00	19/4/2140 17:53:17	20/4/2140 18:30:11	19/4/2140 17:52:00	22/4/2140 15:17:00	77
16358853	20024373	34429797	20/4/2140 13:00:00	19/4/2140 17:53:17	20/4/2140 18:30:11	19/4/2140 17:52:00	22/4/2140 15:17:00	176
11927347	20029334	33123133	19/1/2126 09:30:00	19/1/2126 09:04:28	20/1/2126 20:56:11	19/1/2126 03:27:00	24/1/2126 17:03:00	71
11927347	20029334	33123133	19/1/2126 10:15:00	19/1/2126 09:04:28	20/1/2126 20:56:11	19/1/2126 03:27:00	24/1/2126 17:03:00	77
11927347	20029334	33123133	19/1/2126 11:30:00	19/1/2126 09:04:28	20/1/2126 20:56:11	19/1/2126 03:27:00	24/1/2126 17:03:00	68
11927347	20029334	33123133	19/1/2126 13:00:00	19/1/2126 09:04:28	20/1/2126 20:56:11	19/1/2126 03:27:00	24/1/2126 17:03:00	61
11927347	20029334	33123133	19/1/2126 14:00:00	19/1/2126 09:04:28	20/1/2126 20:56:11	19/1/2126 03:27:00	24/1/2126 17:03:00	98
11927347	20029334	33123133	19/1/2126 18:00:00	19/1/2126 09:04:28	20/1/2126 20:56:11	19/1/2126 03:27:00	24/1/2126 17:03:00	150
11927347	20029334	33123133	19/1/2126 20:00:00	19/1/2126 09:04:28	20/1/2126 20:56:11	19/1/2126 03:27:00	24/1/2126 17:03:00	240
11927347	20029334	33123133	19/1/2126 22:00:00	19/1/2126 09:04:28	20/1/2126 20:56:11	19/1/2126 03:27:00	24/1/2126 17:03:00	257
11927347	20029334	33123133	20/1/2126 00:00:00	19/1/2126 09:04:28	20/1/2126 20:56:11	19/1/2126 03:27:00	24/1/2126 17:03:00	257
11927347	20029334	33123133	20/1/2126 02:00:00	19/1/2126 09:04:28	20/1/2126 20:56:11	19/1/2126 03:27:00	24/1/2126 17:03:00	213
11927347	20029334	33123133	20/1/2126 04:00:00	19/1/2126 09:04:28	20/1/2126 20:56:11	19/1/2126 03:27:00	24/1/2126 17:03:00	179
11927347	20029334	33123133	20/1/2126 05:00:00	19/1/2126 09:04:28	20/1/2126 20:56:11	19/1/2126 03:27:00	24/1/2126 17:03:00	167
11927347	20029334	33123133	20/1/2126 06:00:00	19/1/2126 09:04:28	20/1/2126 20:56:11	19/1/2126 03:27:00	24/1/2126 17:03:00	170
11927347	20029334	33123133	20/1/2126 07:00:00	19/1/2126 09:04:28	20/1/2126 20:56:11	19/1/2126 03:27:00	24/1/2126 17:03:00	171
11927347	20029334	33123133	20/1/2126 08:00:00	19/1/2126 09:04:28	20/1/2126 20:56:11	19/1/2126 03:27:00	24/1/2126 17:03:00	146
11927347	20029334	33123133	20/1/2126 09:00:00	19/1/2126 09:04:28	20/1/2126 20:56:11	19/1/2126 03:27:00	24/1/2126 17:03:00	179
11927347	20029334	33123133	20/1/2126 13:00:00	19/1/2126 09:04:28	20/1/2126 20:56:11	19/1/2126 03:27:00	24/1/2126 17:03:00	265
11927347	20029334	33123133	20/1/2126 16:00:00	19/1/2126 09:04:28	20/1/2126 20:56:11	19/1/2126 03:27:00	24/1/2126 17:03:00	245
11927347	20029334	33123133	20/1/2126 17:00:00	19/1/2126 09:04:28	20/1/2126 20:56:11	19/1/2126 03:27:00	24/1/2126 17:03:00	176
11927347	20029334	33123133	20/1/2126 20:00:00	19/1/2126 09:04:28	20/1/2126 20:56:11	19/1/2126 03:27:00	24/1/2126 17:03:00	201
10505233	20036938	33430313	19/10/2131 08:00:00	18/10/2131 21:09:00	20/10/2131 17:33:19	18/10/2131 17:54:00	28/10/2131 16:00:00	158
10505233	20036938	33430313	19/10/2131 16:00:00	18/10/2131 21:09:00	20/10/2131 17:33:19	18/10/2131 17:54:00	28/10/2131 16:00:00	152
10505233	20036938	33430313	19/10/2131 20:00:00	18/10/2131 21:09:00	20/10/2131 17:33:19	18/10/2131 17:54:00	28/10/2131 16:00:00	133
10505233	20036938	33430313	20/10/2131 04:33:00	18/10/2131 21:09:00	20/10/2131 17:33:19	18/10/2131 17:54:00	28/10/2131 16:00:00	215
10505233	20036938	33430313	20/10/2131 08:00:00	18/10/2131 21:09:00	20/10/2131 17:33:19	18/10/2131 17:54:00	28/10/2131 16:00:00	165
10505233	20036938	33430313	20/10/2131 14:00:00	18/10/2131 21:09:00	20/10/2131 17:33:19	18/10/2131 17:54:00	28/10/2131 16:00:00	142
17963938	20043333	30604629	28/12/2110 20:15:00	28/12/2110 17:36:00	14/1/2111 21:26:57	28/12/2110 16:54:00	14/1/2111 00:00:00	124
17963938	20043333	30604629	29/12/2110 02:05:00	28/12/2110 17:36:00	14/1/2111 21:26:57	28/12/2110 16:54:00	14/1/2111 00:00:00	116
17963938	20043333	30604629	29/12/2110 08:00:00	28/12/2110 17:36:00	14/1/2111 21:26:57	28/12/2110 16:54:00	14/1/2111 00:00:00	117
17963938	20043333	30604629	29/12/2110 14:55:00	28/12/2110 17:36:00	14/1/2111 21:26:57	28/12/2110 16:54:00	14/1/2111 00:00:00	125
17963938	20043333	30604629	29/12/2110 20:00:00	28/12/2110 17:36:00	14/1/2111 21:26:57	28/12/2110 16:54:00	14/1/2111 00:00:00	113
17963938	20043333	30604629	30/12/2110 02:56:00	28/12/2110 17:36:00	14/1/2111 21:26:57	28/12/2110 16:54:00	14/1/2111 00:00:00	115
17963938	20043333	30604629	30/12/2110 08:00:00	28/12/2110 17:36:00	14/1/2111 21:26:57	28/12/2110 16:54:00	14/1/2111 00:00:00	178
17963938	20043333	30604629	30/12/2110 14:13:00	28/12/2110 17:36:00	14/1/2111 21:26:57	28/12/2110 16:54:00	14/1/2111 00:00:00	144
17963938	20043333	30604629	30/12/2110 19:45:00	28/12/2110 17:36:00	14/1/2111 21:26:57	28/12/2110 16:54:00	14/1/2111 00:00:00	94
17963938	20043333	30604629	31/12/2110 14:00:00	28/12/2110 17:36:00	14/1/2111 21:26:57	28/12/2110 16:54:00	14/1/2111 00:00:00	143
17963938	20043333	30604629	31/12/2110 20:00:00	28/12/2110 17:36:00	14/1/2111 21:26:57	28/12/2110 16:54:00	14/1/2111 00:00:00	112
17963938	20043333	30604629	1/1/2111 08:00:00	28/12/2110 17:36:00	14/1/2111 21:26:57	28/12/2110 16:54:00	14/1/2111 00:00:00	92
17963938	20043333	30604629	1/1/2111 14:00:00	28/12/2110 17:36:00	14/1/2111 21:26:57	28/12/2110 16:54:00	14/1/2111 00:00:00	109
17963938	20043333	30604629	1/1/2111 20:00:00	28/12/2110 17:36:00	14/1/2111 21:26:57	28/12/2110 16:54:00	14/1/2111 00:00:00	111
17963938	20043333	30604629	2/1/2111 01:48:00	28/12/2110 17:36:00	14/1/2111 21:26:57	28/12/2110 16:54:00	14/1/2111 00:00:00	121
17963938	20043333	30604629	2/1/2111 08:00:00	28/12/2110 17:36:00	14/1/2111 21:26:57	28/12/2110 16:54:00	14/1/2111 00:00:00	118
17963938	20043333	30604629	2/1/2111 20:00:00	28/12/2110 17:36:00	14/1/2111 21:26:57	28/12/2110 16:54:00	14/1/2111 00:00:00	126
17963938	20043333	30604629	3/1/2111 02:00:00	28/12/2110 17:36:00	14/1/2111 21:26:57	28/12/2110 16:54:00	14/1/2111 00:00:00	149
17963938	20043333	30604629	3/1/2111 21:23:00	28/12/2110 17:36:00	14/1/2111 21:26:57	28/12/2110 16:54:00	14/1/2111 00:00:00	172
17963938	20043333	30604629	4/1/2111 02:00:00	28/12/2110 17:36:00	14/1/2111 21:26:57	28/12/2110 16:54:00	14/1/2111 00:00:00	172
17963938	20043333	30604629	4/1/2111 08:00:00	28/12/2110 17:36:00	14/1/2111 21:26:57	28/12/2110 16:54:00	14/1/2111 00:00:00	161
17963938	20043333	30604629	4/1/2111 14:00:00	28/12/2110 17:36:00	14/1/2111 21:26:57	28/12/2110 16:54:00	14/1/2111 00:00:00	150
17963938	20043333	30604629	4/1/2111 20:00:00	28/12/2110 17:36:00	14/1/2111 21:26:57	28/12/2110 16:54:00	14/1/2111 00:00:00	179
17963938	20043333	30604629	5/1/2111 20:00:00	28/12/2110 17:36:00	14/1/2111 21:26:57	28/12/2110 16:54:00	14/1/2111 00:00:00	175
17963938	20043333	30604629	6/1/2111 02:00:00	28/12/2110 17:36:00	14/1/2111 21:26:57	28/12/2110 16:54:00	14/1/2111 00:00:00	177
17963938	20043333	30604629	7/1/2111 08:00:00	28/12/2110 17:36:00	14/1/2111 21:26:57	28/12/2110 16:54:00	14/1/2111 00:00:00	110
17963938	20043333	30604629	7/1/2111 14:00:00	28/12/2110 17:36:00	14/1/2111 21:26:57	28/12/2110 16:54:00	14/1/2111 00:00:00	106
17963938	20043333	30604629	7/1/2111 20:00:00	28/12/2110 17:36:00	14/1/2111 21:26:57	28/12/2110 16:54:00	14/1/2111 00:00:00	118
17963938	20043333	30604629	8/1/2111 09:00:00	28/12/2110 17:36:00	14/1/2111 21:26:57	28/12/2110 16:54:00	14/1/2111 00:00:00	134
17963938	20043333	30604629	8/1/2111 14:00:00	28/12/2110 17:36:00	14/1/2111 21:26:57	28/12/2110 16:54:00	14/1/2111 00:00:00	149
17963938	20043333	30604629	8/1/2111 20:00:00	28/12/2110 17:36:00	14/1/2111 21:26:57	28/12/2110 16:54:00	14/1/2111 00:00:00	150
17963938	20043333	30604629	9/1/2111 02:00:00	28/12/2110 17:36:00	14/1/2111 21:26:57	28/12/2110 16:54:00	14/1/2111 00:00:00	148
17963938	20043333	30604629	9/1/2111 08:00:00	28/12/2110 17:36:00	14/1/2111 21:26:57	28/12/2110 16:54:00	14/1/2111 00:00:00	82
17963938	20043333	30604629	9/1/2111 14:00:00	28/12/2110 17:36:00	14/1/2111 21:26:57	28/12/2110 16:54:00	14/1/2111 00:00:00	108
17963938	20043333	30604629	9/1/2111 20:00:00	28/12/2110 17:36:00	14/1/2111 21:26:57	28/12/2110 16:54:00	14/1/2111 00:00:00	86
17963938	20043333	30604629	11/1/2111 08:00:00	28/12/2110 17:36:00	14/1/2111 21:26:57	28/12/2110 16:54:00	14/1/2111 00:00:00	84
17963938	20043333	30604629	12/1/2111 02:00:00	28/12/2110 17:36:00	14/1/2111 21:26:57	28/12/2110 16:54:00	14/1/2111 00:00:00	112
17963938	20043333	30604629	12/1/2111 08:00:00	28/12/2110 17:36:00	14/1/2111 21:26:57	28/12/2110 16:54:00	14/1/2111 00:00:00	43
17963938	20043333	30604629	12/1/2111 08:30:00	28/12/2110 17:36:00	14/1/2111 21:26:57	28/12/2110 16:54:00	14/1/2111 00:00:00	130
17963938	20043333	30604629	12/1/2111 09:00:00	28/12/2110 17:36:00	14/1/2111 21:26:57	28/12/2110 16:54:00	14/1/2111 00:00:00	139
17963938	20043333	30604629	12/1/2111 14:00:00	28/12/2110 17:36:00	14/1/2111 21:26:57	28/12/2110 16:54:00	14/1/2111 00:00:00	122
17963938	20043333	30604629	12/1/2111 22:00:00	28/12/2110 17:36:00	14/1/2111 21:26:57	28/12/2110 16:54:00	14/1/2111 00:00:00	100
17963938	20043333	30604629	13/1/2111 08:00:00	28/12/2110 17:36:00	14/1/2111 21:26:57	28/12/2110 16:54:00	14/1/2111 00:00:00	105
11475290	20043816	38527179	6/2/2156 14:00:00	5/2/2156 21:21:00	8/2/2156 04:09:49	5/2/2156 21:04:00	8/2/2156 13:42:00	259
11475290	20043816	38527179	6/2/2156 17:00:00	5/2/2156 21:21:00	8/2/2156 04:09:49	5/2/2156 21:04:00	8/2/2156 13:42:00	119
11475290	20043816	38527179	6/2/2156 18:00:00	5/2/2156 21:21:00	8/2/2156 04:09:49	5/2/2156 21:04:00	8/2/2156 13:42:00	132
11475290	20043816	38527179	6/2/2156 19:00:00	5/2/2156 21:21:00	8/2/2156 04:09:49	5/2/2156 21:04:00	8/2/2156 13:42:00	105
11475290	20043816	38527179	6/2/2156 20:00:00	5/2/2156 21:21:00	8/2/2156 04:09:49	5/2/2156 21:04:00	8/2/2156 13:42:00	58
11475290	20043816	38527179	6/2/2156 21:30:00	5/2/2156 21:21:00	8/2/2156 04:09:49	5/2/2156 21:04:00	8/2/2156 13:42:00	102
11475290	20043816	38527179	6/2/2156 22:00:00	5/2/2156 21:21:00	8/2/2156 04:09:49	5/2/2156 21:04:00	8/2/2156 13:42:00	160
11475290	20043816	38527179	6/2/2156 23:30:00	5/2/2156 21:21:00	8/2/2156 04:09:49	5/2/2156 21:04:00	8/2/2156 13:42:00	200
11475290	20043816	38527179	7/2/2156 01:00:00	5/2/2156 21:21:00	8/2/2156 04:09:49	5/2/2156 21:04:00	8/2/2156 13:42:00	197
11475290	20043816	38527179	7/2/2156 04:00:00	5/2/2156 21:21:00	8/2/2156 04:09:49	5/2/2156 21:04:00	8/2/2156 13:42:00	158
11475290	20043816	38527179	7/2/2156 07:00:00	5/2/2156 21:21:00	8/2/2156 04:09:49	5/2/2156 21:04:00	8/2/2156 13:42:00	203
11475290	20043816	38527179	7/2/2156 08:00:00	5/2/2156 21:21:00	8/2/2156 04:09:49	5/2/2156 21:04:00	8/2/2156 13:42:00	262
11475290	20043816	38527179	7/2/2156 11:00:00	5/2/2156 21:21:00	8/2/2156 04:09:49	5/2/2156 21:04:00	8/2/2156 13:42:00	332
11475290	20043816	38527179	7/2/2156 12:00:00	5/2/2156 21:21:00	8/2/2156 04:09:49	5/2/2156 21:04:00	8/2/2156 13:42:00	300
11475290	20043816	38527179	7/2/2156 13:00:00	5/2/2156 21:21:00	8/2/2156 04:09:49	5/2/2156 21:04:00	8/2/2156 13:42:00	241
11475290	20043816	38527179	7/2/2156 14:00:00	5/2/2156 21:21:00	8/2/2156 04:09:49	5/2/2156 21:04:00	8/2/2156 13:42:00	225
11475290	20043816	38527179	7/2/2156 15:00:00	5/2/2156 21:21:00	8/2/2156 04:09:49	5/2/2156 21:04:00	8/2/2156 13:42:00	238
11475290	20043816	38527179	7/2/2156 16:00:00	5/2/2156 21:21:00	8/2/2156 04:09:49	5/2/2156 21:04:00	8/2/2156 13:42:00	161
11475290	20043816	38527179	7/2/2156 17:00:00	5/2/2156 21:21:00	8/2/2156 04:09:49	5/2/2156 21:04:00	8/2/2156 13:42:00	174
11475290	20043816	38527179	7/2/2156 18:00:00	5/2/2156 21:21:00	8/2/2156 04:09:49	5/2/2156 21:04:00	8/2/2156 13:42:00	56
11475290	20043816	38527179	7/2/2156 18:30:00	5/2/2156 21:21:00	8/2/2156 04:09:49	5/2/2156 21:04:00	8/2/2156 13:42:00	48
11475290	20043816	38527179	7/2/2156 19:00:00	5/2/2156 21:21:00	8/2/2156 04:09:49	5/2/2156 21:04:00	8/2/2156 13:42:00	48
11475290	20043816	38527179	7/2/2156 20:15:00	5/2/2156 21:21:00	8/2/2156 04:09:49	5/2/2156 21:04:00	8/2/2156 13:42:00	135
11475290	20043816	38527179	7/2/2156 22:00:00	5/2/2156 21:21:00	8/2/2156 04:09:49	5/2/2156 21:04:00	8/2/2156 13:42:00	145
12301990	20047576	32090838	22/6/2120 16:00:00	21/6/2120 22:10:00	3/7/2120 23:32:03	21/6/2120 21:08:00	8/7/2120 14:15:00	94
12301990	20047576	32090838	23/6/2120 10:00:00	21/6/2120 22:10:00	3/7/2120 23:32:03	21/6/2120 21:08:00	8/7/2120 14:15:00	109
12301990	20047576	32090838	23/6/2120 16:00:00	21/6/2120 22:10:00	3/7/2120 23:32:03	21/6/2120 21:08:00	8/7/2120 14:15:00	91
12301990	20047576	32090838	23/6/2120 22:00:00	21/6/2120 22:10:00	3/7/2120 23:32:03	21/6/2120 21:08:00	8/7/2120 14:15:00	94
12301990	20047576	32090838	24/6/2120 10:00:00	21/6/2120 22:10:00	3/7/2120 23:32:03	21/6/2120 21:08:00	8/7/2120 14:15:00	99
12301990	20047576	32090838	24/6/2120 16:00:00	21/6/2120 22:10:00	3/7/2120 23:32:03	21/6/2120 21:08:00	8/7/2120 14:15:00	106
12301990	20047576	32090838	25/6/2120 00:00:00	21/6/2120 22:10:00	3/7/2120 23:32:03	21/6/2120 21:08:00	8/7/2120 14:15:00	90
12301990	20047576	32090838	25/6/2120 06:00:00	21/6/2120 22:10:00	3/7/2120 23:32:03	21/6/2120 21:08:00	8/7/2120 14:15:00	77
12301990	20047576	32090838	25/6/2120 12:00:00	21/6/2120 22:10:00	3/7/2120 23:32:03	21/6/2120 21:08:00	8/7/2120 14:15:00	128
12301990	20047576	32090838	25/6/2120 18:00:00	21/6/2120 22:10:00	3/7/2120 23:32:03	21/6/2120 21:08:00	8/7/2120 14:15:00	110
12301990	20047576	32090838	26/6/2120 00:00:00	21/6/2120 22:10:00	3/7/2120 23:32:03	21/6/2120 21:08:00	8/7/2120 14:15:00	116
12301990	20047576	32090838	26/6/2120 06:00:00	21/6/2120 22:10:00	3/7/2120 23:32:03	21/6/2120 21:08:00	8/7/2120 14:15:00	110
12301990	20047576	32090838	26/6/2120 12:00:00	21/6/2120 22:10:00	3/7/2120 23:32:03	21/6/2120 21:08:00	8/7/2120 14:15:00	115
12301990	20047576	32090838	26/6/2120 18:00:00	21/6/2120 22:10:00	3/7/2120 23:32:03	21/6/2120 21:08:00	8/7/2120 14:15:00	106
12301990	20047576	32090838	26/6/2120 22:00:00	21/6/2120 22:10:00	3/7/2120 23:32:03	21/6/2120 21:08:00	8/7/2120 14:15:00	118
12301990	20047576	32090838	27/6/2120 12:00:00	21/6/2120 22:10:00	3/7/2120 23:32:03	21/6/2120 21:08:00	8/7/2120 14:15:00	114
12301990	20047576	32090838	29/6/2120 22:00:00	21/6/2120 22:10:00	3/7/2120 23:32:03	21/6/2120 21:08:00	8/7/2120 14:15:00	109
12301990	20047576	32090838	30/6/2120 07:00:00	21/6/2120 22:10:00	3/7/2120 23:32:03	21/6/2120 21:08:00	8/7/2120 14:15:00	103
12301990	20047576	32090838	30/6/2120 12:00:00	21/6/2120 22:10:00	3/7/2120 23:32:03	21/6/2120 21:08:00	8/7/2120 14:15:00	103
12301990	20047576	32090838	30/6/2120 18:00:00	21/6/2120 22:10:00	3/7/2120 23:32:03	21/6/2120 21:08:00	8/7/2120 14:15:00	101
12301990	20047576	32090838	30/6/2120 22:00:00	21/6/2120 22:10:00	3/7/2120 23:32:03	21/6/2120 21:08:00	8/7/2120 14:15:00	98
12301990	20047576	32090838	1/7/2120 08:00:00	21/6/2120 22:10:00	3/7/2120 23:32:03	21/6/2120 21:08:00	8/7/2120 14:15:00	93
12301990	20047576	32090838	1/7/2120 12:00:00	21/6/2120 22:10:00	3/7/2120 23:32:03	21/6/2120 21:08:00	8/7/2120 14:15:00	108
12301990	20047576	32090838	1/7/2120 18:00:00	21/6/2120 22:10:00	3/7/2120 23:32:03	21/6/2120 21:08:00	8/7/2120 14:15:00	91
12301990	20047576	32090838	2/7/2120 08:00:00	21/6/2120 22:10:00	3/7/2120 23:32:03	21/6/2120 21:08:00	8/7/2120 14:15:00	114
12301990	20047576	32090838	2/7/2120 12:00:00	21/6/2120 22:10:00	3/7/2120 23:32:03	21/6/2120 21:08:00	8/7/2120 14:15:00	97
12301990	20047576	32090838	2/7/2120 16:00:00	21/6/2120 22:10:00	3/7/2120 23:32:03	21/6/2120 21:08:00	8/7/2120 14:15:00	97
12301990	20047576	32090838	2/7/2120 22:00:00	21/6/2120 22:10:00	3/7/2120 23:32:03	21/6/2120 21:08:00	8/7/2120 14:15:00	93
12301990	20047576	32090838	3/7/2120 07:00:00	21/6/2120 22:10:00	3/7/2120 23:32:03	21/6/2120 21:08:00	8/7/2120 14:15:00	88
12301990	20047576	32090838	3/7/2120 12:00:00	21/6/2120 22:10:00	3/7/2120 23:32:03	21/6/2120 21:08:00	8/7/2120 14:15:00	149
12301990	20047576	32090838	3/7/2120 16:00:00	21/6/2120 22:10:00	3/7/2120 23:32:03	21/6/2120 21:08:00	8/7/2120 14:15:00	114
12301990	20047576	32090838	3/7/2120 22:00:00	21/6/2120 22:10:00	3/7/2120 23:32:03	21/6/2120 21:08:00	8/7/2120 14:15:00	148
15267867	20049435	33318227	12/9/2149 08:00:00	11/9/2149 16:00:00	14/9/2149 18:24:42	11/9/2149 15:18:00	23/9/2149 16:10:00	149
15267867	20049435	33318227	13/9/2149 08:00:00	11/9/2149 16:00:00	14/9/2149 18:24:42	11/9/2149 15:18:00	23/9/2149 16:10:00	125
15267867	20049435	33318227	13/9/2149 14:00:00	11/9/2149 16:00:00	14/9/2149 18:24:42	11/9/2149 15:18:00	23/9/2149 16:10:00	120
15267867	20049435	33318227	14/9/2149 08:00:00	11/9/2149 16:00:00	14/9/2149 18:24:42	11/9/2149 15:18:00	23/9/2149 16:10:00	95
19643884	20051652	35085725	24/3/2175 08:00:00	23/3/2175 21:05:00	25/3/2175 17:11:23	23/3/2175 20:19:00	26/3/2175 19:00:00	138
19643884	20051652	35085725	24/3/2175 13:00:00	23/3/2175 21:05:00	25/3/2175 17:11:23	23/3/2175 20:19:00	26/3/2175 19:00:00	135
19643884	20051652	35085725	24/3/2175 19:00:00	23/3/2175 21:05:00	25/3/2175 17:11:23	23/3/2175 20:19:00	26/3/2175 19:00:00	109
17910624	20057366	32226538	14/6/2139 04:00:00	13/6/2139 19:56:00	15/6/2139 01:02:06	13/6/2139 18:10:00	19/6/2139 14:50:00	141
17910624	20057366	32226538	14/6/2139 10:00:00	13/6/2139 19:56:00	15/6/2139 01:02:06	13/6/2139 18:10:00	19/6/2139 14:50:00	115
17910624	20057366	32226538	14/6/2139 16:00:00	13/6/2139 19:56:00	15/6/2139 01:02:06	13/6/2139 18:10:00	19/6/2139 14:50:00	110
13417672	20061981	39707855	14/2/2156 08:00:00	14/2/2156 07:45:00	22/2/2156 18:41:36	14/2/2156 06:45:00	22/2/2156 16:20:00	99
13417672	20061981	39707855	14/2/2156 12:00:00	14/2/2156 07:45:00	22/2/2156 18:41:36	14/2/2156 06:45:00	22/2/2156 16:20:00	105
13417672	20061981	39707855	15/2/2156 00:00:00	14/2/2156 07:45:00	22/2/2156 18:41:36	14/2/2156 06:45:00	22/2/2156 16:20:00	119
13417672	20061981	39707855	15/2/2156 06:00:00	14/2/2156 07:45:00	22/2/2156 18:41:36	14/2/2156 06:45:00	22/2/2156 16:20:00	102
13417672	20061981	39707855	16/2/2156 00:00:00	14/2/2156 07:45:00	22/2/2156 18:41:36	14/2/2156 06:45:00	22/2/2156 16:20:00	99
13417672	20061981	39707855	16/2/2156 06:00:00	14/2/2156 07:45:00	22/2/2156 18:41:36	14/2/2156 06:45:00	22/2/2156 16:20:00	95
13417672	20061981	39707855	18/2/2156 22:00:00	14/2/2156 07:45:00	22/2/2156 18:41:36	14/2/2156 06:45:00	22/2/2156 16:20:00	117
13417672	20061981	39707855	19/2/2156 07:00:00	14/2/2156 07:45:00	22/2/2156 18:41:36	14/2/2156 06:45:00	22/2/2156 16:20:00	113
13417672	20061981	39707855	19/2/2156 12:00:00	14/2/2156 07:45:00	22/2/2156 18:41:36	14/2/2156 06:45:00	22/2/2156 16:20:00	104
13417672	20061981	39707855	19/2/2156 16:00:00	14/2/2156 07:45:00	22/2/2156 18:41:36	14/2/2156 06:45:00	22/2/2156 16:20:00	109
13417672	20061981	39707855	19/2/2156 22:00:00	14/2/2156 07:45:00	22/2/2156 18:41:36	14/2/2156 06:45:00	22/2/2156 16:20:00	129
13417672	20061981	39707855	20/2/2156 08:00:00	14/2/2156 07:45:00	22/2/2156 18:41:36	14/2/2156 06:45:00	22/2/2156 16:20:00	100
13417672	20061981	39707855	20/2/2156 17:00:00	14/2/2156 07:45:00	22/2/2156 18:41:36	14/2/2156 06:45:00	22/2/2156 16:20:00	100
13417672	20061981	39707855	20/2/2156 22:00:00	14/2/2156 07:45:00	22/2/2156 18:41:36	14/2/2156 06:45:00	22/2/2156 16:20:00	102
13417672	20061981	39707855	21/2/2156 07:00:00	14/2/2156 07:45:00	22/2/2156 18:41:36	14/2/2156 06:45:00	22/2/2156 16:20:00	106
13417672	20061981	39707855	21/2/2156 12:00:00	14/2/2156 07:45:00	22/2/2156 18:41:36	14/2/2156 06:45:00	22/2/2156 16:20:00	157
13417672	20061981	39707855	21/2/2156 17:00:00	14/2/2156 07:45:00	22/2/2156 18:41:36	14/2/2156 06:45:00	22/2/2156 16:20:00	92
13417672	20061981	39707855	21/2/2156 22:00:00	14/2/2156 07:45:00	22/2/2156 18:41:36	14/2/2156 06:45:00	22/2/2156 16:20:00	108
13417672	20061981	39707855	22/2/2156 08:00:00	14/2/2156 07:45:00	22/2/2156 18:41:36	14/2/2156 06:45:00	22/2/2156 16:20:00	94
13417672	20061981	39707855	22/2/2156 12:00:00	14/2/2156 07:45:00	22/2/2156 18:41:36	14/2/2156 06:45:00	22/2/2156 16:20:00	97
17400046	20062981	30035412	6/8/2149 08:00:00	6/8/2149 04:41:20	13/8/2149 17:15:33	6/8/2149 04:40:00	25/8/2149 13:54:00	132
17400046	20062981	30035412	6/8/2149 22:00:00	6/8/2149 04:41:20	13/8/2149 17:15:33	6/8/2149 04:40:00	25/8/2149 13:54:00	111
17400046	20062981	30035412	7/8/2149 08:00:00	6/8/2149 04:41:20	13/8/2149 17:15:33	6/8/2149 04:40:00	25/8/2149 13:54:00	108
17400046	20062981	30035412	7/8/2149 20:00:00	6/8/2149 04:41:20	13/8/2149 17:15:33	6/8/2149 04:40:00	25/8/2149 13:54:00	124
17400046	20062981	30035412	8/8/2149 08:00:00	6/8/2149 04:41:20	13/8/2149 17:15:33	6/8/2149 04:40:00	25/8/2149 13:54:00	113
17400046	20062981	30035412	8/8/2149 14:00:00	6/8/2149 04:41:20	13/8/2149 17:15:33	6/8/2149 04:40:00	25/8/2149 13:54:00	147
17400046	20062981	30035412	9/8/2149 03:00:00	6/8/2149 04:41:20	13/8/2149 17:15:33	6/8/2149 04:40:00	25/8/2149 13:54:00	138
17400046	20062981	30035412	9/8/2149 08:00:00	6/8/2149 04:41:20	13/8/2149 17:15:33	6/8/2149 04:40:00	25/8/2149 13:54:00	126
17400046	20062981	30035412	9/8/2149 14:00:00	6/8/2149 04:41:20	13/8/2149 17:15:33	6/8/2149 04:40:00	25/8/2149 13:54:00	101
17400046	20062981	30035412	10/8/2149 08:00:00	6/8/2149 04:41:20	13/8/2149 17:15:33	6/8/2149 04:40:00	25/8/2149 13:54:00	106
17400046	20062981	30035412	10/8/2149 14:00:00	6/8/2149 04:41:20	13/8/2149 17:15:33	6/8/2149 04:40:00	25/8/2149 13:54:00	138
17400046	20062981	30035412	10/8/2149 20:00:00	6/8/2149 04:41:20	13/8/2149 17:15:33	6/8/2149 04:40:00	25/8/2149 13:54:00	112
17400046	20062981	30035412	11/8/2149 08:00:00	6/8/2149 04:41:20	13/8/2149 17:15:33	6/8/2149 04:40:00	25/8/2149 13:54:00	133
17400046	20062981	30035412	11/8/2149 14:00:00	6/8/2149 04:41:20	13/8/2149 17:15:33	6/8/2149 04:40:00	25/8/2149 13:54:00	128
17400046	20062981	30035412	11/8/2149 22:00:00	6/8/2149 04:41:20	13/8/2149 17:15:33	6/8/2149 04:40:00	25/8/2149 13:54:00	115
17400046	20062981	30035412	12/8/2149 02:00:00	6/8/2149 04:41:20	13/8/2149 17:15:33	6/8/2149 04:40:00	25/8/2149 13:54:00	97
14578643	20063712	37297077	21/5/2164 20:00:00	21/5/2164 11:53:00	22/5/2164 16:51:23	21/5/2164 10:49:00	23/5/2164 15:35:00	113
14578643	20063712	37297077	22/5/2164 08:00:00	21/5/2164 11:53:00	22/5/2164 16:51:23	21/5/2164 10:49:00	23/5/2164 15:35:00	112
14578643	20063712	37297077	22/5/2164 13:00:00	21/5/2164 11:53:00	22/5/2164 16:51:23	21/5/2164 10:49:00	23/5/2164 15:35:00	113
16968520	20064788	38305882	12/9/2117 07:00:00	12/9/2117 05:30:00	14/9/2117 17:19:18	12/9/2117 04:42:00	16/9/2117 19:20:00	93
16968520	20064788	38305882	13/9/2117 08:00:00	12/9/2117 05:30:00	14/9/2117 17:19:18	12/9/2117 04:42:00	16/9/2117 19:20:00	95
16968520	20064788	38305882	13/9/2117 15:00:00	12/9/2117 05:30:00	14/9/2117 17:19:18	12/9/2117 04:42:00	16/9/2117 19:20:00	79
16968520	20064788	38305882	13/9/2117 20:00:00	12/9/2117 05:30:00	14/9/2117 17:19:18	12/9/2117 04:42:00	16/9/2117 19:20:00	76
16968520	20064788	38305882	14/9/2117 07:00:00	12/9/2117 05:30:00	14/9/2117 17:19:18	12/9/2117 04:42:00	16/9/2117 19:20:00	69
16968520	20064788	38305882	14/9/2117 14:00:00	12/9/2117 05:30:00	14/9/2117 17:19:18	12/9/2117 04:42:00	16/9/2117 19:20:00	109
10533863	20064846	31069331	4/8/2138 18:00:00	4/8/2138 14:33:00	8/8/2138 22:42:36	4/8/2138 13:19:00	16/8/2138 16:58:00	296
10533863	20064846	31069331	4/8/2138 19:00:00	4/8/2138 14:33:00	8/8/2138 22:42:36	4/8/2138 13:19:00	16/8/2138 16:58:00	282
10533863	20064846	31069331	4/8/2138 20:00:00	4/8/2138 14:33:00	8/8/2138 22:42:36	4/8/2138 13:19:00	16/8/2138 16:58:00	227
10533863	20064846	31069331	4/8/2138 21:00:00	4/8/2138 14:33:00	8/8/2138 22:42:36	4/8/2138 13:19:00	16/8/2138 16:58:00	174
10533863	20064846	31069331	4/8/2138 22:00:00	4/8/2138 14:33:00	8/8/2138 22:42:36	4/8/2138 13:19:00	16/8/2138 16:58:00	204
10533863	20064846	31069331	4/8/2138 23:00:00	4/8/2138 14:33:00	8/8/2138 22:42:36	4/8/2138 13:19:00	16/8/2138 16:58:00	74
10533863	20064846	31069331	5/8/2138 03:00:00	4/8/2138 14:33:00	8/8/2138 22:42:36	4/8/2138 13:19:00	16/8/2138 16:58:00	128
10533863	20064846	31069331	5/8/2138 05:00:00	4/8/2138 14:33:00	8/8/2138 22:42:36	4/8/2138 13:19:00	16/8/2138 16:58:00	284
10533863	20064846	31069331	5/8/2138 07:00:00	4/8/2138 14:33:00	8/8/2138 22:42:36	4/8/2138 13:19:00	16/8/2138 16:58:00	265
10533863	20064846	31069331	5/8/2138 10:00:00	4/8/2138 14:33:00	8/8/2138 22:42:36	4/8/2138 13:19:00	16/8/2138 16:58:00	312
10533863	20064846	31069331	5/8/2138 11:00:00	4/8/2138 14:33:00	8/8/2138 22:42:36	4/8/2138 13:19:00	16/8/2138 16:58:00	367
10533863	20064846	31069331	5/8/2138 12:00:00	4/8/2138 14:33:00	8/8/2138 22:42:36	4/8/2138 13:19:00	16/8/2138 16:58:00	299
10533863	20064846	31069331	5/8/2138 13:00:00	4/8/2138 14:33:00	8/8/2138 22:42:36	4/8/2138 13:19:00	16/8/2138 16:58:00	219
10533863	20064846	31069331	5/8/2138 14:00:00	4/8/2138 14:33:00	8/8/2138 22:42:36	4/8/2138 13:19:00	16/8/2138 16:58:00	209
10533863	20064846	31069331	5/8/2138 15:00:00	4/8/2138 14:33:00	8/8/2138 22:42:36	4/8/2138 13:19:00	16/8/2138 16:58:00	173
10533863	20064846	31069331	5/8/2138 16:00:00	4/8/2138 14:33:00	8/8/2138 22:42:36	4/8/2138 13:19:00	16/8/2138 16:58:00	61
10533863	20064846	31069331	5/8/2138 16:30:00	4/8/2138 14:33:00	8/8/2138 22:42:36	4/8/2138 13:19:00	16/8/2138 16:58:00	162
10533863	20064846	31069331	5/8/2138 17:00:00	4/8/2138 14:33:00	8/8/2138 22:42:36	4/8/2138 13:19:00	16/8/2138 16:58:00	91
10533863	20064846	31069331	5/8/2138 17:20:00	4/8/2138 14:33:00	8/8/2138 22:42:36	4/8/2138 13:19:00	16/8/2138 16:58:00	83
10533863	20064846	31069331	5/8/2138 17:40:00	4/8/2138 14:33:00	8/8/2138 22:42:36	4/8/2138 13:19:00	16/8/2138 16:58:00	84
10533863	20064846	31069331	5/8/2138 18:00:00	4/8/2138 14:33:00	8/8/2138 22:42:36	4/8/2138 13:19:00	16/8/2138 16:58:00	70
10533863	20064846	31069331	5/8/2138 19:00:00	4/8/2138 14:33:00	8/8/2138 22:42:36	4/8/2138 13:19:00	16/8/2138 16:58:00	80
10533863	20064846	31069331	5/8/2138 20:00:00	4/8/2138 14:33:00	8/8/2138 22:42:36	4/8/2138 13:19:00	16/8/2138 16:58:00	106
10533863	20064846	31069331	5/8/2138 21:00:00	4/8/2138 14:33:00	8/8/2138 22:42:36	4/8/2138 13:19:00	16/8/2138 16:58:00	149
10533863	20064846	31069331	5/8/2138 22:00:00	4/8/2138 14:33:00	8/8/2138 22:42:36	4/8/2138 13:19:00	16/8/2138 16:58:00	169
10533863	20064846	31069331	5/8/2138 23:00:00	4/8/2138 14:33:00	8/8/2138 22:42:36	4/8/2138 13:19:00	16/8/2138 16:58:00	235
10533863	20064846	31069331	6/8/2138 00:00:00	4/8/2138 14:33:00	8/8/2138 22:42:36	4/8/2138 13:19:00	16/8/2138 16:58:00	173
10533863	20064846	31069331	6/8/2138 01:00:00	4/8/2138 14:33:00	8/8/2138 22:42:36	4/8/2138 13:19:00	16/8/2138 16:58:00	132
10533863	20064846	31069331	6/8/2138 02:00:00	4/8/2138 14:33:00	8/8/2138 22:42:36	4/8/2138 13:19:00	16/8/2138 16:58:00	119
10533863	20064846	31069331	6/8/2138 03:00:00	4/8/2138 14:33:00	8/8/2138 22:42:36	4/8/2138 13:19:00	16/8/2138 16:58:00	96
10533863	20064846	31069331	6/8/2138 04:00:00	4/8/2138 14:33:00	8/8/2138 22:42:36	4/8/2138 13:19:00	16/8/2138 16:58:00	140
10533863	20064846	31069331	6/8/2138 05:00:00	4/8/2138 14:33:00	8/8/2138 22:42:36	4/8/2138 13:19:00	16/8/2138 16:58:00	170
10533863	20064846	31069331	6/8/2138 06:00:00	4/8/2138 14:33:00	8/8/2138 22:42:36	4/8/2138 13:19:00	16/8/2138 16:58:00	159
10533863	20064846	31069331	6/8/2138 07:00:00	4/8/2138 14:33:00	8/8/2138 22:42:36	4/8/2138 13:19:00	16/8/2138 16:58:00	152
10533863	20064846	31069331	6/8/2138 08:00:00	4/8/2138 14:33:00	8/8/2138 22:42:36	4/8/2138 13:19:00	16/8/2138 16:58:00	163
10533863	20064846	31069331	6/8/2138 09:00:00	4/8/2138 14:33:00	8/8/2138 22:42:36	4/8/2138 13:19:00	16/8/2138 16:58:00	146
10533863	20064846	31069331	6/8/2138 10:00:00	4/8/2138 14:33:00	8/8/2138 22:42:36	4/8/2138 13:19:00	16/8/2138 16:58:00	156
10533863	20064846	31069331	6/8/2138 12:00:00	4/8/2138 14:33:00	8/8/2138 22:42:36	4/8/2138 13:19:00	16/8/2138 16:58:00	133
10533863	20064846	31069331	6/8/2138 13:00:00	4/8/2138 14:33:00	8/8/2138 22:42:36	4/8/2138 13:19:00	16/8/2138 16:58:00	144
10533863	20064846	31069331	6/8/2138 16:00:00	4/8/2138 14:33:00	8/8/2138 22:42:36	4/8/2138 13:19:00	16/8/2138 16:58:00	156
10533863	20064846	31069331	6/8/2138 20:00:00	4/8/2138 14:33:00	8/8/2138 22:42:36	4/8/2138 13:19:00	16/8/2138 16:58:00	166
10533863	20064846	31069331	7/8/2138 00:00:00	4/8/2138 14:33:00	8/8/2138 22:42:36	4/8/2138 13:19:00	16/8/2138 16:58:00	262
10533863	20064846	31069331	7/8/2138 03:00:00	4/8/2138 14:33:00	8/8/2138 22:42:36	4/8/2138 13:19:00	16/8/2138 16:58:00	230
10533863	20064846	31069331	7/8/2138 06:00:00	4/8/2138 14:33:00	8/8/2138 22:42:36	4/8/2138 13:19:00	16/8/2138 16:58:00	216
10533863	20064846	31069331	7/8/2138 08:00:00	4/8/2138 14:33:00	8/8/2138 22:42:36	4/8/2138 13:19:00	16/8/2138 16:58:00	160
10533863	20064846	31069331	7/8/2138 14:00:00	4/8/2138 14:33:00	8/8/2138 22:42:36	4/8/2138 13:19:00	16/8/2138 16:58:00	182
10533863	20064846	31069331	7/8/2138 20:00:00	4/8/2138 14:33:00	8/8/2138 22:42:36	4/8/2138 13:19:00	16/8/2138 16:58:00	156
10533863	20064846	31069331	8/8/2138 01:00:00	4/8/2138 14:33:00	8/8/2138 22:42:36	4/8/2138 13:19:00	16/8/2138 16:58:00	186
10533863	20064846	31069331	8/8/2138 08:00:00	4/8/2138 14:33:00	8/8/2138 22:42:36	4/8/2138 13:19:00	16/8/2138 16:58:00	216
10533863	20064846	31069331	8/8/2138 14:00:00	4/8/2138 14:33:00	8/8/2138 22:42:36	4/8/2138 13:19:00	16/8/2138 16:58:00	260
10533863	20064846	31069331	8/8/2138 19:00:00	4/8/2138 14:33:00	8/8/2138 22:42:36	4/8/2138 13:19:00	16/8/2138 16:58:00	283
14609050	20066467	31836371	31/3/2118 07:00:00	30/3/2118 15:24:00	3/4/2118 19:44:52	30/3/2118 15:09:00	5/4/2118 12:00:00	106
14609050	20066467	31836371	31/3/2118 13:00:00	30/3/2118 15:24:00	3/4/2118 19:44:52	30/3/2118 15:09:00	5/4/2118 12:00:00	95
14609050	20066467	31836371	1/4/2118 07:00:00	30/3/2118 15:24:00	3/4/2118 19:44:52	30/3/2118 15:09:00	5/4/2118 12:00:00	103
14609050	20066467	31836371	1/4/2118 13:00:00	30/3/2118 15:24:00	3/4/2118 19:44:52	30/3/2118 15:09:00	5/4/2118 12:00:00	97
14609050	20066467	31836371	1/4/2118 19:00:00	30/3/2118 15:24:00	3/4/2118 19:44:52	30/3/2118 15:09:00	5/4/2118 12:00:00	99
14609050	20066467	31836371	2/4/2118 00:00:00	30/3/2118 15:24:00	3/4/2118 19:44:52	30/3/2118 15:09:00	5/4/2118 12:00:00	102
19448460	20067108	34887969	4/6/2187 17:08:00	3/6/2187 17:48:50	6/6/2187 15:58:06	3/6/2187 17:47:00	6/6/2187 13:55:00	57
19448460	20067108	34887969	4/6/2187 19:58:00	3/6/2187 17:48:50	6/6/2187 15:58:06	3/6/2187 17:47:00	6/6/2187 13:55:00	101
19448460	20067108	34887969	5/6/2187 02:00:00	3/6/2187 17:48:50	6/6/2187 15:58:06	3/6/2187 17:47:00	6/6/2187 13:55:00	75
19448460	20067108	34887969	5/6/2187 08:00:00	3/6/2187 17:48:50	6/6/2187 15:58:06	3/6/2187 17:47:00	6/6/2187 13:55:00	119
19448460	20067108	34887969	5/6/2187 13:00:00	3/6/2187 17:48:50	6/6/2187 15:58:06	3/6/2187 17:47:00	6/6/2187 13:55:00	151
19448460	20067108	34887969	5/6/2187 15:00:00	3/6/2187 17:48:50	6/6/2187 15:58:06	3/6/2187 17:47:00	6/6/2187 13:55:00	149
19448460	20067108	34887969	5/6/2187 17:12:00	3/6/2187 17:48:50	6/6/2187 15:58:06	3/6/2187 17:47:00	6/6/2187 13:55:00	152
19448460	20067108	34887969	5/6/2187 22:00:00	3/6/2187 17:48:50	6/6/2187 15:58:06	3/6/2187 17:47:00	6/6/2187 13:55:00	154
19448460	20067108	34887969	6/6/2187 02:00:00	3/6/2187 17:48:50	6/6/2187 15:58:06	3/6/2187 17:47:00	6/6/2187 13:55:00	160
19448460	20067108	34887969	6/6/2187 08:00:00	3/6/2187 17:48:50	6/6/2187 15:58:06	3/6/2187 17:47:00	6/6/2187 13:55:00	155
12826582	20068687	37921379	17/10/2153 07:00:00	16/10/2153 23:32:00	18/10/2153 18:25:20	16/10/2153 21:28:00	20/10/2153 12:29:00	100
12826582	20068687	37921379	18/10/2153 07:00:00	16/10/2153 23:32:00	18/10/2153 18:25:20	16/10/2153 21:28:00	20/10/2153 12:29:00	93
12826582	20068687	37921379	18/10/2153 13:00:00	16/10/2153 23:32:00	18/10/2153 18:25:20	16/10/2153 21:28:00	20/10/2153 12:29:00	95
10599715	20082646	31986636	8/4/2174 09:00:00	8/4/2174 08:36:41	9/4/2174 16:33:39	6/4/2174 20:51:00	13/4/2174 17:37:00	128
10599715	20082646	31986636	8/4/2174 14:00:00	8/4/2174 08:36:41	9/4/2174 16:33:39	6/4/2174 20:51:00	13/4/2174 17:37:00	54
10599715	20082646	31986636	8/4/2174 20:00:00	8/4/2174 08:36:41	9/4/2174 16:33:39	6/4/2174 20:51:00	13/4/2174 17:37:00	332
10599715	20082646	31986636	9/4/2174 05:00:00	8/4/2174 08:36:41	9/4/2174 16:33:39	6/4/2174 20:51:00	13/4/2174 17:37:00	78
10599715	20082646	31986636	9/4/2174 07:00:00	8/4/2174 08:36:41	9/4/2174 16:33:39	6/4/2174 20:51:00	13/4/2174 17:37:00	42
10599715	20082646	31986636	9/4/2174 08:00:00	8/4/2174 08:36:41	9/4/2174 16:33:39	6/4/2174 20:51:00	13/4/2174 17:37:00	51
14165379	20084125	30171292	25/1/2177 17:00:00	24/1/2177 17:30:00	29/1/2177 16:32:39	24/1/2177 16:45:00	29/1/2177 16:00:00	157
14165379	20084125	30171292	25/1/2177 22:00:00	24/1/2177 17:30:00	29/1/2177 16:32:39	24/1/2177 16:45:00	29/1/2177 16:00:00	187
14165379	20084125	30171292	26/1/2177 08:00:00	24/1/2177 17:30:00	29/1/2177 16:32:39	24/1/2177 16:45:00	29/1/2177 16:00:00	134
14165379	20084125	30171292	26/1/2177 12:00:00	24/1/2177 17:30:00	29/1/2177 16:32:39	24/1/2177 16:45:00	29/1/2177 16:00:00	194
14165379	20084125	30171292	26/1/2177 17:00:00	24/1/2177 17:30:00	29/1/2177 16:32:39	24/1/2177 16:45:00	29/1/2177 16:00:00	98
14165379	20084125	30171292	26/1/2177 22:00:00	24/1/2177 17:30:00	29/1/2177 16:32:39	24/1/2177 16:45:00	29/1/2177 16:00:00	132
14165379	20084125	30171292	27/1/2177 08:00:00	24/1/2177 17:30:00	29/1/2177 16:32:39	24/1/2177 16:45:00	29/1/2177 16:00:00	139
14165379	20084125	30171292	27/1/2177 12:00:00	24/1/2177 17:30:00	29/1/2177 16:32:39	24/1/2177 16:45:00	29/1/2177 16:00:00	137
14165379	20084125	30171292	27/1/2177 17:00:00	24/1/2177 17:30:00	29/1/2177 16:32:39	24/1/2177 16:45:00	29/1/2177 16:00:00	119
14165379	20084125	30171292	27/1/2177 22:00:00	24/1/2177 17:30:00	29/1/2177 16:32:39	24/1/2177 16:45:00	29/1/2177 16:00:00	178
14165379	20084125	30171292	28/1/2177 08:00:00	24/1/2177 17:30:00	29/1/2177 16:32:39	24/1/2177 16:45:00	29/1/2177 16:00:00	129
14165379	20084125	30171292	28/1/2177 12:00:00	24/1/2177 17:30:00	29/1/2177 16:32:39	24/1/2177 16:45:00	29/1/2177 16:00:00	200
14165379	20084125	30171292	28/1/2177 17:00:00	24/1/2177 17:30:00	29/1/2177 16:32:39	24/1/2177 16:45:00	29/1/2177 16:00:00	110
14165379	20084125	30171292	28/1/2177 22:00:00	24/1/2177 17:30:00	29/1/2177 16:32:39	24/1/2177 16:45:00	29/1/2177 16:00:00	171
14165379	20084125	30171292	29/1/2177 08:00:00	24/1/2177 17:30:00	29/1/2177 16:32:39	24/1/2177 16:45:00	29/1/2177 16:00:00	140
14165379	20084125	30171292	29/1/2177 12:00:00	24/1/2177 17:30:00	29/1/2177 16:32:39	24/1/2177 16:45:00	29/1/2177 16:00:00	253
13472811	20097075	39732106	26/3/2183 02:06:00	25/3/2183 17:22:27	31/3/2183 22:12:10	25/3/2183 17:21:00	4/4/2183 12:33:00	164
13472811	20097075	39732106	26/3/2183 08:00:00	25/3/2183 17:22:27	31/3/2183 22:12:10	25/3/2183 17:21:00	4/4/2183 12:33:00	188
13472811	20097075	39732106	26/3/2183 14:00:00	25/3/2183 17:22:27	31/3/2183 22:12:10	25/3/2183 17:21:00	4/4/2183 12:33:00	171
13472811	20097075	39732106	26/3/2183 20:00:00	25/3/2183 17:22:27	31/3/2183 22:12:10	25/3/2183 17:21:00	4/4/2183 12:33:00	175
13472811	20097075	39732106	27/3/2183 02:00:00	25/3/2183 17:22:27	31/3/2183 22:12:10	25/3/2183 17:21:00	4/4/2183 12:33:00	164
13472811	20097075	39732106	27/3/2183 13:17:00	25/3/2183 17:22:27	31/3/2183 22:12:10	25/3/2183 17:21:00	4/4/2183 12:33:00	144
13472811	20097075	39732106	27/3/2183 20:00:00	25/3/2183 17:22:27	31/3/2183 22:12:10	25/3/2183 17:21:00	4/4/2183 12:33:00	166
13472811	20097075	39732106	28/3/2183 08:00:00	25/3/2183 17:22:27	31/3/2183 22:12:10	25/3/2183 17:21:00	4/4/2183 12:33:00	147
13472811	20097075	39732106	28/3/2183 14:00:00	25/3/2183 17:22:27	31/3/2183 22:12:10	25/3/2183 17:21:00	4/4/2183 12:33:00	145
13472811	20097075	39732106	29/3/2183 08:00:00	25/3/2183 17:22:27	31/3/2183 22:12:10	25/3/2183 17:21:00	4/4/2183 12:33:00	130
13472811	20097075	39732106	29/3/2183 14:00:00	25/3/2183 17:22:27	31/3/2183 22:12:10	25/3/2183 17:21:00	4/4/2183 12:33:00	140
13472811	20097075	39732106	29/3/2183 20:00:00	25/3/2183 17:22:27	31/3/2183 22:12:10	25/3/2183 17:21:00	4/4/2183 12:33:00	160
13472811	20097075	39732106	30/3/2183 20:00:00	25/3/2183 17:22:27	31/3/2183 22:12:10	25/3/2183 17:21:00	4/4/2183 12:33:00	110
13472811	20097075	39732106	31/3/2183 02:00:00	25/3/2183 17:22:27	31/3/2183 22:12:10	25/3/2183 17:21:00	4/4/2183 12:33:00	122
13472811	20097075	39732106	31/3/2183 07:00:00	25/3/2183 17:22:27	31/3/2183 22:12:10	25/3/2183 17:21:00	4/4/2183 12:33:00	118
13472811	20097075	39732106	31/3/2183 14:00:00	25/3/2183 17:22:27	31/3/2183 22:12:10	25/3/2183 17:21:00	4/4/2183 12:33:00	122
13472811	20097075	39732106	31/3/2183 20:00:00	25/3/2183 17:22:27	31/3/2183 22:12:10	25/3/2183 17:21:00	4/4/2183 12:33:00	90
11566800	20101056	30939475	6/12/2185 08:00:00	6/12/2185 04:08:23	8/12/2185 18:08:19	6/12/2185 04:06:00	12/12/2185 12:27:00	153
11566800	20101056	30939475	6/12/2185 20:00:00	6/12/2185 04:08:23	8/12/2185 18:08:19	6/12/2185 04:06:00	12/12/2185 12:27:00	132
11566800	20101056	30939475	7/12/2185 20:00:00	6/12/2185 04:08:23	8/12/2185 18:08:19	6/12/2185 04:06:00	12/12/2185 12:27:00	113
11566800	20101056	30939475	8/12/2185 08:00:00	6/12/2185 04:08:23	8/12/2185 18:08:19	6/12/2185 04:06:00	12/12/2185 12:27:00	120
19984259	20109446	37233855	1/12/2153 00:00:00	30/11/2153 19:40:58	8/12/2153 17:15:45	29/11/2153 23:43:00	8/12/2153 17:05:00	97
19984259	20109446	37233855	1/12/2153 12:00:00	30/11/2153 19:40:58	8/12/2153 17:15:45	29/11/2153 23:43:00	8/12/2153 17:05:00	71
19984259	20109446	37233855	7/12/2153 06:00:00	30/11/2153 19:40:58	8/12/2153 17:15:45	29/11/2153 23:43:00	8/12/2153 17:05:00	136
19984259	20109446	37233855	7/12/2153 12:00:00	30/11/2153 19:40:58	8/12/2153 17:15:45	29/11/2153 23:43:00	8/12/2153 17:05:00	119
16483436	20116402	37510531	3/3/2176 19:40:00	3/3/2176 13:37:00	18/3/2176 16:13:57	3/3/2176 11:05:00	4/4/2176 14:40:00	171
16483436	20116402	37510531	4/3/2176 08:00:00	3/3/2176 13:37:00	18/3/2176 16:13:57	3/3/2176 11:05:00	4/4/2176 14:40:00	178
16483436	20116402	37510531	4/3/2176 13:00:00	3/3/2176 13:37:00	18/3/2176 16:13:57	3/3/2176 11:05:00	4/4/2176 14:40:00	166
16483436	20116402	37510531	4/3/2176 20:00:00	3/3/2176 13:37:00	18/3/2176 16:13:57	3/3/2176 11:05:00	4/4/2176 14:40:00	148
16483436	20116402	37510531	5/3/2176 02:00:00	3/3/2176 13:37:00	18/3/2176 16:13:57	3/3/2176 11:05:00	4/4/2176 14:40:00	148
16483436	20116402	37510531	5/3/2176 07:00:00	3/3/2176 13:37:00	18/3/2176 16:13:57	3/3/2176 11:05:00	4/4/2176 14:40:00	160
16483436	20116402	37510531	5/3/2176 13:00:00	3/3/2176 13:37:00	18/3/2176 16:13:57	3/3/2176 11:05:00	4/4/2176 14:40:00	168
16483436	20116402	37510531	5/3/2176 19:00:00	3/3/2176 13:37:00	18/3/2176 16:13:57	3/3/2176 11:05:00	4/4/2176 14:40:00	218
16483436	20116402	37510531	6/3/2176 08:00:00	3/3/2176 13:37:00	18/3/2176 16:13:57	3/3/2176 11:05:00	4/4/2176 14:40:00	191
16483436	20116402	37510531	6/3/2176 13:00:00	3/3/2176 13:37:00	18/3/2176 16:13:57	3/3/2176 11:05:00	4/4/2176 14:40:00	156
16483436	20116402	37510531	6/3/2176 19:00:00	3/3/2176 13:37:00	18/3/2176 16:13:57	3/3/2176 11:05:00	4/4/2176 14:40:00	146
16483436	20116402	37510531	7/3/2176 07:00:00	3/3/2176 13:37:00	18/3/2176 16:13:57	3/3/2176 11:05:00	4/4/2176 14:40:00	188
16483436	20116402	37510531	7/3/2176 13:00:00	3/3/2176 13:37:00	18/3/2176 16:13:57	3/3/2176 11:05:00	4/4/2176 14:40:00	182
16483436	20116402	37510531	7/3/2176 19:00:00	3/3/2176 13:37:00	18/3/2176 16:13:57	3/3/2176 11:05:00	4/4/2176 14:40:00	242
16483436	20116402	37510531	8/3/2176 07:00:00	3/3/2176 13:37:00	18/3/2176 16:13:57	3/3/2176 11:05:00	4/4/2176 14:40:00	257
16483436	20116402	37510531	8/3/2176 13:00:00	3/3/2176 13:37:00	18/3/2176 16:13:57	3/3/2176 11:05:00	4/4/2176 14:40:00	264
16483436	20116402	37510531	8/3/2176 20:00:00	3/3/2176 13:37:00	18/3/2176 16:13:57	3/3/2176 11:05:00	4/4/2176 14:40:00	269
16483436	20116402	37510531	9/3/2176 09:00:00	3/3/2176 13:37:00	18/3/2176 16:13:57	3/3/2176 11:05:00	4/4/2176 14:40:00	258
16483436	20116402	37510531	9/3/2176 14:00:00	3/3/2176 13:37:00	18/3/2176 16:13:57	3/3/2176 11:05:00	4/4/2176 14:40:00	357
16483436	20116402	37510531	9/3/2176 19:00:00	3/3/2176 13:37:00	18/3/2176 16:13:57	3/3/2176 11:05:00	4/4/2176 14:40:00	237
16483436	20116402	37510531	10/3/2176 08:00:00	3/3/2176 13:37:00	18/3/2176 16:13:57	3/3/2176 11:05:00	4/4/2176 14:40:00	271
16483436	20116402	37510531	10/3/2176 13:00:00	3/3/2176 13:37:00	18/3/2176 16:13:57	3/3/2176 11:05:00	4/4/2176 14:40:00	263
16483436	20116402	37510531	10/3/2176 20:00:00	3/3/2176 13:37:00	18/3/2176 16:13:57	3/3/2176 11:05:00	4/4/2176 14:40:00	200
16483436	20116402	37510531	12/3/2176 07:00:00	3/3/2176 13:37:00	18/3/2176 16:13:57	3/3/2176 11:05:00	4/4/2176 14:40:00	241
16483436	20116402	37510531	12/3/2176 12:00:00	3/3/2176 13:37:00	18/3/2176 16:13:57	3/3/2176 11:05:00	4/4/2176 14:40:00	255
16483436	20116402	37510531	12/3/2176 18:00:00	3/3/2176 13:37:00	18/3/2176 16:13:57	3/3/2176 11:05:00	4/4/2176 14:40:00	169
16483436	20116402	37510531	12/3/2176 22:00:00	3/3/2176 13:37:00	18/3/2176 16:13:57	3/3/2176 11:05:00	4/4/2176 14:40:00	189
16483436	20116402	37510531	13/3/2176 00:00:00	3/3/2176 13:37:00	18/3/2176 16:13:57	3/3/2176 11:05:00	4/4/2176 14:40:00	209
16483436	20116402	37510531	13/3/2176 06:00:00	3/3/2176 13:37:00	18/3/2176 16:13:57	3/3/2176 11:05:00	4/4/2176 14:40:00	204
16483436	20116402	37510531	13/3/2176 07:00:00	3/3/2176 13:37:00	18/3/2176 16:13:57	3/3/2176 11:05:00	4/4/2176 14:40:00	203
16483436	20116402	37510531	13/3/2176 12:00:00	3/3/2176 13:37:00	18/3/2176 16:13:57	3/3/2176 11:05:00	4/4/2176 14:40:00	237
16483436	20116402	37510531	13/3/2176 17:00:00	3/3/2176 13:37:00	18/3/2176 16:13:57	3/3/2176 11:05:00	4/4/2176 14:40:00	219
16483436	20116402	37510531	14/3/2176 06:15:00	3/3/2176 13:37:00	18/3/2176 16:13:57	3/3/2176 11:05:00	4/4/2176 14:40:00	160
16483436	20116402	37510531	14/3/2176 07:00:00	3/3/2176 13:37:00	18/3/2176 16:13:57	3/3/2176 11:05:00	4/4/2176 14:40:00	158
16483436	20116402	37510531	14/3/2176 12:00:00	3/3/2176 13:37:00	18/3/2176 16:13:57	3/3/2176 11:05:00	4/4/2176 14:40:00	247
16483436	20116402	37510531	14/3/2176 17:00:00	3/3/2176 13:37:00	18/3/2176 16:13:57	3/3/2176 11:05:00	4/4/2176 14:40:00	238
16483436	20116402	37510531	14/3/2176 20:00:00	3/3/2176 13:37:00	18/3/2176 16:13:57	3/3/2176 11:05:00	4/4/2176 14:40:00	194
16483436	20116402	37510531	15/3/2176 07:00:00	3/3/2176 13:37:00	18/3/2176 16:13:57	3/3/2176 11:05:00	4/4/2176 14:40:00	204
16483436	20116402	37510531	15/3/2176 13:00:00	3/3/2176 13:37:00	18/3/2176 16:13:57	3/3/2176 11:05:00	4/4/2176 14:40:00	194
16483436	20116402	37510531	15/3/2176 19:00:00	3/3/2176 13:37:00	18/3/2176 16:13:57	3/3/2176 11:05:00	4/4/2176 14:40:00	161
16483436	20116402	37510531	16/3/2176 13:00:00	3/3/2176 13:37:00	18/3/2176 16:13:57	3/3/2176 11:05:00	4/4/2176 14:40:00	159
16483436	20116402	37510531	16/3/2176 20:00:00	3/3/2176 13:37:00	18/3/2176 16:13:57	3/3/2176 11:05:00	4/4/2176 14:40:00	124
16483436	20116402	37510531	17/3/2176 02:00:00	3/3/2176 13:37:00	18/3/2176 16:13:57	3/3/2176 11:05:00	4/4/2176 14:40:00	138
16483436	20116402	37510531	17/3/2176 08:00:00	3/3/2176 13:37:00	18/3/2176 16:13:57	3/3/2176 11:05:00	4/4/2176 14:40:00	208
16483436	20116402	37510531	17/3/2176 13:00:00	3/3/2176 13:37:00	18/3/2176 16:13:57	3/3/2176 11:05:00	4/4/2176 14:40:00	234
16483436	20116402	37510531	17/3/2176 20:00:00	3/3/2176 13:37:00	18/3/2176 16:13:57	3/3/2176 11:05:00	4/4/2176 14:40:00	184
16483436	20116402	37510531	18/3/2176 02:00:00	3/3/2176 13:37:00	18/3/2176 16:13:57	3/3/2176 11:05:00	4/4/2176 14:40:00	249
16483436	20116402	37510531	18/3/2176 08:00:00	3/3/2176 13:37:00	18/3/2176 16:13:57	3/3/2176 11:05:00	4/4/2176 14:40:00	247
16483436	20116402	37510531	18/3/2176 13:00:00	3/3/2176 13:37:00	18/3/2176 16:13:57	3/3/2176 11:05:00	4/4/2176 14:40:00	237
14470386	20124738	38859960	14/4/2138 07:00:00	14/4/2138 03:28:02	5/5/2138 20:10:57	14/4/2138 03:27:00	8/5/2138 15:31:00	197
14470386	20124738	38859960	14/4/2138 13:00:00	14/4/2138 03:28:02	5/5/2138 20:10:57	14/4/2138 03:27:00	8/5/2138 15:31:00	159
14470386	20124738	38859960	14/4/2138 18:00:00	14/4/2138 03:28:02	5/5/2138 20:10:57	14/4/2138 03:27:00	8/5/2138 15:31:00	93
14470386	20124738	38859960	14/4/2138 21:15:00	14/4/2138 03:28:02	5/5/2138 20:10:57	14/4/2138 03:27:00	8/5/2138 15:31:00	166
14470386	20124738	38859960	14/4/2138 22:00:00	14/4/2138 03:28:02	5/5/2138 20:10:57	14/4/2138 03:27:00	8/5/2138 15:31:00	105
14470386	20124738	38859960	14/4/2138 23:00:00	14/4/2138 03:28:02	5/5/2138 20:10:57	14/4/2138 03:27:00	8/5/2138 15:31:00	66
14470386	20124738	38859960	14/4/2138 23:15:00	14/4/2138 03:28:02	5/5/2138 20:10:57	14/4/2138 03:27:00	8/5/2138 15:31:00	141
14470386	20124738	38859960	14/4/2138 23:30:00	14/4/2138 03:28:02	5/5/2138 20:10:57	14/4/2138 03:27:00	8/5/2138 15:31:00	98
14470386	20124738	38859960	15/4/2138 01:00:00	14/4/2138 03:28:02	5/5/2138 20:10:57	14/4/2138 03:27:00	8/5/2138 15:31:00	62
14470386	20124738	38859960	15/4/2138 01:30:00	14/4/2138 03:28:02	5/5/2138 20:10:57	14/4/2138 03:27:00	8/5/2138 15:31:00	139
14470386	20124738	38859960	15/4/2138 03:00:00	14/4/2138 03:28:02	5/5/2138 20:10:57	14/4/2138 03:27:00	8/5/2138 15:31:00	97
14470386	20124738	38859960	15/4/2138 04:00:00	14/4/2138 03:28:02	5/5/2138 20:10:57	14/4/2138 03:27:00	8/5/2138 15:31:00	85
14470386	20124738	38859960	15/4/2138 07:00:00	14/4/2138 03:28:02	5/5/2138 20:10:57	14/4/2138 03:27:00	8/5/2138 15:31:00	99
14470386	20124738	38859960	15/4/2138 10:00:00	14/4/2138 03:28:02	5/5/2138 20:10:57	14/4/2138 03:27:00	8/5/2138 15:31:00	77
14470386	20124738	38859960	15/4/2138 12:00:00	14/4/2138 03:28:02	5/5/2138 20:10:57	14/4/2138 03:27:00	8/5/2138 15:31:00	85
14470386	20124738	38859960	15/4/2138 18:00:00	14/4/2138 03:28:02	5/5/2138 20:10:57	14/4/2138 03:27:00	8/5/2138 15:31:00	107
14470386	20124738	38859960	15/4/2138 22:00:00	14/4/2138 03:28:02	5/5/2138 20:10:57	14/4/2138 03:27:00	8/5/2138 15:31:00	129
14470386	20124738	38859960	16/4/2138 07:00:00	14/4/2138 03:28:02	5/5/2138 20:10:57	14/4/2138 03:27:00	8/5/2138 15:31:00	127
14470386	20124738	38859960	16/4/2138 13:00:00	14/4/2138 03:28:02	5/5/2138 20:10:57	14/4/2138 03:27:00	8/5/2138 15:31:00	148
14470386	20124738	38859960	16/4/2138 17:00:00	14/4/2138 03:28:02	5/5/2138 20:10:57	14/4/2138 03:27:00	8/5/2138 15:31:00	136
14470386	20124738	38859960	16/4/2138 20:00:00	14/4/2138 03:28:02	5/5/2138 20:10:57	14/4/2138 03:27:00	8/5/2138 15:31:00	128
14470386	20124738	38859960	17/4/2138 07:00:00	14/4/2138 03:28:02	5/5/2138 20:10:57	14/4/2138 03:27:00	8/5/2138 15:31:00	125
14470386	20124738	38859960	17/4/2138 13:00:00	14/4/2138 03:28:02	5/5/2138 20:10:57	14/4/2138 03:27:00	8/5/2138 15:31:00	127
14470386	20124738	38859960	17/4/2138 19:00:00	14/4/2138 03:28:02	5/5/2138 20:10:57	14/4/2138 03:27:00	8/5/2138 15:31:00	130
14470386	20124738	38859960	18/4/2138 07:00:00	14/4/2138 03:28:02	5/5/2138 20:10:57	14/4/2138 03:27:00	8/5/2138 15:31:00	117
14470386	20124738	38859960	18/4/2138 13:00:00	14/4/2138 03:28:02	5/5/2138 20:10:57	14/4/2138 03:27:00	8/5/2138 15:31:00	93
14470386	20124738	38859960	18/4/2138 19:00:00	14/4/2138 03:28:02	5/5/2138 20:10:57	14/4/2138 03:27:00	8/5/2138 15:31:00	104
14470386	20124738	38859960	19/4/2138 08:00:00	14/4/2138 03:28:02	5/5/2138 20:10:57	14/4/2138 03:27:00	8/5/2138 15:31:00	101
14470386	20124738	38859960	19/4/2138 13:00:00	14/4/2138 03:28:02	5/5/2138 20:10:57	14/4/2138 03:27:00	8/5/2138 15:31:00	100
14470386	20124738	38859960	19/4/2138 19:00:00	14/4/2138 03:28:02	5/5/2138 20:10:57	14/4/2138 03:27:00	8/5/2138 15:31:00	117
14470386	20124738	38859960	20/4/2138 19:00:00	14/4/2138 03:28:02	5/5/2138 20:10:57	14/4/2138 03:27:00	8/5/2138 15:31:00	99
14470386	20124738	38859960	21/4/2138 02:00:00	14/4/2138 03:28:02	5/5/2138 20:10:57	14/4/2138 03:27:00	8/5/2138 15:31:00	85
14470386	20124738	38859960	21/4/2138 07:00:00	14/4/2138 03:28:02	5/5/2138 20:10:57	14/4/2138 03:27:00	8/5/2138 15:31:00	74
14470386	20124738	38859960	21/4/2138 14:00:00	14/4/2138 03:28:02	5/5/2138 20:10:57	14/4/2138 03:27:00	8/5/2138 15:31:00	99
14470386	20124738	38859960	22/4/2138 07:00:00	14/4/2138 03:28:02	5/5/2138 20:10:57	14/4/2138 03:27:00	8/5/2138 15:31:00	114
14470386	20124738	38859960	22/4/2138 14:00:00	14/4/2138 03:28:02	5/5/2138 20:10:57	14/4/2138 03:27:00	8/5/2138 15:31:00	110
14470386	20124738	38859960	22/4/2138 20:00:00	14/4/2138 03:28:02	5/5/2138 20:10:57	14/4/2138 03:27:00	8/5/2138 15:31:00	111
14470386	20124738	38859960	23/4/2138 08:00:00	14/4/2138 03:28:02	5/5/2138 20:10:57	14/4/2138 03:27:00	8/5/2138 15:31:00	134
14470386	20124738	38859960	23/4/2138 14:00:00	14/4/2138 03:28:02	5/5/2138 20:10:57	14/4/2138 03:27:00	8/5/2138 15:31:00	135
14470386	20124738	38859960	23/4/2138 20:00:00	14/4/2138 03:28:02	5/5/2138 20:10:57	14/4/2138 03:27:00	8/5/2138 15:31:00	86
14470386	20124738	38859960	24/4/2138 08:00:00	14/4/2138 03:28:02	5/5/2138 20:10:57	14/4/2138 03:27:00	8/5/2138 15:31:00	79
14470386	20124738	38859960	24/4/2138 13:00:00	14/4/2138 03:28:02	5/5/2138 20:10:57	14/4/2138 03:27:00	8/5/2138 15:31:00	97
14470386	20124738	38859960	24/4/2138 19:00:00	14/4/2138 03:28:02	5/5/2138 20:10:57	14/4/2138 03:27:00	8/5/2138 15:31:00	95
14470386	20124738	38859960	25/4/2138 07:00:00	14/4/2138 03:28:02	5/5/2138 20:10:57	14/4/2138 03:27:00	8/5/2138 15:31:00	63
14470386	20124738	38859960	25/4/2138 08:00:00	14/4/2138 03:28:02	5/5/2138 20:10:57	14/4/2138 03:27:00	8/5/2138 15:31:00	112
14470386	20124738	38859960	25/4/2138 10:00:00	14/4/2138 03:28:02	5/5/2138 20:10:57	14/4/2138 03:27:00	8/5/2138 15:31:00	89
14470386	20124738	38859960	25/4/2138 14:00:00	14/4/2138 03:28:02	5/5/2138 20:10:57	14/4/2138 03:27:00	8/5/2138 15:31:00	150
14470386	20124738	38859960	25/4/2138 22:00:00	14/4/2138 03:28:02	5/5/2138 20:10:57	14/4/2138 03:27:00	8/5/2138 15:31:00	152
14470386	20124738	38859960	26/4/2138 10:00:00	14/4/2138 03:28:02	5/5/2138 20:10:57	14/4/2138 03:27:00	8/5/2138 15:31:00	117
14470386	20124738	38859960	26/4/2138 22:00:00	14/4/2138 03:28:02	5/5/2138 20:10:57	14/4/2138 03:27:00	8/5/2138 15:31:00	130
14470386	20124738	38859960	27/4/2138 22:00:00	14/4/2138 03:28:02	5/5/2138 20:10:57	14/4/2138 03:27:00	8/5/2138 15:31:00	109
14470386	20124738	38859960	28/4/2138 04:00:00	14/4/2138 03:28:02	5/5/2138 20:10:57	14/4/2138 03:27:00	8/5/2138 15:31:00	111
14470386	20124738	38859960	28/4/2138 10:00:00	14/4/2138 03:28:02	5/5/2138 20:10:57	14/4/2138 03:27:00	8/5/2138 15:31:00	107
14470386	20124738	38859960	28/4/2138 16:00:00	14/4/2138 03:28:02	5/5/2138 20:10:57	14/4/2138 03:27:00	8/5/2138 15:31:00	128
14470386	20124738	38859960	28/4/2138 22:00:00	14/4/2138 03:28:02	5/5/2138 20:10:57	14/4/2138 03:27:00	8/5/2138 15:31:00	99
14470386	20124738	38859960	29/4/2138 10:00:00	14/4/2138 03:28:02	5/5/2138 20:10:57	14/4/2138 03:27:00	8/5/2138 15:31:00	120
14470386	20124738	38859960	29/4/2138 16:00:00	14/4/2138 03:28:02	5/5/2138 20:10:57	14/4/2138 03:27:00	8/5/2138 15:31:00	109
14470386	20124738	38859960	29/4/2138 22:00:00	14/4/2138 03:28:02	5/5/2138 20:10:57	14/4/2138 03:27:00	8/5/2138 15:31:00	99
14470386	20124738	38859960	30/4/2138 10:00:00	14/4/2138 03:28:02	5/5/2138 20:10:57	14/4/2138 03:27:00	8/5/2138 15:31:00	123
14470386	20124738	38859960	30/4/2138 16:00:00	14/4/2138 03:28:02	5/5/2138 20:10:57	14/4/2138 03:27:00	8/5/2138 15:31:00	110
14470386	20124738	38859960	30/4/2138 22:00:00	14/4/2138 03:28:02	5/5/2138 20:10:57	14/4/2138 03:27:00	8/5/2138 15:31:00	111
14470386	20124738	38859960	1/5/2138 10:00:00	14/4/2138 03:28:02	5/5/2138 20:10:57	14/4/2138 03:27:00	8/5/2138 15:31:00	127
14470386	20124738	38859960	1/5/2138 16:00:00	14/4/2138 03:28:02	5/5/2138 20:10:57	14/4/2138 03:27:00	8/5/2138 15:31:00	104
14470386	20124738	38859960	1/5/2138 22:00:00	14/4/2138 03:28:02	5/5/2138 20:10:57	14/4/2138 03:27:00	8/5/2138 15:31:00	114
14470386	20124738	38859960	2/5/2138 10:00:00	14/4/2138 03:28:02	5/5/2138 20:10:57	14/4/2138 03:27:00	8/5/2138 15:31:00	127
14470386	20124738	38859960	2/5/2138 16:00:00	14/4/2138 03:28:02	5/5/2138 20:10:57	14/4/2138 03:27:00	8/5/2138 15:31:00	141
14470386	20124738	38859960	2/5/2138 22:00:00	14/4/2138 03:28:02	5/5/2138 20:10:57	14/4/2138 03:27:00	8/5/2138 15:31:00	104
14470386	20124738	38859960	3/5/2138 07:00:00	14/4/2138 03:28:02	5/5/2138 20:10:57	14/4/2138 03:27:00	8/5/2138 15:31:00	113
14470386	20124738	38859960	3/5/2138 11:00:00	14/4/2138 03:28:02	5/5/2138 20:10:57	14/4/2138 03:27:00	8/5/2138 15:31:00	105
14470386	20124738	38859960	3/5/2138 18:00:00	14/4/2138 03:28:02	5/5/2138 20:10:57	14/4/2138 03:27:00	8/5/2138 15:31:00	107
14470386	20124738	38859960	3/5/2138 22:00:00	14/4/2138 03:28:02	5/5/2138 20:10:57	14/4/2138 03:27:00	8/5/2138 15:31:00	121
14470386	20124738	38859960	4/5/2138 07:00:00	14/4/2138 03:28:02	5/5/2138 20:10:57	14/4/2138 03:27:00	8/5/2138 15:31:00	116
14470386	20124738	38859960	4/5/2138 12:00:00	14/4/2138 03:28:02	5/5/2138 20:10:57	14/4/2138 03:27:00	8/5/2138 15:31:00	111
14470386	20124738	38859960	4/5/2138 18:00:00	14/4/2138 03:28:02	5/5/2138 20:10:57	14/4/2138 03:27:00	8/5/2138 15:31:00	116
14470386	20124738	38859960	4/5/2138 22:00:00	14/4/2138 03:28:02	5/5/2138 20:10:57	14/4/2138 03:27:00	8/5/2138 15:31:00	133
14470386	20124738	38859960	5/5/2138 08:00:00	14/4/2138 03:28:02	5/5/2138 20:10:57	14/4/2138 03:27:00	8/5/2138 15:31:00	133
14470386	20124738	38859960	5/5/2138 11:00:00	14/4/2138 03:28:02	5/5/2138 20:10:57	14/4/2138 03:27:00	8/5/2138 15:31:00	152
14470386	20124738	38859960	5/5/2138 16:00:00	14/4/2138 03:28:02	5/5/2138 20:10:57	14/4/2138 03:27:00	8/5/2138 15:31:00	100
13399923	20129604	38129674	18/10/2194 03:00:00	17/10/2194 23:35:00	25/10/2194 18:28:35	17/10/2194 20:39:00	16/11/2194 14:50:00	151
13399923	20129604	38129674	18/10/2194 20:00:00	17/10/2194 23:35:00	25/10/2194 18:28:35	17/10/2194 20:39:00	16/11/2194 14:50:00	165
13399923	20129604	38129674	19/10/2194 01:00:00	17/10/2194 23:35:00	25/10/2194 18:28:35	17/10/2194 20:39:00	16/11/2194 14:50:00	154
13399923	20129604	38129674	19/10/2194 08:00:00	17/10/2194 23:35:00	25/10/2194 18:28:35	17/10/2194 20:39:00	16/11/2194 14:50:00	211
13399923	20129604	38129674	19/10/2194 13:00:00	17/10/2194 23:35:00	25/10/2194 18:28:35	17/10/2194 20:39:00	16/11/2194 14:50:00	191
13399923	20129604	38129674	20/10/2194 07:00:00	17/10/2194 23:35:00	25/10/2194 18:28:35	17/10/2194 20:39:00	16/11/2194 14:50:00	185
13399923	20129604	38129674	20/10/2194 13:00:00	17/10/2194 23:35:00	25/10/2194 18:28:35	17/10/2194 20:39:00	16/11/2194 14:50:00	155
13399923	20129604	38129674	20/10/2194 20:00:00	17/10/2194 23:35:00	25/10/2194 18:28:35	17/10/2194 20:39:00	16/11/2194 14:50:00	135
13399923	20129604	38129674	21/10/2194 08:00:00	17/10/2194 23:35:00	25/10/2194 18:28:35	17/10/2194 20:39:00	16/11/2194 14:50:00	161
13399923	20129604	38129674	21/10/2194 12:00:00	17/10/2194 23:35:00	25/10/2194 18:28:35	17/10/2194 20:39:00	16/11/2194 14:50:00	137
13399923	20129604	38129674	22/10/2194 07:00:00	17/10/2194 23:35:00	25/10/2194 18:28:35	17/10/2194 20:39:00	16/11/2194 14:50:00	138
13399923	20129604	38129674	22/10/2194 13:00:00	17/10/2194 23:35:00	25/10/2194 18:28:35	17/10/2194 20:39:00	16/11/2194 14:50:00	154
13399923	20129604	38129674	22/10/2194 20:00:00	17/10/2194 23:35:00	25/10/2194 18:28:35	17/10/2194 20:39:00	16/11/2194 14:50:00	122
13399923	20129604	38129674	23/10/2194 02:00:00	17/10/2194 23:35:00	25/10/2194 18:28:35	17/10/2194 20:39:00	16/11/2194 14:50:00	168
13399923	20129604	38129674	23/10/2194 07:00:00	17/10/2194 23:35:00	25/10/2194 18:28:35	17/10/2194 20:39:00	16/11/2194 14:50:00	150
13399923	20129604	38129674	23/10/2194 13:00:00	17/10/2194 23:35:00	25/10/2194 18:28:35	17/10/2194 20:39:00	16/11/2194 14:50:00	129
13399923	20129604	38129674	23/10/2194 20:00:00	17/10/2194 23:35:00	25/10/2194 18:28:35	17/10/2194 20:39:00	16/11/2194 14:50:00	139
13399923	20129604	38129674	24/10/2194 01:00:00	17/10/2194 23:35:00	25/10/2194 18:28:35	17/10/2194 20:39:00	16/11/2194 14:50:00	139
13399923	20129604	38129674	24/10/2194 07:00:00	17/10/2194 23:35:00	25/10/2194 18:28:35	17/10/2194 20:39:00	16/11/2194 14:50:00	108
13399923	20129604	38129674	24/10/2194 12:00:00	17/10/2194 23:35:00	25/10/2194 18:28:35	17/10/2194 20:39:00	16/11/2194 14:50:00	108
13399923	20129604	38129674	24/10/2194 19:00:00	17/10/2194 23:35:00	25/10/2194 18:28:35	17/10/2194 20:39:00	16/11/2194 14:50:00	151
13399923	20129604	38129674	25/10/2194 07:00:00	17/10/2194 23:35:00	25/10/2194 18:28:35	17/10/2194 20:39:00	16/11/2194 14:50:00	160
13399923	20129604	38129674	25/10/2194 13:00:00	17/10/2194 23:35:00	25/10/2194 18:28:35	17/10/2194 20:39:00	16/11/2194 14:50:00	147
18527023	20130544	30085420	31/12/2133 00:00:00	30/12/2133 20:50:03	2/1/2134 16:46:51	27/12/2133 03:34:00	5/1/2134 18:05:00	186
18527023	20130544	30085420	31/12/2133 06:00:00	30/12/2133 20:50:03	2/1/2134 16:46:51	27/12/2133 03:34:00	5/1/2134 18:05:00	173
18527023	20130544	30085420	31/12/2133 12:00:00	30/12/2133 20:50:03	2/1/2134 16:46:51	27/12/2133 03:34:00	5/1/2134 18:05:00	224
18527023	20130544	30085420	31/12/2133 18:00:00	30/12/2133 20:50:03	2/1/2134 16:46:51	27/12/2133 03:34:00	5/1/2134 18:05:00	221
18527023	20130544	30085420	1/1/2134 00:00:00	30/12/2133 20:50:03	2/1/2134 16:46:51	27/12/2133 03:34:00	5/1/2134 18:05:00	204
18527023	20130544	30085420	1/1/2134 06:00:00	30/12/2133 20:50:03	2/1/2134 16:46:51	27/12/2133 03:34:00	5/1/2134 18:05:00	194
18527023	20130544	30085420	1/1/2134 12:00:00	30/12/2133 20:50:03	2/1/2134 16:46:51	27/12/2133 03:34:00	5/1/2134 18:05:00	197
18527023	20130544	30085420	1/1/2134 18:00:00	30/12/2133 20:50:03	2/1/2134 16:46:51	27/12/2133 03:34:00	5/1/2134 18:05:00	169
18527023	20130544	30085420	2/1/2134 00:00:00	30/12/2133 20:50:03	2/1/2134 16:46:51	27/12/2133 03:34:00	5/1/2134 18:05:00	158
18527023	20130544	30085420	2/1/2134 06:00:00	30/12/2133 20:50:03	2/1/2134 16:46:51	27/12/2133 03:34:00	5/1/2134 18:05:00	141
18527023	20130544	30085420	2/1/2134 12:00:00	30/12/2133 20:50:03	2/1/2134 16:46:51	27/12/2133 03:34:00	5/1/2134 18:05:00	165
14725351	20134161	33178569	12/10/2188 14:00:00	12/10/2188 04:22:00	3/11/2188 07:32:50	12/10/2188 03:50:00	3/11/2188 05:00:00	140
14725351	20134161	33178569	15/10/2188 07:00:00	12/10/2188 04:22:00	3/11/2188 07:32:50	12/10/2188 03:50:00	3/11/2188 05:00:00	77
14725351	20134161	33178569	22/10/2188 08:00:00	12/10/2188 04:22:00	3/11/2188 07:32:50	12/10/2188 03:50:00	3/11/2188 05:00:00	72
14725351	20134161	33178569	22/10/2188 18:00:00	12/10/2188 04:22:00	3/11/2188 07:32:50	12/10/2188 03:50:00	3/11/2188 05:00:00	88
14725351	20134161	33178569	22/10/2188 19:00:00	12/10/2188 04:22:00	3/11/2188 07:32:50	12/10/2188 03:50:00	3/11/2188 05:00:00	100
14725351	20134161	33178569	24/10/2188 07:00:00	12/10/2188 04:22:00	3/11/2188 07:32:50	12/10/2188 03:50:00	3/11/2188 05:00:00	156
14725351	20134161	33178569	24/10/2188 13:00:00	12/10/2188 04:22:00	3/11/2188 07:32:50	12/10/2188 03:50:00	3/11/2188 05:00:00	155
14725351	20134161	33178569	26/10/2188 07:00:00	12/10/2188 04:22:00	3/11/2188 07:32:50	12/10/2188 03:50:00	3/11/2188 05:00:00	164
14725351	20134161	33178569	26/10/2188 14:00:00	12/10/2188 04:22:00	3/11/2188 07:32:50	12/10/2188 03:50:00	3/11/2188 05:00:00	166
14725351	20134161	33178569	26/10/2188 20:00:00	12/10/2188 04:22:00	3/11/2188 07:32:50	12/10/2188 03:50:00	3/11/2188 05:00:00	168
14725351	20134161	33178569	29/10/2188 07:00:00	12/10/2188 04:22:00	3/11/2188 07:32:50	12/10/2188 03:50:00	3/11/2188 05:00:00	135
14725351	20134161	33178569	29/10/2188 13:00:00	12/10/2188 04:22:00	3/11/2188 07:32:50	12/10/2188 03:50:00	3/11/2188 05:00:00	131
14725351	20134161	33178569	30/10/2188 07:00:00	12/10/2188 04:22:00	3/11/2188 07:32:50	12/10/2188 03:50:00	3/11/2188 05:00:00	129
14725351	20134161	33178569	30/10/2188 13:00:00	12/10/2188 04:22:00	3/11/2188 07:32:50	12/10/2188 03:50:00	3/11/2188 05:00:00	123
14725351	20134161	33178569	1/11/2188 07:00:00	12/10/2188 04:22:00	3/11/2188 07:32:50	12/10/2188 03:50:00	3/11/2188 05:00:00	89
14725351	20134161	33178569	1/11/2188 12:00:00	12/10/2188 04:22:00	3/11/2188 07:32:50	12/10/2188 03:50:00	3/11/2188 05:00:00	95
14725351	20134161	33178569	1/11/2188 20:00:00	12/10/2188 04:22:00	3/11/2188 07:32:50	12/10/2188 03:50:00	3/11/2188 05:00:00	122
14725351	20134161	33178569	2/11/2188 07:00:00	12/10/2188 04:22:00	3/11/2188 07:32:50	12/10/2188 03:50:00	3/11/2188 05:00:00	122
14725351	20134161	33178569	2/11/2188 12:00:00	12/10/2188 04:22:00	3/11/2188 07:32:50	12/10/2188 03:50:00	3/11/2188 05:00:00	160
13699693	20137371	32934873	4/1/2156 04:00:00	3/1/2156 20:45:32	10/1/2156 17:49:53	30/12/2155 05:09:00	14/1/2156 13:30:00	417
13699693	20137371	32934873	4/1/2156 10:00:00	3/1/2156 20:45:32	10/1/2156 17:49:53	30/12/2155 05:09:00	14/1/2156 13:30:00	244
13699693	20137371	32934873	4/1/2156 12:00:00	3/1/2156 20:45:32	10/1/2156 17:49:53	30/12/2155 05:09:00	14/1/2156 13:30:00	218
13699693	20137371	32934873	4/1/2156 13:00:00	3/1/2156 20:45:32	10/1/2156 17:49:53	30/12/2155 05:09:00	14/1/2156 13:30:00	186
13699693	20137371	32934873	4/1/2156 14:00:00	3/1/2156 20:45:32	10/1/2156 17:49:53	30/12/2155 05:09:00	14/1/2156 13:30:00	127
13699693	20137371	32934873	4/1/2156 15:00:00	3/1/2156 20:45:32	10/1/2156 17:49:53	30/12/2155 05:09:00	14/1/2156 13:30:00	107
13699693	20137371	32934873	4/1/2156 16:00:00	3/1/2156 20:45:32	10/1/2156 17:49:53	30/12/2155 05:09:00	14/1/2156 13:30:00	112
13699693	20137371	32934873	4/1/2156 17:00:00	3/1/2156 20:45:32	10/1/2156 17:49:53	30/12/2155 05:09:00	14/1/2156 13:30:00	138
13699693	20137371	32934873	4/1/2156 18:00:00	3/1/2156 20:45:32	10/1/2156 17:49:53	30/12/2155 05:09:00	14/1/2156 13:30:00	138
13699693	20137371	32934873	4/1/2156 19:30:00	3/1/2156 20:45:32	10/1/2156 17:49:53	30/12/2155 05:09:00	14/1/2156 13:30:00	161
13699693	20137371	32934873	4/1/2156 20:00:00	3/1/2156 20:45:32	10/1/2156 17:49:53	30/12/2155 05:09:00	14/1/2156 13:30:00	398
13699693	20137371	32934873	4/1/2156 20:30:00	3/1/2156 20:45:32	10/1/2156 17:49:53	30/12/2155 05:09:00	14/1/2156 13:30:00	306
13699693	20137371	32934873	4/1/2156 21:30:00	3/1/2156 20:45:32	10/1/2156 17:49:53	30/12/2155 05:09:00	14/1/2156 13:30:00	275
13699693	20137371	32934873	4/1/2156 22:30:00	3/1/2156 20:45:32	10/1/2156 17:49:53	30/12/2155 05:09:00	14/1/2156 13:30:00	248
13699693	20137371	32934873	4/1/2156 23:30:00	3/1/2156 20:45:32	10/1/2156 17:49:53	30/12/2155 05:09:00	14/1/2156 13:30:00	251
13699693	20137371	32934873	5/1/2156 00:30:00	3/1/2156 20:45:32	10/1/2156 17:49:53	30/12/2155 05:09:00	14/1/2156 13:30:00	223
13699693	20137371	32934873	5/1/2156 01:30:00	3/1/2156 20:45:32	10/1/2156 17:49:53	30/12/2155 05:09:00	14/1/2156 13:30:00	205
13699693	20137371	32934873	5/1/2156 02:30:00	3/1/2156 20:45:32	10/1/2156 17:49:53	30/12/2155 05:09:00	14/1/2156 13:30:00	172
13699693	20137371	32934873	5/1/2156 03:30:00	3/1/2156 20:45:32	10/1/2156 17:49:53	30/12/2155 05:09:00	14/1/2156 13:30:00	150
13699693	20137371	32934873	5/1/2156 04:30:00	3/1/2156 20:45:32	10/1/2156 17:49:53	30/12/2155 05:09:00	14/1/2156 13:30:00	143
13699693	20137371	32934873	5/1/2156 05:30:00	3/1/2156 20:45:32	10/1/2156 17:49:53	30/12/2155 05:09:00	14/1/2156 13:30:00	133
13699693	20137371	32934873	5/1/2156 06:30:00	3/1/2156 20:45:32	10/1/2156 17:49:53	30/12/2155 05:09:00	14/1/2156 13:30:00	136
13699693	20137371	32934873	5/1/2156 08:00:00	3/1/2156 20:45:32	10/1/2156 17:49:53	30/12/2155 05:09:00	14/1/2156 13:30:00	147
13699693	20137371	32934873	5/1/2156 10:00:00	3/1/2156 20:45:32	10/1/2156 17:49:53	30/12/2155 05:09:00	14/1/2156 13:30:00	212
13699693	20137371	32934873	5/1/2156 16:00:00	3/1/2156 20:45:32	10/1/2156 17:49:53	30/12/2155 05:09:00	14/1/2156 13:30:00	231
13699693	20137371	32934873	5/1/2156 22:00:00	3/1/2156 20:45:32	10/1/2156 17:49:53	30/12/2155 05:09:00	14/1/2156 13:30:00	198
13699693	20137371	32934873	6/1/2156 10:13:00	3/1/2156 20:45:32	10/1/2156 17:49:53	30/12/2155 05:09:00	14/1/2156 13:30:00	276
13699693	20137371	32934873	6/1/2156 22:00:00	3/1/2156 20:45:32	10/1/2156 17:49:53	30/12/2155 05:09:00	14/1/2156 13:30:00	202
13699693	20137371	32934873	7/1/2156 16:00:00	3/1/2156 20:45:32	10/1/2156 17:49:53	30/12/2155 05:09:00	14/1/2156 13:30:00	199
13699693	20137371	32934873	7/1/2156 22:00:00	3/1/2156 20:45:32	10/1/2156 17:49:53	30/12/2155 05:09:00	14/1/2156 13:30:00	154
13699693	20137371	32934873	8/1/2156 03:17:00	3/1/2156 20:45:32	10/1/2156 17:49:53	30/12/2155 05:09:00	14/1/2156 13:30:00	198
13699693	20137371	32934873	8/1/2156 10:00:00	3/1/2156 20:45:32	10/1/2156 17:49:53	30/12/2155 05:09:00	14/1/2156 13:30:00	180
13699693	20137371	32934873	8/1/2156 16:00:00	3/1/2156 20:45:32	10/1/2156 17:49:53	30/12/2155 05:09:00	14/1/2156 13:30:00	142
13699693	20137371	32934873	8/1/2156 22:00:00	3/1/2156 20:45:32	10/1/2156 17:49:53	30/12/2155 05:09:00	14/1/2156 13:30:00	152
13699693	20137371	32934873	9/1/2156 04:00:00	3/1/2156 20:45:32	10/1/2156 17:49:53	30/12/2155 05:09:00	14/1/2156 13:30:00	194
13699693	20137371	32934873	9/1/2156 16:25:00	3/1/2156 20:45:32	10/1/2156 17:49:53	30/12/2155 05:09:00	14/1/2156 13:30:00	130
13699693	20137371	32934873	9/1/2156 22:00:00	3/1/2156 20:45:32	10/1/2156 17:49:53	30/12/2155 05:09:00	14/1/2156 13:30:00	121
13699693	20137371	32934873	10/1/2156 04:00:00	3/1/2156 20:45:32	10/1/2156 17:49:53	30/12/2155 05:09:00	14/1/2156 13:30:00	106
13699693	20137371	32934873	10/1/2156 08:00:00	3/1/2156 20:45:32	10/1/2156 17:49:53	30/12/2155 05:09:00	14/1/2156 13:30:00	114
13699693	20137371	32934873	10/1/2156 12:00:00	3/1/2156 20:45:32	10/1/2156 17:49:53	30/12/2155 05:09:00	14/1/2156 13:30:00	209
13699693	20137371	32934873	10/1/2156 17:00:00	3/1/2156 20:45:32	10/1/2156 17:49:53	30/12/2155 05:09:00	14/1/2156 13:30:00	126
18295383	20144488	30630693	13/3/2150 02:00:00	12/3/2150 23:01:00	14/3/2150 17:03:38	12/3/2150 21:57:00	16/3/2150 14:50:00	168
18295383	20144488	30630693	13/3/2150 19:00:00	12/3/2150 23:01:00	14/3/2150 17:03:38	12/3/2150 21:57:00	16/3/2150 14:50:00	148
18295383	20144488	30630693	14/3/2150 02:00:00	12/3/2150 23:01:00	14/3/2150 17:03:38	12/3/2150 21:57:00	16/3/2150 14:50:00	106
18295383	20144488	30630693	14/3/2150 07:00:00	12/3/2150 23:01:00	14/3/2150 17:03:38	12/3/2150 21:57:00	16/3/2150 14:50:00	133
18295383	20144488	30630693	14/3/2150 14:17:00	12/3/2150 23:01:00	14/3/2150 17:03:38	12/3/2150 21:57:00	16/3/2150 14:50:00	173
11589725	20146188	32246711	8/7/2179 08:00:00	8/7/2179 01:54:00	26/7/2179 18:28:01	8/7/2179 00:57:00	9/8/2179 17:10:00	121
11589725	20146188	32246711	8/7/2179 14:00:00	8/7/2179 01:54:00	26/7/2179 18:28:01	8/7/2179 00:57:00	9/8/2179 17:10:00	105
11589725	20146188	32246711	8/7/2179 20:00:00	8/7/2179 01:54:00	26/7/2179 18:28:01	8/7/2179 00:57:00	9/8/2179 17:10:00	112
11589725	20146188	32246711	9/7/2179 08:00:00	8/7/2179 01:54:00	26/7/2179 18:28:01	8/7/2179 00:57:00	9/8/2179 17:10:00	143
11589725	20146188	32246711	9/7/2179 21:00:00	8/7/2179 01:54:00	26/7/2179 18:28:01	8/7/2179 00:57:00	9/8/2179 17:10:00	173
11589725	20146188	32246711	10/7/2179 08:00:00	8/7/2179 01:54:00	26/7/2179 18:28:01	8/7/2179 00:57:00	9/8/2179 17:10:00	182
11589725	20146188	32246711	10/7/2179 15:00:00	8/7/2179 01:54:00	26/7/2179 18:28:01	8/7/2179 00:57:00	9/8/2179 17:10:00	110
11589725	20146188	32246711	10/7/2179 20:00:00	8/7/2179 01:54:00	26/7/2179 18:28:01	8/7/2179 00:57:00	9/8/2179 17:10:00	116
11589725	20146188	32246711	11/7/2179 08:00:00	8/7/2179 01:54:00	26/7/2179 18:28:01	8/7/2179 00:57:00	9/8/2179 17:10:00	172
11589725	20146188	32246711	11/7/2179 14:00:00	8/7/2179 01:54:00	26/7/2179 18:28:01	8/7/2179 00:57:00	9/8/2179 17:10:00	116
11589725	20146188	32246711	11/7/2179 20:00:00	8/7/2179 01:54:00	26/7/2179 18:28:01	8/7/2179 00:57:00	9/8/2179 17:10:00	135
11589725	20146188	32246711	12/7/2179 08:00:00	8/7/2179 01:54:00	26/7/2179 18:28:01	8/7/2179 00:57:00	9/8/2179 17:10:00	110
11589725	20146188	32246711	12/7/2179 14:00:00	8/7/2179 01:54:00	26/7/2179 18:28:01	8/7/2179 00:57:00	9/8/2179 17:10:00	102
11589725	20146188	32246711	12/7/2179 20:00:00	8/7/2179 01:54:00	26/7/2179 18:28:01	8/7/2179 00:57:00	9/8/2179 17:10:00	116
11589725	20146188	32246711	13/7/2179 20:00:00	8/7/2179 01:54:00	26/7/2179 18:28:01	8/7/2179 00:57:00	9/8/2179 17:10:00	117
11589725	20146188	32246711	14/7/2179 08:00:00	8/7/2179 01:54:00	26/7/2179 18:28:01	8/7/2179 00:57:00	9/8/2179 17:10:00	81
11589725	20146188	32246711	14/7/2179 15:00:00	8/7/2179 01:54:00	26/7/2179 18:28:01	8/7/2179 00:57:00	9/8/2179 17:10:00	81
11589725	20146188	32246711	14/7/2179 20:00:00	8/7/2179 01:54:00	26/7/2179 18:28:01	8/7/2179 00:57:00	9/8/2179 17:10:00	103
11589725	20146188	32246711	15/7/2179 08:00:00	8/7/2179 01:54:00	26/7/2179 18:28:01	8/7/2179 00:57:00	9/8/2179 17:10:00	121
11589725	20146188	32246711	15/7/2179 14:00:00	8/7/2179 01:54:00	26/7/2179 18:28:01	8/7/2179 00:57:00	9/8/2179 17:10:00	160
11589725	20146188	32246711	15/7/2179 19:00:00	8/7/2179 01:54:00	26/7/2179 18:28:01	8/7/2179 00:57:00	9/8/2179 17:10:00	108
11589725	20146188	32246711	15/7/2179 20:00:00	8/7/2179 01:54:00	26/7/2179 18:28:01	8/7/2179 00:57:00	9/8/2179 17:10:00	176
11589725	20146188	32246711	15/7/2179 21:00:00	8/7/2179 01:54:00	26/7/2179 18:28:01	8/7/2179 00:57:00	9/8/2179 17:10:00	172
11589725	20146188	32246711	16/7/2179 00:00:00	8/7/2179 01:54:00	26/7/2179 18:28:01	8/7/2179 00:57:00	9/8/2179 17:10:00	106
11589725	20146188	32246711	16/7/2179 08:00:00	8/7/2179 01:54:00	26/7/2179 18:28:01	8/7/2179 00:57:00	9/8/2179 17:10:00	122
11589725	20146188	32246711	16/7/2179 14:00:00	8/7/2179 01:54:00	26/7/2179 18:28:01	8/7/2179 00:57:00	9/8/2179 17:10:00	111
11589725	20146188	32246711	17/7/2179 08:00:00	8/7/2179 01:54:00	26/7/2179 18:28:01	8/7/2179 00:57:00	9/8/2179 17:10:00	112
11589725	20146188	32246711	18/7/2179 08:00:00	8/7/2179 01:54:00	26/7/2179 18:28:01	8/7/2179 00:57:00	9/8/2179 17:10:00	119
11589725	20146188	32246711	18/7/2179 20:00:00	8/7/2179 01:54:00	26/7/2179 18:28:01	8/7/2179 00:57:00	9/8/2179 17:10:00	95
11589725	20146188	32246711	19/7/2179 08:00:00	8/7/2179 01:54:00	26/7/2179 18:28:01	8/7/2179 00:57:00	9/8/2179 17:10:00	105
11589725	20146188	32246711	19/7/2179 14:00:00	8/7/2179 01:54:00	26/7/2179 18:28:01	8/7/2179 00:57:00	9/8/2179 17:10:00	102
11589725	20146188	32246711	19/7/2179 20:00:00	8/7/2179 01:54:00	26/7/2179 18:28:01	8/7/2179 00:57:00	9/8/2179 17:10:00	111
11589725	20146188	32246711	20/7/2179 08:00:00	8/7/2179 01:54:00	26/7/2179 18:28:01	8/7/2179 00:57:00	9/8/2179 17:10:00	104
11589725	20146188	32246711	20/7/2179 14:00:00	8/7/2179 01:54:00	26/7/2179 18:28:01	8/7/2179 00:57:00	9/8/2179 17:10:00	113
11589725	20146188	32246711	20/7/2179 20:00:00	8/7/2179 01:54:00	26/7/2179 18:28:01	8/7/2179 00:57:00	9/8/2179 17:10:00	108
11589725	20146188	32246711	21/7/2179 08:00:00	8/7/2179 01:54:00	26/7/2179 18:28:01	8/7/2179 00:57:00	9/8/2179 17:10:00	113
11589725	20146188	32246711	21/7/2179 14:00:00	8/7/2179 01:54:00	26/7/2179 18:28:01	8/7/2179 00:57:00	9/8/2179 17:10:00	123
11589725	20146188	32246711	21/7/2179 20:00:00	8/7/2179 01:54:00	26/7/2179 18:28:01	8/7/2179 00:57:00	9/8/2179 17:10:00	114
11589725	20146188	32246711	22/7/2179 08:00:00	8/7/2179 01:54:00	26/7/2179 18:28:01	8/7/2179 00:57:00	9/8/2179 17:10:00	127
11589725	20146188	32246711	22/7/2179 12:00:00	8/7/2179 01:54:00	26/7/2179 18:28:01	8/7/2179 00:57:00	9/8/2179 17:10:00	105
11589725	20146188	32246711	22/7/2179 20:00:00	8/7/2179 01:54:00	26/7/2179 18:28:01	8/7/2179 00:57:00	9/8/2179 17:10:00	107
11589725	20146188	32246711	23/7/2179 08:00:00	8/7/2179 01:54:00	26/7/2179 18:28:01	8/7/2179 00:57:00	9/8/2179 17:10:00	102
11589725	20146188	32246711	23/7/2179 20:00:00	8/7/2179 01:54:00	26/7/2179 18:28:01	8/7/2179 00:57:00	9/8/2179 17:10:00	112
11589725	20146188	32246711	24/7/2179 20:00:00	8/7/2179 01:54:00	26/7/2179 18:28:01	8/7/2179 00:57:00	9/8/2179 17:10:00	104
11589725	20146188	32246711	25/7/2179 19:00:00	8/7/2179 01:54:00	26/7/2179 18:28:01	8/7/2179 00:57:00	9/8/2179 17:10:00	109
14120235	20147265	34875275	13/6/2136 01:00:00	12/6/2136 19:25:00	23/6/2136 16:50:15	12/6/2136 18:17:00	2/7/2136 14:42:00	99
14120235	20147265	34875275	13/6/2136 08:00:00	12/6/2136 19:25:00	23/6/2136 16:50:15	12/6/2136 18:17:00	2/7/2136 14:42:00	110
14120235	20147265	34875275	13/6/2136 14:00:00	12/6/2136 19:25:00	23/6/2136 16:50:15	12/6/2136 18:17:00	2/7/2136 14:42:00	99
14120235	20147265	34875275	13/6/2136 19:00:00	12/6/2136 19:25:00	23/6/2136 16:50:15	12/6/2136 18:17:00	2/7/2136 14:42:00	104
14120235	20147265	34875275	14/6/2136 08:00:00	12/6/2136 19:25:00	23/6/2136 16:50:15	12/6/2136 18:17:00	2/7/2136 14:42:00	100
14120235	20147265	34875275	14/6/2136 14:00:00	12/6/2136 19:25:00	23/6/2136 16:50:15	12/6/2136 18:17:00	2/7/2136 14:42:00	121
14120235	20147265	34875275	14/6/2136 19:00:00	12/6/2136 19:25:00	23/6/2136 16:50:15	12/6/2136 18:17:00	2/7/2136 14:42:00	115
14120235	20147265	34875275	15/6/2136 02:00:00	12/6/2136 19:25:00	23/6/2136 16:50:15	12/6/2136 18:17:00	2/7/2136 14:42:00	104
14120235	20147265	34875275	15/6/2136 08:00:00	12/6/2136 19:25:00	23/6/2136 16:50:15	12/6/2136 18:17:00	2/7/2136 14:42:00	122
14120235	20147265	34875275	15/6/2136 14:00:00	12/6/2136 19:25:00	23/6/2136 16:50:15	12/6/2136 18:17:00	2/7/2136 14:42:00	111
14120235	20147265	34875275	15/6/2136 19:00:00	12/6/2136 19:25:00	23/6/2136 16:50:15	12/6/2136 18:17:00	2/7/2136 14:42:00	123
14120235	20147265	34875275	16/6/2136 19:00:00	12/6/2136 19:25:00	23/6/2136 16:50:15	12/6/2136 18:17:00	2/7/2136 14:42:00	99
14120235	20147265	34875275	17/6/2136 02:00:00	12/6/2136 19:25:00	23/6/2136 16:50:15	12/6/2136 18:17:00	2/7/2136 14:42:00	98
14120235	20147265	34875275	17/6/2136 07:00:00	12/6/2136 19:25:00	23/6/2136 16:50:15	12/6/2136 18:17:00	2/7/2136 14:42:00	95
14120235	20147265	34875275	17/6/2136 13:00:00	12/6/2136 19:25:00	23/6/2136 16:50:15	12/6/2136 18:17:00	2/7/2136 14:42:00	96
14120235	20147265	34875275	18/6/2136 07:00:00	12/6/2136 19:25:00	23/6/2136 16:50:15	12/6/2136 18:17:00	2/7/2136 14:42:00	111
14120235	20147265	34875275	18/6/2136 14:00:00	12/6/2136 19:25:00	23/6/2136 16:50:15	12/6/2136 18:17:00	2/7/2136 14:42:00	114
14120235	20147265	34875275	18/6/2136 19:00:00	12/6/2136 19:25:00	23/6/2136 16:50:15	12/6/2136 18:17:00	2/7/2136 14:42:00	110
14120235	20147265	34875275	19/6/2136 08:00:00	12/6/2136 19:25:00	23/6/2136 16:50:15	12/6/2136 18:17:00	2/7/2136 14:42:00	103
14120235	20147265	34875275	19/6/2136 14:00:00	12/6/2136 19:25:00	23/6/2136 16:50:15	12/6/2136 18:17:00	2/7/2136 14:42:00	120
14120235	20147265	34875275	19/6/2136 20:00:00	12/6/2136 19:25:00	23/6/2136 16:50:15	12/6/2136 18:17:00	2/7/2136 14:42:00	99
14120235	20147265	34875275	20/6/2136 08:00:00	12/6/2136 19:25:00	23/6/2136 16:50:15	12/6/2136 18:17:00	2/7/2136 14:42:00	108
14120235	20147265	34875275	20/6/2136 14:00:00	12/6/2136 19:25:00	23/6/2136 16:50:15	12/6/2136 18:17:00	2/7/2136 14:42:00	119
14120235	20147265	34875275	20/6/2136 19:00:00	12/6/2136 19:25:00	23/6/2136 16:50:15	12/6/2136 18:17:00	2/7/2136 14:42:00	104
14120235	20147265	34875275	21/6/2136 02:00:00	12/6/2136 19:25:00	23/6/2136 16:50:15	12/6/2136 18:17:00	2/7/2136 14:42:00	106
14120235	20147265	34875275	21/6/2136 08:00:00	12/6/2136 19:25:00	23/6/2136 16:50:15	12/6/2136 18:17:00	2/7/2136 14:42:00	102
14120235	20147265	34875275	21/6/2136 14:00:00	12/6/2136 19:25:00	23/6/2136 16:50:15	12/6/2136 18:17:00	2/7/2136 14:42:00	108
14120235	20147265	34875275	21/6/2136 19:00:00	12/6/2136 19:25:00	23/6/2136 16:50:15	12/6/2136 18:17:00	2/7/2136 14:42:00	114
14120235	20147265	34875275	22/6/2136 02:04:00	12/6/2136 19:25:00	23/6/2136 16:50:15	12/6/2136 18:17:00	2/7/2136 14:42:00	95
14120235	20147265	34875275	22/6/2136 08:00:00	12/6/2136 19:25:00	23/6/2136 16:50:15	12/6/2136 18:17:00	2/7/2136 14:42:00	103
14120235	20147265	34875275	22/6/2136 14:00:00	12/6/2136 19:25:00	23/6/2136 16:50:15	12/6/2136 18:17:00	2/7/2136 14:42:00	106
14120235	20147265	34875275	22/6/2136 19:00:00	12/6/2136 19:25:00	23/6/2136 16:50:15	12/6/2136 18:17:00	2/7/2136 14:42:00	93
11485288	20149713	33965771	11/7/2178 17:00:00	11/7/2178 06:28:00	12/7/2178 16:28:45	11/7/2178 05:58:00	25/7/2178 19:00:00	258
11485288	20149713	33965771	11/7/2178 20:00:00	11/7/2178 06:28:00	12/7/2178 16:28:45	11/7/2178 05:58:00	25/7/2178 19:00:00	189
11485288	20149713	33965771	12/7/2178 07:00:00	11/7/2178 06:28:00	12/7/2178 16:28:45	11/7/2178 05:58:00	25/7/2178 19:00:00	202
11485288	20149713	33965771	12/7/2178 12:00:00	11/7/2178 06:28:00	12/7/2178 16:28:45	11/7/2178 05:58:00	25/7/2178 19:00:00	265
14789992	20156222	34474162	1/8/2169 08:00:00	31/7/2169 20:45:00	2/8/2169 16:23:27	31/7/2169 19:02:00	5/8/2169 12:53:00	215
14789992	20156222	34474162	1/8/2169 13:35:00	31/7/2169 20:45:00	2/8/2169 16:23:27	31/7/2169 19:02:00	5/8/2169 12:53:00	199
14789992	20156222	34474162	1/8/2169 19:00:00	31/7/2169 20:45:00	2/8/2169 16:23:27	31/7/2169 19:02:00	5/8/2169 12:53:00	155
14789992	20156222	34474162	2/8/2169 07:00:00	31/7/2169 20:45:00	2/8/2169 16:23:27	31/7/2169 19:02:00	5/8/2169 12:53:00	148
14789992	20156222	34474162	2/8/2169 14:00:00	31/7/2169 20:45:00	2/8/2169 16:23:27	31/7/2169 19:02:00	5/8/2169 12:53:00	146
12424303	20156751	33681885	8/9/2130 07:00:00	7/9/2130 17:45:00	8/9/2130 22:47:20	7/9/2130 17:10:00	10/9/2130 15:15:00	136
12424303	20156751	33681885	8/9/2130 13:00:00	7/9/2130 17:45:00	8/9/2130 22:47:20	7/9/2130 17:10:00	10/9/2130 15:15:00	91
14709898	20158950	37841586	25/3/2181 08:00:00	25/3/2181 04:38:00	29/3/2181 20:55:21	25/3/2181 03:38:00	10/4/2181 16:37:00	161
14709898	20158950	37841586	25/3/2181 14:00:00	25/3/2181 04:38:00	29/3/2181 20:55:21	25/3/2181 03:38:00	10/4/2181 16:37:00	120
12177088	20168165	31060359	11/6/2159 07:30:00	11/6/2159 03:12:00	12/6/2159 18:54:39	11/6/2159 02:13:00	12/6/2159 11:28:00	195
12177088	20168165	31060359	11/6/2159 13:30:00	11/6/2159 03:12:00	12/6/2159 18:54:39	11/6/2159 02:13:00	12/6/2159 11:28:00	195
12177088	20168165	31060359	11/6/2159 20:00:00	11/6/2159 03:12:00	12/6/2159 18:54:39	11/6/2159 02:13:00	12/6/2159 11:28:00	203
12177088	20168165	31060359	12/6/2159 07:00:00	11/6/2159 03:12:00	12/6/2159 18:54:39	11/6/2159 02:13:00	12/6/2159 11:28:00	142
12177088	20168165	31060359	12/6/2159 13:30:00	11/6/2159 03:12:00	12/6/2159 18:54:39	11/6/2159 02:13:00	12/6/2159 11:28:00	163
15486932	20170572	34481621	3/2/2124 20:00:00	3/2/2124 19:33:04	5/2/2124 18:48:59	2/2/2124 22:53:00	8/2/2124 10:50:00	208
15486932	20170572	34481621	4/2/2124 03:00:00	3/2/2124 19:33:04	5/2/2124 18:48:59	2/2/2124 22:53:00	8/2/2124 10:50:00	174
15486932	20170572	34481621	4/2/2124 08:00:00	3/2/2124 19:33:04	5/2/2124 18:48:59	2/2/2124 22:53:00	8/2/2124 10:50:00	141
15486932	20170572	34481621	4/2/2124 14:00:00	3/2/2124 19:33:04	5/2/2124 18:48:59	2/2/2124 22:53:00	8/2/2124 10:50:00	170
15486932	20170572	34481621	4/2/2124 20:00:00	3/2/2124 19:33:04	5/2/2124 18:48:59	2/2/2124 22:53:00	8/2/2124 10:50:00	137
15486932	20170572	34481621	5/2/2124 08:00:00	3/2/2124 19:33:04	5/2/2124 18:48:59	2/2/2124 22:53:00	8/2/2124 10:50:00	124
15486932	20170572	34481621	5/2/2124 14:00:00	3/2/2124 19:33:04	5/2/2124 18:48:59	2/2/2124 22:53:00	8/2/2124 10:50:00	134
18158315	20172929	37665510	15/7/2163 00:00:00	14/7/2163 18:12:08	16/7/2163 00:12:17	14/7/2163 06:18:00	17/7/2163 17:59:00	123
18158315	20172929	37665510	15/7/2163 08:00:00	14/7/2163 18:12:08	16/7/2163 00:12:17	14/7/2163 06:18:00	17/7/2163 17:59:00	123
18158315	20172929	37665510	15/7/2163 12:00:00	14/7/2163 18:12:08	16/7/2163 00:12:17	14/7/2163 06:18:00	17/7/2163 17:59:00	101
18158315	20172929	37665510	15/7/2163 16:00:00	14/7/2163 18:12:08	16/7/2163 00:12:17	14/7/2163 06:18:00	17/7/2163 17:59:00	221
18158315	20172929	37665510	15/7/2163 21:00:00	14/7/2163 18:12:08	16/7/2163 00:12:17	14/7/2163 06:18:00	17/7/2163 17:59:00	136
17647207	20175002	30636684	18/1/2181 08:00:00	18/1/2181 01:12:00	25/1/2181 18:59:57	17/1/2181 21:50:00	9/2/2181 14:40:00	137
17647207	20175002	30636684	19/1/2181 08:00:00	18/1/2181 01:12:00	25/1/2181 18:59:57	17/1/2181 21:50:00	9/2/2181 14:40:00	148
17647207	20175002	30636684	20/1/2181 08:00:00	18/1/2181 01:12:00	25/1/2181 18:59:57	17/1/2181 21:50:00	9/2/2181 14:40:00	172
17647207	20175002	30636684	20/1/2181 14:00:00	18/1/2181 01:12:00	25/1/2181 18:59:57	17/1/2181 21:50:00	9/2/2181 14:40:00	167
17647207	20175002	30636684	21/1/2181 14:00:00	18/1/2181 01:12:00	25/1/2181 18:59:57	17/1/2181 21:50:00	9/2/2181 14:40:00	157
17647207	20175002	30636684	22/1/2181 08:00:00	18/1/2181 01:12:00	25/1/2181 18:59:57	17/1/2181 21:50:00	9/2/2181 14:40:00	140
17647207	20175002	30636684	22/1/2181 14:00:00	18/1/2181 01:12:00	25/1/2181 18:59:57	17/1/2181 21:50:00	9/2/2181 14:40:00	135
17647207	20175002	30636684	22/1/2181 20:00:00	18/1/2181 01:12:00	25/1/2181 18:59:57	17/1/2181 21:50:00	9/2/2181 14:40:00	128
17647207	20175002	30636684	23/1/2181 08:00:00	18/1/2181 01:12:00	25/1/2181 18:59:57	17/1/2181 21:50:00	9/2/2181 14:40:00	163
17647207	20175002	30636684	23/1/2181 14:00:00	18/1/2181 01:12:00	25/1/2181 18:59:57	17/1/2181 21:50:00	9/2/2181 14:40:00	127
17647207	20175002	30636684	23/1/2181 20:00:00	18/1/2181 01:12:00	25/1/2181 18:59:57	17/1/2181 21:50:00	9/2/2181 14:40:00	120
17647207	20175002	30636684	24/1/2181 08:00:00	18/1/2181 01:12:00	25/1/2181 18:59:57	17/1/2181 21:50:00	9/2/2181 14:40:00	109
17647207	20175002	30636684	24/1/2181 14:00:00	18/1/2181 01:12:00	25/1/2181 18:59:57	17/1/2181 21:50:00	9/2/2181 14:40:00	110
17647207	20175002	30636684	24/1/2181 20:00:00	18/1/2181 01:12:00	25/1/2181 18:59:57	17/1/2181 21:50:00	9/2/2181 14:40:00	124
17647207	20175002	30636684	25/1/2181 02:00:00	18/1/2181 01:12:00	25/1/2181 18:59:57	17/1/2181 21:50:00	9/2/2181 14:40:00	109
15997267	20175426	33523977	9/5/2172 04:00:00	8/5/2172 23:25:00	11/5/2172 13:53:25	8/5/2172 22:21:00	13/5/2172 13:51:00	213
15997267	20175426	33523977	9/5/2172 10:00:00	8/5/2172 23:25:00	11/5/2172 13:53:25	8/5/2172 22:21:00	13/5/2172 13:51:00	114
15997267	20175426	33523977	9/5/2172 17:00:00	8/5/2172 23:25:00	11/5/2172 13:53:25	8/5/2172 22:21:00	13/5/2172 13:51:00	191
15997267	20175426	33523977	9/5/2172 22:00:00	8/5/2172 23:25:00	11/5/2172 13:53:25	8/5/2172 22:21:00	13/5/2172 13:51:00	248
15997267	20175426	33523977	10/5/2172 04:00:00	8/5/2172 23:25:00	11/5/2172 13:53:25	8/5/2172 22:21:00	13/5/2172 13:51:00	214
15997267	20175426	33523977	10/5/2172 10:00:00	8/5/2172 23:25:00	11/5/2172 13:53:25	8/5/2172 22:21:00	13/5/2172 13:51:00	158
15997267	20175426	33523977	10/5/2172 16:00:00	8/5/2172 23:25:00	11/5/2172 13:53:25	8/5/2172 22:21:00	13/5/2172 13:51:00	261
15997267	20175426	33523977	10/5/2172 21:00:00	8/5/2172 23:25:00	11/5/2172 13:53:25	8/5/2172 22:21:00	13/5/2172 13:51:00	258
15997267	20175426	33523977	11/5/2172 03:00:00	8/5/2172 23:25:00	11/5/2172 13:53:25	8/5/2172 22:21:00	13/5/2172 13:51:00	58
15997267	20175426	33523977	11/5/2172 04:00:00	8/5/2172 23:25:00	11/5/2172 13:53:25	8/5/2172 22:21:00	13/5/2172 13:51:00	92
15997267	20175426	33523977	11/5/2172 08:00:00	8/5/2172 23:25:00	11/5/2172 13:53:25	8/5/2172 22:21:00	13/5/2172 13:51:00	172
15997267	20175426	33523977	11/5/2172 12:00:00	8/5/2172 23:25:00	11/5/2172 13:53:25	8/5/2172 22:21:00	13/5/2172 13:51:00	313
17739770	20176714	31025743	13/9/2167 08:00:00	12/9/2167 15:11:00	19/9/2167 15:16:07	12/9/2167 13:51:00	22/9/2167 12:16:00	69
17739770	20176714	31025743	15/9/2167 08:00:00	12/9/2167 15:11:00	19/9/2167 15:16:07	12/9/2167 13:51:00	22/9/2167 12:16:00	106
17739770	20176714	31025743	16/9/2167 08:00:00	12/9/2167 15:11:00	19/9/2167 15:16:07	12/9/2167 13:51:00	22/9/2167 12:16:00	119
17739770	20176714	31025743	16/9/2167 14:00:00	12/9/2167 15:11:00	19/9/2167 15:16:07	12/9/2167 13:51:00	22/9/2167 12:16:00	127
17739770	20176714	31025743	16/9/2167 20:00:00	12/9/2167 15:11:00	19/9/2167 15:16:07	12/9/2167 13:51:00	22/9/2167 12:16:00	123
17739770	20176714	31025743	17/9/2167 08:00:00	12/9/2167 15:11:00	19/9/2167 15:16:07	12/9/2167 13:51:00	22/9/2167 12:16:00	154
17739770	20176714	31025743	18/9/2167 08:00:00	12/9/2167 15:11:00	19/9/2167 15:16:07	12/9/2167 13:51:00	22/9/2167 12:16:00	137
17739770	20176714	31025743	18/9/2167 14:00:00	12/9/2167 15:11:00	19/9/2167 15:16:07	12/9/2167 13:51:00	22/9/2167 12:16:00	112
17739770	20176714	31025743	18/9/2167 20:00:00	12/9/2167 15:11:00	19/9/2167 15:16:07	12/9/2167 13:51:00	22/9/2167 12:16:00	111
17739770	20176714	31025743	19/9/2167 02:00:00	12/9/2167 15:11:00	19/9/2167 15:16:07	12/9/2167 13:51:00	22/9/2167 12:16:00	126
17739770	20176714	31025743	19/9/2167 07:00:00	12/9/2167 15:11:00	19/9/2167 15:16:07	12/9/2167 13:51:00	22/9/2167 12:16:00	145
17739770	20176714	31025743	19/9/2167 13:00:00	12/9/2167 15:11:00	19/9/2167 15:16:07	12/9/2167 13:51:00	22/9/2167 12:16:00	150
10280054	20177063	33209656	27/4/2143 14:00:00	26/4/2143 15:30:00	3/5/2143 16:37:27	26/4/2143 14:59:00	22/5/2143 15:39:00	78
10280054	20177063	33209656	30/4/2143 08:00:00	26/4/2143 15:30:00	3/5/2143 16:37:27	26/4/2143 14:59:00	22/5/2143 15:39:00	125
10280054	20177063	33209656	30/4/2143 14:00:00	26/4/2143 15:30:00	3/5/2143 16:37:27	26/4/2143 14:59:00	22/5/2143 15:39:00	99
10280054	20177063	33209656	30/4/2143 20:00:00	26/4/2143 15:30:00	3/5/2143 16:37:27	26/4/2143 14:59:00	22/5/2143 15:39:00	102
10280054	20177063	33209656	1/5/2143 08:00:00	26/4/2143 15:30:00	3/5/2143 16:37:27	26/4/2143 14:59:00	22/5/2143 15:39:00	126
10280054	20177063	33209656	1/5/2143 14:00:00	26/4/2143 15:30:00	3/5/2143 16:37:27	26/4/2143 14:59:00	22/5/2143 15:39:00	111
10280054	20177063	33209656	1/5/2143 20:00:00	26/4/2143 15:30:00	3/5/2143 16:37:27	26/4/2143 14:59:00	22/5/2143 15:39:00	124
11783951	20197141	37451766	2/7/2168 21:00:00	2/7/2168 18:52:00	6/7/2168 16:55:03	2/7/2168 16:59:00	19/7/2168 14:15:00	344
11783951	20197141	37451766	3/7/2168 10:00:00	2/7/2168 18:52:00	6/7/2168 16:55:03	2/7/2168 16:59:00	19/7/2168 14:15:00	195
11783951	20197141	37451766	3/7/2168 11:00:00	2/7/2168 18:52:00	6/7/2168 16:55:03	2/7/2168 16:59:00	19/7/2168 14:15:00	192
11783951	20197141	37451766	3/7/2168 12:00:00	2/7/2168 18:52:00	6/7/2168 16:55:03	2/7/2168 16:59:00	19/7/2168 14:15:00	140
11783951	20197141	37451766	3/7/2168 13:00:00	2/7/2168 18:52:00	6/7/2168 16:55:03	2/7/2168 16:59:00	19/7/2168 14:15:00	117
11783951	20197141	37451766	3/7/2168 15:00:00	2/7/2168 18:52:00	6/7/2168 16:55:03	2/7/2168 16:59:00	19/7/2168 14:15:00	104
11783951	20197141	37451766	3/7/2168 17:00:00	2/7/2168 18:52:00	6/7/2168 16:55:03	2/7/2168 16:59:00	19/7/2168 14:15:00	139
11783951	20197141	37451766	3/7/2168 18:00:00	2/7/2168 18:52:00	6/7/2168 16:55:03	2/7/2168 16:59:00	19/7/2168 14:15:00	134
11783951	20197141	37451766	3/7/2168 20:00:00	2/7/2168 18:52:00	6/7/2168 16:55:03	2/7/2168 16:59:00	19/7/2168 14:15:00	119
11783951	20197141	37451766	3/7/2168 21:00:00	2/7/2168 18:52:00	6/7/2168 16:55:03	2/7/2168 16:59:00	19/7/2168 14:15:00	118
11783951	20197141	37451766	3/7/2168 22:00:00	2/7/2168 18:52:00	6/7/2168 16:55:03	2/7/2168 16:59:00	19/7/2168 14:15:00	133
11783951	20197141	37451766	4/7/2168 00:00:00	2/7/2168 18:52:00	6/7/2168 16:55:03	2/7/2168 16:59:00	19/7/2168 14:15:00	137
11783951	20197141	37451766	4/7/2168 02:00:00	2/7/2168 18:52:00	6/7/2168 16:55:03	2/7/2168 16:59:00	19/7/2168 14:15:00	140
11783951	20197141	37451766	4/7/2168 10:00:00	2/7/2168 18:52:00	6/7/2168 16:55:03	2/7/2168 16:59:00	19/7/2168 14:15:00	222
11783951	20197141	37451766	4/7/2168 14:00:00	2/7/2168 18:52:00	6/7/2168 16:55:03	2/7/2168 16:59:00	19/7/2168 14:15:00	87
11783951	20197141	37451766	5/7/2168 00:00:00	2/7/2168 18:52:00	6/7/2168 16:55:03	2/7/2168 16:59:00	19/7/2168 14:15:00	428
11783951	20197141	37451766	5/7/2168 01:00:00	2/7/2168 18:52:00	6/7/2168 16:55:03	2/7/2168 16:59:00	19/7/2168 14:15:00	238
11783951	20197141	37451766	5/7/2168 02:00:00	2/7/2168 18:52:00	6/7/2168 16:55:03	2/7/2168 16:59:00	19/7/2168 14:15:00	250
11783951	20197141	37451766	5/7/2168 03:00:00	2/7/2168 18:52:00	6/7/2168 16:55:03	2/7/2168 16:59:00	19/7/2168 14:15:00	206
11783951	20197141	37451766	5/7/2168 05:00:00	2/7/2168 18:52:00	6/7/2168 16:55:03	2/7/2168 16:59:00	19/7/2168 14:15:00	115
11783951	20197141	37451766	5/7/2168 09:00:00	2/7/2168 18:52:00	6/7/2168 16:55:03	2/7/2168 16:59:00	19/7/2168 14:15:00	140
11783951	20197141	37451766	5/7/2168 14:00:00	2/7/2168 18:52:00	6/7/2168 16:55:03	2/7/2168 16:59:00	19/7/2168 14:15:00	236
11783951	20197141	37451766	5/7/2168 17:00:00	2/7/2168 18:52:00	6/7/2168 16:55:03	2/7/2168 16:59:00	19/7/2168 14:15:00	146
11783951	20197141	37451766	5/7/2168 20:00:00	2/7/2168 18:52:00	6/7/2168 16:55:03	2/7/2168 16:59:00	19/7/2168 14:15:00	139
11783951	20197141	37451766	5/7/2168 23:00:00	2/7/2168 18:52:00	6/7/2168 16:55:03	2/7/2168 16:59:00	19/7/2168 14:15:00	58
11783951	20197141	37451766	6/7/2168 01:00:00	2/7/2168 18:52:00	6/7/2168 16:55:03	2/7/2168 16:59:00	19/7/2168 14:15:00	178
11783951	20197141	37451766	6/7/2168 04:00:00	2/7/2168 18:52:00	6/7/2168 16:55:03	2/7/2168 16:59:00	19/7/2168 14:15:00	188
11783951	20197141	37451766	6/7/2168 06:00:00	2/7/2168 18:52:00	6/7/2168 16:55:03	2/7/2168 16:59:00	19/7/2168 14:15:00	207
11783951	20197141	37451766	6/7/2168 08:00:00	2/7/2168 18:52:00	6/7/2168 16:55:03	2/7/2168 16:59:00	19/7/2168 14:15:00	193
11783951	20197141	37451766	6/7/2168 12:00:00	2/7/2168 18:52:00	6/7/2168 16:55:03	2/7/2168 16:59:00	19/7/2168 14:15:00	136
12617716	20198671	39545218	5/8/2114 22:00:00	5/8/2114 19:42:00	7/8/2114 11:53:29	5/8/2114 18:51:00	10/8/2114 12:15:00	127
12617716	20198671	39545218	6/8/2114 10:00:00	5/8/2114 19:42:00	7/8/2114 11:53:29	5/8/2114 18:51:00	10/8/2114 12:15:00	136
12617716	20198671	39545218	6/8/2114 16:00:00	5/8/2114 19:42:00	7/8/2114 11:53:29	5/8/2114 18:51:00	10/8/2114 12:15:00	138
15022041	20198869	39309812	19/8/2116 10:00:00	19/8/2116 05:14:47	26/8/2116 04:58:36	19/8/2116 05:14:00	26/8/2116 00:00:00	144
15022041	20198869	39309812	19/8/2116 16:00:00	19/8/2116 05:14:47	26/8/2116 04:58:36	19/8/2116 05:14:00	26/8/2116 00:00:00	113
15022041	20198869	39309812	20/8/2116 10:00:00	19/8/2116 05:14:47	26/8/2116 04:58:36	19/8/2116 05:14:00	26/8/2116 00:00:00	151
15022041	20198869	39309812	20/8/2116 22:00:00	19/8/2116 05:14:47	26/8/2116 04:58:36	19/8/2116 05:14:00	26/8/2116 00:00:00	114
15022041	20198869	39309812	21/8/2116 04:00:00	19/8/2116 05:14:47	26/8/2116 04:58:36	19/8/2116 05:14:00	26/8/2116 00:00:00	136
15022041	20198869	39309812	21/8/2116 10:00:00	19/8/2116 05:14:47	26/8/2116 04:58:36	19/8/2116 05:14:00	26/8/2116 00:00:00	120
15022041	20198869	39309812	21/8/2116 16:00:00	19/8/2116 05:14:47	26/8/2116 04:58:36	19/8/2116 05:14:00	26/8/2116 00:00:00	113
15022041	20198869	39309812	21/8/2116 22:00:00	19/8/2116 05:14:47	26/8/2116 04:58:36	19/8/2116 05:14:00	26/8/2116 00:00:00	127
15022041	20198869	39309812	22/8/2116 04:00:00	19/8/2116 05:14:47	26/8/2116 04:58:36	19/8/2116 05:14:00	26/8/2116 00:00:00	105
15022041	20198869	39309812	22/8/2116 10:00:00	19/8/2116 05:14:47	26/8/2116 04:58:36	19/8/2116 05:14:00	26/8/2116 00:00:00	98
15022041	20198869	39309812	22/8/2116 16:00:00	19/8/2116 05:14:47	26/8/2116 04:58:36	19/8/2116 05:14:00	26/8/2116 00:00:00	100
16772302	20199625	33640950	15/4/2131 12:00:00	15/4/2131 09:38:46	29/4/2131 02:00:05	15/4/2131 09:37:00	2/5/2131 13:00:00	148
16772302	20199625	33640950	15/4/2131 22:00:00	15/4/2131 09:38:46	29/4/2131 02:00:05	15/4/2131 09:37:00	2/5/2131 13:00:00	175
16772302	20199625	33640950	16/4/2131 10:00:00	15/4/2131 09:38:46	29/4/2131 02:00:05	15/4/2131 09:37:00	2/5/2131 13:00:00	185
16772302	20199625	33640950	16/4/2131 16:00:00	15/4/2131 09:38:46	29/4/2131 02:00:05	15/4/2131 09:37:00	2/5/2131 13:00:00	173
16772302	20199625	33640950	17/4/2131 09:00:00	15/4/2131 09:38:46	29/4/2131 02:00:05	15/4/2131 09:37:00	2/5/2131 13:00:00	177
16772302	20199625	33640950	17/4/2131 17:00:00	15/4/2131 09:38:46	29/4/2131 02:00:05	15/4/2131 09:37:00	2/5/2131 13:00:00	245
16772302	20199625	33640950	17/4/2131 22:00:00	15/4/2131 09:38:46	29/4/2131 02:00:05	15/4/2131 09:37:00	2/5/2131 13:00:00	167
16772302	20199625	33640950	18/4/2131 10:00:00	15/4/2131 09:38:46	29/4/2131 02:00:05	15/4/2131 09:37:00	2/5/2131 13:00:00	179
16772302	20199625	33640950	18/4/2131 13:00:00	15/4/2131 09:38:46	29/4/2131 02:00:05	15/4/2131 09:37:00	2/5/2131 13:00:00	180
16772302	20199625	33640950	18/4/2131 18:00:00	15/4/2131 09:38:46	29/4/2131 02:00:05	15/4/2131 09:37:00	2/5/2131 13:00:00	146
16772302	20199625	33640950	19/4/2131 00:00:00	15/4/2131 09:38:46	29/4/2131 02:00:05	15/4/2131 09:37:00	2/5/2131 13:00:00	157
16772302	20199625	33640950	19/4/2131 08:00:00	15/4/2131 09:38:46	29/4/2131 02:00:05	15/4/2131 09:37:00	2/5/2131 13:00:00	116
16772302	20199625	33640950	19/4/2131 17:00:00	15/4/2131 09:38:46	29/4/2131 02:00:05	15/4/2131 09:37:00	2/5/2131 13:00:00	105
16772302	20199625	33640950	19/4/2131 21:00:00	15/4/2131 09:38:46	29/4/2131 02:00:05	15/4/2131 09:37:00	2/5/2131 13:00:00	166
16772302	20199625	33640950	20/4/2131 08:00:00	15/4/2131 09:38:46	29/4/2131 02:00:05	15/4/2131 09:37:00	2/5/2131 13:00:00	120
16772302	20199625	33640950	20/4/2131 12:00:00	15/4/2131 09:38:46	29/4/2131 02:00:05	15/4/2131 09:37:00	2/5/2131 13:00:00	151
16772302	20199625	33640950	20/4/2131 18:00:00	15/4/2131 09:38:46	29/4/2131 02:00:05	15/4/2131 09:37:00	2/5/2131 13:00:00	112
16772302	20199625	33640950	20/4/2131 21:00:00	15/4/2131 09:38:46	29/4/2131 02:00:05	15/4/2131 09:37:00	2/5/2131 13:00:00	275
16772302	20199625	33640950	21/4/2131 08:00:00	15/4/2131 09:38:46	29/4/2131 02:00:05	15/4/2131 09:37:00	2/5/2131 13:00:00	127
16772302	20199625	33640950	21/4/2131 12:00:00	15/4/2131 09:38:46	29/4/2131 02:00:05	15/4/2131 09:37:00	2/5/2131 13:00:00	218
16772302	20199625	33640950	21/4/2131 16:00:00	15/4/2131 09:38:46	29/4/2131 02:00:05	15/4/2131 09:37:00	2/5/2131 13:00:00	108
16772302	20199625	33640950	21/4/2131 23:00:00	15/4/2131 09:38:46	29/4/2131 02:00:05	15/4/2131 09:37:00	2/5/2131 13:00:00	189
16772302	20199625	33640950	22/4/2131 08:40:00	15/4/2131 09:38:46	29/4/2131 02:00:05	15/4/2131 09:37:00	2/5/2131 13:00:00	124
16772302	20199625	33640950	22/4/2131 12:00:00	15/4/2131 09:38:46	29/4/2131 02:00:05	15/4/2131 09:37:00	2/5/2131 13:00:00	229
16772302	20199625	33640950	22/4/2131 18:00:00	15/4/2131 09:38:46	29/4/2131 02:00:05	15/4/2131 09:37:00	2/5/2131 13:00:00	154
16772302	20199625	33640950	22/4/2131 22:00:00	15/4/2131 09:38:46	29/4/2131 02:00:05	15/4/2131 09:37:00	2/5/2131 13:00:00	241
16772302	20199625	33640950	23/4/2131 08:00:00	15/4/2131 09:38:46	29/4/2131 02:00:05	15/4/2131 09:37:00	2/5/2131 13:00:00	190
16772302	20199625	33640950	23/4/2131 12:00:00	15/4/2131 09:38:46	29/4/2131 02:00:05	15/4/2131 09:37:00	2/5/2131 13:00:00	201
16772302	20199625	33640950	23/4/2131 17:00:00	15/4/2131 09:38:46	29/4/2131 02:00:05	15/4/2131 09:37:00	2/5/2131 13:00:00	133
16772302	20199625	33640950	23/4/2131 22:00:00	15/4/2131 09:38:46	29/4/2131 02:00:05	15/4/2131 09:37:00	2/5/2131 13:00:00	228
16772302	20199625	33640950	24/4/2131 12:00:00	15/4/2131 09:38:46	29/4/2131 02:00:05	15/4/2131 09:37:00	2/5/2131 13:00:00	161
16772302	20199625	33640950	24/4/2131 21:00:00	15/4/2131 09:38:46	29/4/2131 02:00:05	15/4/2131 09:37:00	2/5/2131 13:00:00	250
16772302	20199625	33640950	25/4/2131 08:00:00	15/4/2131 09:38:46	29/4/2131 02:00:05	15/4/2131 09:37:00	2/5/2131 13:00:00	164
16772302	20199625	33640950	25/4/2131 12:00:00	15/4/2131 09:38:46	29/4/2131 02:00:05	15/4/2131 09:37:00	2/5/2131 13:00:00	126
16772302	20199625	33640950	25/4/2131 17:00:00	15/4/2131 09:38:46	29/4/2131 02:00:05	15/4/2131 09:37:00	2/5/2131 13:00:00	179
16772302	20199625	33640950	25/4/2131 22:00:00	15/4/2131 09:38:46	29/4/2131 02:00:05	15/4/2131 09:37:00	2/5/2131 13:00:00	173
16772302	20199625	33640950	26/4/2131 08:00:00	15/4/2131 09:38:46	29/4/2131 02:00:05	15/4/2131 09:37:00	2/5/2131 13:00:00	113
16772302	20199625	33640950	26/4/2131 17:00:00	15/4/2131 09:38:46	29/4/2131 02:00:05	15/4/2131 09:37:00	2/5/2131 13:00:00	142
16772302	20199625	33640950	27/4/2131 00:00:00	15/4/2131 09:38:46	29/4/2131 02:00:05	15/4/2131 09:37:00	2/5/2131 13:00:00	248
16772302	20199625	33640950	27/4/2131 06:00:00	15/4/2131 09:38:46	29/4/2131 02:00:05	15/4/2131 09:37:00	2/5/2131 13:00:00	186
16772302	20199625	33640950	27/4/2131 08:00:00	15/4/2131 09:38:46	29/4/2131 02:00:05	15/4/2131 09:37:00	2/5/2131 13:00:00	180
16772302	20199625	33640950	27/4/2131 12:00:00	15/4/2131 09:38:46	29/4/2131 02:00:05	15/4/2131 09:37:00	2/5/2131 13:00:00	151
16772302	20199625	33640950	27/4/2131 18:00:00	15/4/2131 09:38:46	29/4/2131 02:00:05	15/4/2131 09:37:00	2/5/2131 13:00:00	141
16772302	20199625	33640950	27/4/2131 22:00:00	15/4/2131 09:38:46	29/4/2131 02:00:05	15/4/2131 09:37:00	2/5/2131 13:00:00	228
16772302	20199625	33640950	28/4/2131 08:00:00	15/4/2131 09:38:46	29/4/2131 02:00:05	15/4/2131 09:37:00	2/5/2131 13:00:00	179
16772302	20199625	33640950	28/4/2131 12:00:00	15/4/2131 09:38:46	29/4/2131 02:00:05	15/4/2131 09:37:00	2/5/2131 13:00:00	143
16772302	20199625	33640950	28/4/2131 21:00:00	15/4/2131 09:38:46	29/4/2131 02:00:05	15/4/2131 09:37:00	2/5/2131 13:00:00	270
15526304	20200454	37609236	14/4/2124 21:01:00	14/4/2124 20:24:00	19/4/2124 07:23:18	14/4/2124 19:13:00	24/4/2124 19:40:00	287
15526304	20200454	37609236	15/4/2124 02:00:00	14/4/2124 20:24:00	19/4/2124 07:23:18	14/4/2124 19:13:00	24/4/2124 19:40:00	261
15526304	20200454	37609236	15/4/2124 08:00:00	14/4/2124 20:24:00	19/4/2124 07:23:18	14/4/2124 19:13:00	24/4/2124 19:40:00	211
15526304	20200454	37609236	15/4/2124 14:00:00	14/4/2124 20:24:00	19/4/2124 07:23:18	14/4/2124 19:13:00	24/4/2124 19:40:00	183
15526304	20200454	37609236	15/4/2124 20:00:00	14/4/2124 20:24:00	19/4/2124 07:23:18	14/4/2124 19:13:00	24/4/2124 19:40:00	189
15526304	20200454	37609236	16/4/2124 08:00:00	14/4/2124 20:24:00	19/4/2124 07:23:18	14/4/2124 19:13:00	24/4/2124 19:40:00	146
15526304	20200454	37609236	16/4/2124 15:00:00	14/4/2124 20:24:00	19/4/2124 07:23:18	14/4/2124 19:13:00	24/4/2124 19:40:00	171
15526304	20200454	37609236	17/4/2124 08:00:00	14/4/2124 20:24:00	19/4/2124 07:23:18	14/4/2124 19:13:00	24/4/2124 19:40:00	165
15526304	20200454	37609236	17/4/2124 14:00:00	14/4/2124 20:24:00	19/4/2124 07:23:18	14/4/2124 19:13:00	24/4/2124 19:40:00	173
15526304	20200454	37609236	17/4/2124 20:00:00	14/4/2124 20:24:00	19/4/2124 07:23:18	14/4/2124 19:13:00	24/4/2124 19:40:00	173
15526304	20200454	37609236	18/4/2124 08:00:00	14/4/2124 20:24:00	19/4/2124 07:23:18	14/4/2124 19:13:00	24/4/2124 19:40:00	187
15526304	20200454	37609236	18/4/2124 14:00:00	14/4/2124 20:24:00	19/4/2124 07:23:18	14/4/2124 19:13:00	24/4/2124 19:40:00	180
15526304	20200454	37609236	18/4/2124 20:00:00	14/4/2124 20:24:00	19/4/2124 07:23:18	14/4/2124 19:13:00	24/4/2124 19:40:00	159
19789160	20201197	31905958	26/12/2179 10:00:00	25/12/2179 14:12:50	1/1/2180 17:42:44	25/12/2179 14:12:00	8/1/2180 13:20:00	127
19789160	20201197	31905958	27/12/2179 10:00:00	25/12/2179 14:12:50	1/1/2180 17:42:44	25/12/2179 14:12:00	8/1/2180 13:20:00	115
19789160	20201197	31905958	27/12/2179 16:00:00	25/12/2179 14:12:50	1/1/2180 17:42:44	25/12/2179 14:12:00	8/1/2180 13:20:00	117
19789160	20201197	31905958	28/12/2179 10:00:00	25/12/2179 14:12:50	1/1/2180 17:42:44	25/12/2179 14:12:00	8/1/2180 13:20:00	127
19789160	20201197	31905958	28/12/2179 16:00:00	25/12/2179 14:12:50	1/1/2180 17:42:44	25/12/2179 14:12:00	8/1/2180 13:20:00	132
19789160	20201197	31905958	29/12/2179 10:00:00	25/12/2179 14:12:50	1/1/2180 17:42:44	25/12/2179 14:12:00	8/1/2180 13:20:00	115
19789160	20201197	31905958	29/12/2179 17:00:00	25/12/2179 14:12:50	1/1/2180 17:42:44	25/12/2179 14:12:00	8/1/2180 13:20:00	164
19789160	20201197	31905958	30/12/2179 10:00:00	25/12/2179 14:12:50	1/1/2180 17:42:44	25/12/2179 14:12:00	8/1/2180 13:20:00	178
19789160	20201197	31905958	30/12/2179 16:00:00	25/12/2179 14:12:50	1/1/2180 17:42:44	25/12/2179 14:12:00	8/1/2180 13:20:00	144
19789160	20201197	31905958	31/12/2179 10:00:00	25/12/2179 14:12:50	1/1/2180 17:42:44	25/12/2179 14:12:00	8/1/2180 13:20:00	121
19789160	20201197	31905958	31/12/2179 16:00:00	25/12/2179 14:12:50	1/1/2180 17:42:44	25/12/2179 14:12:00	8/1/2180 13:20:00	160
19789160	20201197	31905958	1/1/2180 09:00:00	25/12/2179 14:12:50	1/1/2180 17:42:44	25/12/2179 14:12:00	8/1/2180 13:20:00	94
19789160	20201197	31905958	1/1/2180 16:00:00	25/12/2179 14:12:50	1/1/2180 17:42:44	25/12/2179 14:12:00	8/1/2180 13:20:00	117
19859757	20202199	33096774	12/7/2155 19:00:00	12/7/2155 14:51:52	13/7/2155 17:37:50	12/7/2155 14:49:00	18/7/2155 18:16:00	104
19859757	20202199	33096774	13/7/2155 08:00:00	12/7/2155 14:51:52	13/7/2155 17:37:50	12/7/2155 14:49:00	18/7/2155 18:16:00	96
11432024	20233752	39935682	9/7/2166 08:00:00	8/7/2166 12:15:00	10/7/2166 16:16:43	8/7/2166 11:10:00	11/7/2166 12:00:00	125
11432024	20233752	39935682	9/7/2166 15:00:00	8/7/2166 12:15:00	10/7/2166 16:16:43	8/7/2166 11:10:00	11/7/2166 12:00:00	118
11432024	20233752	39935682	9/7/2166 20:00:00	8/7/2166 12:15:00	10/7/2166 16:16:43	8/7/2166 11:10:00	11/7/2166 12:00:00	122
11432024	20233752	39935682	10/7/2166 02:00:00	8/7/2166 12:15:00	10/7/2166 16:16:43	8/7/2166 11:10:00	11/7/2166 12:00:00	141
11432024	20233752	39935682	10/7/2166 08:00:00	8/7/2166 12:15:00	10/7/2166 16:16:43	8/7/2166 11:10:00	11/7/2166 12:00:00	147
15233578	20233791	39144938	13/5/2143 03:00:00	12/5/2143 23:19:39	15/5/2143 18:23:24	12/5/2143 23:18:00	21/5/2143 15:11:00	262
15233578	20233791	39144938	13/5/2143 08:00:00	12/5/2143 23:19:39	15/5/2143 18:23:24	12/5/2143 23:18:00	21/5/2143 15:11:00	151
15233578	20233791	39144938	13/5/2143 14:00:00	12/5/2143 23:19:39	15/5/2143 18:23:24	12/5/2143 23:18:00	21/5/2143 15:11:00	141
15233578	20233791	39144938	14/5/2143 14:00:00	12/5/2143 23:19:39	15/5/2143 18:23:24	12/5/2143 23:18:00	21/5/2143 15:11:00	149
15233578	20233791	39144938	14/5/2143 20:00:00	12/5/2143 23:19:39	15/5/2143 18:23:24	12/5/2143 23:18:00	21/5/2143 15:11:00	138
15233578	20233791	39144938	15/5/2143 08:00:00	12/5/2143 23:19:39	15/5/2143 18:23:24	12/5/2143 23:18:00	21/5/2143 15:11:00	95
15233578	20233791	39144938	15/5/2143 13:00:00	12/5/2143 23:19:39	15/5/2143 18:23:24	12/5/2143 23:18:00	21/5/2143 15:11:00	124
16160770	20236999	36566019	6/6/2170 20:00:00	6/6/2170 15:36:00	9/6/2170 19:10:50	6/6/2170 14:19:00	17/6/2170 18:58:00	394
16160770	20236999	36566019	7/6/2170 00:00:00	6/6/2170 15:36:00	9/6/2170 19:10:50	6/6/2170 14:19:00	17/6/2170 18:58:00	287
16160770	20236999	36566019	7/6/2170 08:00:00	6/6/2170 15:36:00	9/6/2170 19:10:50	6/6/2170 14:19:00	17/6/2170 18:58:00	165
16160770	20236999	36566019	7/6/2170 15:00:00	6/6/2170 15:36:00	9/6/2170 19:10:50	6/6/2170 14:19:00	17/6/2170 18:58:00	194
16160770	20236999	36566019	7/6/2170 20:00:00	6/6/2170 15:36:00	9/6/2170 19:10:50	6/6/2170 14:19:00	17/6/2170 18:58:00	242
16160770	20236999	36566019	8/6/2170 08:00:00	6/6/2170 15:36:00	9/6/2170 19:10:50	6/6/2170 14:19:00	17/6/2170 18:58:00	215
16160770	20236999	36566019	8/6/2170 14:00:00	6/6/2170 15:36:00	9/6/2170 19:10:50	6/6/2170 14:19:00	17/6/2170 18:58:00	115
16160770	20236999	36566019	8/6/2170 20:00:00	6/6/2170 15:36:00	9/6/2170 19:10:50	6/6/2170 14:19:00	17/6/2170 18:58:00	270
16160770	20236999	36566019	9/6/2170 02:00:00	6/6/2170 15:36:00	9/6/2170 19:10:50	6/6/2170 14:19:00	17/6/2170 18:58:00	80
16160770	20236999	36566019	9/6/2170 08:00:00	6/6/2170 15:36:00	9/6/2170 19:10:50	6/6/2170 14:19:00	17/6/2170 18:58:00	120
16160770	20236999	36566019	9/6/2170 12:00:00	6/6/2170 15:36:00	9/6/2170 19:10:50	6/6/2170 14:19:00	17/6/2170 18:58:00	125
15247647	20239985	38498309	1/7/2155 19:00:00	1/7/2155 12:23:00	2/7/2155 19:48:30	1/7/2155 11:07:00	5/7/2155 16:27:00	183
15247647	20239985	38498309	2/7/2155 02:00:00	1/7/2155 12:23:00	2/7/2155 19:48:30	1/7/2155 11:07:00	5/7/2155 16:27:00	141
15247647	20239985	38498309	2/7/2155 10:00:00	1/7/2155 12:23:00	2/7/2155 19:48:30	1/7/2155 11:07:00	5/7/2155 16:27:00	102
15247647	20239985	38498309	2/7/2155 14:00:00	1/7/2155 12:23:00	2/7/2155 19:48:30	1/7/2155 11:07:00	5/7/2155 16:27:00	123
15247647	20239985	38498309	2/7/2155 19:00:00	1/7/2155 12:23:00	2/7/2155 19:48:30	1/7/2155 11:07:00	5/7/2155 16:27:00	161
18796217	20241720	35949667	3/10/2130 08:00:00	3/10/2130 04:07:59	4/10/2130 18:40:51	3/10/2130 04:07:00	6/10/2130 14:02:00	98
18796217	20241720	35949667	3/10/2130 14:00:00	3/10/2130 04:07:59	4/10/2130 18:40:51	3/10/2130 04:07:00	6/10/2130 14:02:00	87
18796217	20241720	35949667	3/10/2130 20:00:00	3/10/2130 04:07:59	4/10/2130 18:40:51	3/10/2130 04:07:00	6/10/2130 14:02:00	72
18796217	20241720	35949667	4/10/2130 03:00:00	3/10/2130 04:07:59	4/10/2130 18:40:51	3/10/2130 04:07:00	6/10/2130 14:02:00	163
18796217	20241720	35949667	4/10/2130 08:00:00	3/10/2130 04:07:59	4/10/2130 18:40:51	3/10/2130 04:07:00	6/10/2130 14:02:00	89
18796217	20241720	35949667	4/10/2130 14:00:00	3/10/2130 04:07:59	4/10/2130 18:40:51	3/10/2130 04:07:00	6/10/2130 14:02:00	99
16153150	20244895	34195480	8/2/2182 19:00:00	8/2/2182 10:00:00	10/2/2182 12:21:04	8/2/2182 09:23:00	13/2/2182 15:40:00	100
16153150	20244895	34195480	9/2/2182 07:00:00	8/2/2182 10:00:00	10/2/2182 12:21:04	8/2/2182 09:23:00	13/2/2182 15:40:00	124
17419532	20247686	39219474	11/10/2204 16:02:00	11/10/2204 15:26:00	14/10/2204 12:32:23	11/10/2204 14:17:00	14/10/2204 14:01:00	131
17419532	20247686	39219474	11/10/2204 22:00:00	11/10/2204 15:26:00	14/10/2204 12:32:23	11/10/2204 14:17:00	14/10/2204 14:01:00	180
17419532	20247686	39219474	12/10/2204 04:00:00	11/10/2204 15:26:00	14/10/2204 12:32:23	11/10/2204 14:17:00	14/10/2204 14:01:00	212
17419532	20247686	39219474	12/10/2204 16:00:00	11/10/2204 15:26:00	14/10/2204 12:32:23	11/10/2204 14:17:00	14/10/2204 14:01:00	213
17419532	20247686	39219474	12/10/2204 22:00:00	11/10/2204 15:26:00	14/10/2204 12:32:23	11/10/2204 14:17:00	14/10/2204 14:01:00	208
17419532	20247686	39219474	13/10/2204 04:00:00	11/10/2204 15:26:00	14/10/2204 12:32:23	11/10/2204 14:17:00	14/10/2204 14:01:00	209
17419532	20247686	39219474	13/10/2204 10:00:00	11/10/2204 15:26:00	14/10/2204 12:32:23	11/10/2204 14:17:00	14/10/2204 14:01:00	194
11975677	20248189	33490538	19/1/2137 19:00:00	19/1/2137 15:44:00	26/1/2137 14:53:10	19/1/2137 14:17:00	30/1/2137 17:00:00	157
11975677	20248189	33490538	20/1/2137 07:00:00	19/1/2137 15:44:00	26/1/2137 14:53:10	19/1/2137 14:17:00	30/1/2137 17:00:00	138
11975677	20248189	33490538	20/1/2137 13:00:00	19/1/2137 15:44:00	26/1/2137 14:53:10	19/1/2137 14:17:00	30/1/2137 17:00:00	130
11975677	20248189	33490538	22/1/2137 07:00:00	19/1/2137 15:44:00	26/1/2137 14:53:10	19/1/2137 14:17:00	30/1/2137 17:00:00	113
13871513	20259615	37262828	10/10/2116 20:00:00	10/10/2116 15:36:15	15/10/2116 18:26:47	10/10/2116 15:35:00	18/10/2116 20:27:00	143
13871513	20259615	37262828	11/10/2116 02:00:00	10/10/2116 15:36:15	15/10/2116 18:26:47	10/10/2116 15:35:00	18/10/2116 20:27:00	136
13871513	20259615	37262828	11/10/2116 20:00:00	10/10/2116 15:36:15	15/10/2116 18:26:47	10/10/2116 15:35:00	18/10/2116 20:27:00	142
13871513	20259615	37262828	12/10/2116 02:00:00	10/10/2116 15:36:15	15/10/2116 18:26:47	10/10/2116 15:35:00	18/10/2116 20:27:00	131
13871513	20259615	37262828	12/10/2116 08:00:00	10/10/2116 15:36:15	15/10/2116 18:26:47	10/10/2116 15:35:00	18/10/2116 20:27:00	130
13871513	20259615	37262828	12/10/2116 14:00:00	10/10/2116 15:36:15	15/10/2116 18:26:47	10/10/2116 15:35:00	18/10/2116 20:27:00	141
13871513	20259615	37262828	12/10/2116 20:00:00	10/10/2116 15:36:15	15/10/2116 18:26:47	10/10/2116 15:35:00	18/10/2116 20:27:00	150
13871513	20259615	37262828	13/10/2116 02:00:00	10/10/2116 15:36:15	15/10/2116 18:26:47	10/10/2116 15:35:00	18/10/2116 20:27:00	133
13871513	20259615	37262828	13/10/2116 08:00:00	10/10/2116 15:36:15	15/10/2116 18:26:47	10/10/2116 15:35:00	18/10/2116 20:27:00	132
13871513	20259615	37262828	13/10/2116 20:00:00	10/10/2116 15:36:15	15/10/2116 18:26:47	10/10/2116 15:35:00	18/10/2116 20:27:00	149
13871513	20259615	37262828	14/10/2116 02:00:00	10/10/2116 15:36:15	15/10/2116 18:26:47	10/10/2116 15:35:00	18/10/2116 20:27:00	120
13871513	20259615	37262828	14/10/2116 08:00:00	10/10/2116 15:36:15	15/10/2116 18:26:47	10/10/2116 15:35:00	18/10/2116 20:27:00	133
13871513	20259615	37262828	14/10/2116 14:00:00	10/10/2116 15:36:15	15/10/2116 18:26:47	10/10/2116 15:35:00	18/10/2116 20:27:00	124
13871513	20259615	37262828	14/10/2116 20:00:00	10/10/2116 15:36:15	15/10/2116 18:26:47	10/10/2116 15:35:00	18/10/2116 20:27:00	195
13031146	20274880	34115796	13/10/2172 19:00:00	13/10/2172 16:32:00	15/10/2172 21:33:11	13/10/2172 14:49:00	28/10/2172 12:10:00	169
13031146	20274880	34115796	15/10/2172 08:00:00	13/10/2172 16:32:00	15/10/2172 21:33:11	13/10/2172 14:49:00	28/10/2172 12:10:00	135
13031146	20274880	34115796	15/10/2172 14:00:00	13/10/2172 16:32:00	15/10/2172 21:33:11	13/10/2172 14:49:00	28/10/2172 12:10:00	116
13031146	20274880	34115796	15/10/2172 20:00:00	13/10/2172 16:32:00	15/10/2172 21:33:11	13/10/2172 14:49:00	28/10/2172 12:10:00	126
15444445	20274957	38323797	4/2/2194 08:00:00	3/2/2194 18:42:00	5/2/2194 18:01:55	3/2/2194 17:24:00	6/2/2194 22:00:00	126
15444445	20274957	38323797	4/2/2194 14:00:00	3/2/2194 18:42:00	5/2/2194 18:01:55	3/2/2194 17:24:00	6/2/2194 22:00:00	122
15444445	20274957	38323797	4/2/2194 20:00:00	3/2/2194 18:42:00	5/2/2194 18:01:55	3/2/2194 17:24:00	6/2/2194 22:00:00	106
15444445	20274957	38323797	5/2/2194 08:00:00	3/2/2194 18:42:00	5/2/2194 18:01:55	3/2/2194 17:24:00	6/2/2194 22:00:00	125
15444445	20274957	38323797	5/2/2194 14:00:00	3/2/2194 18:42:00	5/2/2194 18:01:55	3/2/2194 17:24:00	6/2/2194 22:00:00	106
11636284	20278632	33227580	11/6/2165 04:00:00	10/6/2165 22:54:00	12/6/2165 18:47:04	10/6/2165 22:15:00	14/6/2165 19:00:00	97
11636284	20278632	33227580	11/6/2165 10:00:00	10/6/2165 22:54:00	12/6/2165 18:47:04	10/6/2165 22:15:00	14/6/2165 19:00:00	82
11636284	20278632	33227580	11/6/2165 16:00:00	10/6/2165 22:54:00	12/6/2165 18:47:04	10/6/2165 22:15:00	14/6/2165 19:00:00	87
11636284	20278632	33227580	11/6/2165 21:00:00	10/6/2165 22:54:00	12/6/2165 18:47:04	10/6/2165 22:15:00	14/6/2165 19:00:00	84
11636284	20278632	33227580	12/6/2165 00:00:00	10/6/2165 22:54:00	12/6/2165 18:47:04	10/6/2165 22:15:00	14/6/2165 19:00:00	77
11636284	20278632	33227580	12/6/2165 05:00:00	10/6/2165 22:54:00	12/6/2165 18:47:04	10/6/2165 22:15:00	14/6/2165 19:00:00	93
11636284	20278632	33227580	12/6/2165 12:00:00	10/6/2165 22:54:00	12/6/2165 18:47:04	10/6/2165 22:15:00	14/6/2165 19:00:00	100
11636284	20278632	33227580	12/6/2165 18:00:00	10/6/2165 22:54:00	12/6/2165 18:47:04	10/6/2165 22:15:00	14/6/2165 19:00:00	94
19357905	20290431	33527939	17/4/2171 10:00:00	17/4/2171 05:46:00	18/4/2171 12:33:31	17/4/2171 04:47:00	18/4/2171 12:00:00	125
19357905	20290431	33527939	17/4/2171 16:00:00	17/4/2171 05:46:00	18/4/2171 12:33:31	17/4/2171 04:47:00	18/4/2171 12:00:00	119
14265533	20292500	36670441	24/3/2177 10:00:00	23/3/2177 23:42:00	31/3/2177 17:29:06	23/3/2177 22:48:00	31/3/2177 16:30:00	161
14265533	20292500	36670441	24/3/2177 16:00:00	23/3/2177 23:42:00	31/3/2177 17:29:06	23/3/2177 22:48:00	31/3/2177 16:30:00	158
14265533	20292500	36670441	24/3/2177 23:00:00	23/3/2177 23:42:00	31/3/2177 17:29:06	23/3/2177 22:48:00	31/3/2177 16:30:00	194
14265533	20292500	36670441	25/3/2177 10:00:00	23/3/2177 23:42:00	31/3/2177 17:29:06	23/3/2177 22:48:00	31/3/2177 16:30:00	255
14265533	20292500	36670441	25/3/2177 16:00:00	23/3/2177 23:42:00	31/3/2177 17:29:06	23/3/2177 22:48:00	31/3/2177 16:30:00	212
14265533	20292500	36670441	25/3/2177 22:00:00	23/3/2177 23:42:00	31/3/2177 17:29:06	23/3/2177 22:48:00	31/3/2177 16:30:00	206
14265533	20292500	36670441	26/3/2177 04:00:00	23/3/2177 23:42:00	31/3/2177 17:29:06	23/3/2177 22:48:00	31/3/2177 16:30:00	176
14265533	20292500	36670441	26/3/2177 10:00:00	23/3/2177 23:42:00	31/3/2177 17:29:06	23/3/2177 22:48:00	31/3/2177 16:30:00	229
14265533	20292500	36670441	26/3/2177 16:00:00	23/3/2177 23:42:00	31/3/2177 17:29:06	23/3/2177 22:48:00	31/3/2177 16:30:00	171
14265533	20292500	36670441	26/3/2177 22:00:00	23/3/2177 23:42:00	31/3/2177 17:29:06	23/3/2177 22:48:00	31/3/2177 16:30:00	201
14265533	20292500	36670441	27/3/2177 04:00:00	23/3/2177 23:42:00	31/3/2177 17:29:06	23/3/2177 22:48:00	31/3/2177 16:30:00	164
14265533	20292500	36670441	27/3/2177 10:00:00	23/3/2177 23:42:00	31/3/2177 17:29:06	23/3/2177 22:48:00	31/3/2177 16:30:00	190
14265533	20292500	36670441	27/3/2177 22:00:00	23/3/2177 23:42:00	31/3/2177 17:29:06	23/3/2177 22:48:00	31/3/2177 16:30:00	110
14265533	20292500	36670441	28/3/2177 04:00:00	23/3/2177 23:42:00	31/3/2177 17:29:06	23/3/2177 22:48:00	31/3/2177 16:30:00	135
14265533	20292500	36670441	28/3/2177 10:00:00	23/3/2177 23:42:00	31/3/2177 17:29:06	23/3/2177 22:48:00	31/3/2177 16:30:00	121
14265533	20292500	36670441	28/3/2177 16:00:00	23/3/2177 23:42:00	31/3/2177 17:29:06	23/3/2177 22:48:00	31/3/2177 16:30:00	165
14265533	20292500	36670441	28/3/2177 22:00:00	23/3/2177 23:42:00	31/3/2177 17:29:06	23/3/2177 22:48:00	31/3/2177 16:30:00	105
14265533	20292500	36670441	29/3/2177 04:00:00	23/3/2177 23:42:00	31/3/2177 17:29:06	23/3/2177 22:48:00	31/3/2177 16:30:00	183
14265533	20292500	36670441	29/3/2177 10:00:00	23/3/2177 23:42:00	31/3/2177 17:29:06	23/3/2177 22:48:00	31/3/2177 16:30:00	152
14265533	20292500	36670441	29/3/2177 16:00:00	23/3/2177 23:42:00	31/3/2177 17:29:06	23/3/2177 22:48:00	31/3/2177 16:30:00	140
14265533	20292500	36670441	29/3/2177 22:00:00	23/3/2177 23:42:00	31/3/2177 17:29:06	23/3/2177 22:48:00	31/3/2177 16:30:00	241
14265533	20292500	36670441	30/3/2177 10:00:00	23/3/2177 23:42:00	31/3/2177 17:29:06	23/3/2177 22:48:00	31/3/2177 16:30:00	185
14265533	20292500	36670441	30/3/2177 16:00:00	23/3/2177 23:42:00	31/3/2177 17:29:06	23/3/2177 22:48:00	31/3/2177 16:30:00	141
14265533	20292500	36670441	30/3/2177 22:00:00	23/3/2177 23:42:00	31/3/2177 17:29:06	23/3/2177 22:48:00	31/3/2177 16:30:00	248
14265533	20292500	36670441	31/3/2177 10:00:00	23/3/2177 23:42:00	31/3/2177 17:29:06	23/3/2177 22:48:00	31/3/2177 16:30:00	177
10716372	20297014	31570930	30/1/2169 17:00:00	30/1/2169 04:10:00	6/2/2169 15:31:05	30/1/2169 01:45:00	15/2/2169 13:27:00	121
10716372	20297014	31570930	30/1/2169 20:00:00	30/1/2169 04:10:00	6/2/2169 15:31:05	30/1/2169 01:45:00	15/2/2169 13:27:00	133
10716372	20297014	31570930	31/1/2169 08:03:00	30/1/2169 04:10:00	6/2/2169 15:31:05	30/1/2169 01:45:00	15/2/2169 13:27:00	146
10716372	20297014	31570930	31/1/2169 14:00:00	30/1/2169 04:10:00	6/2/2169 15:31:05	30/1/2169 01:45:00	15/2/2169 13:27:00	122
10716372	20297014	31570930	31/1/2169 20:00:00	30/1/2169 04:10:00	6/2/2169 15:31:05	30/1/2169 01:45:00	15/2/2169 13:27:00	153
10716372	20297014	31570930	1/2/2169 07:00:00	30/1/2169 04:10:00	6/2/2169 15:31:05	30/1/2169 01:45:00	15/2/2169 13:27:00	147
10716372	20297014	31570930	1/2/2169 20:00:00	30/1/2169 04:10:00	6/2/2169 15:31:05	30/1/2169 01:45:00	15/2/2169 13:27:00	136
10716372	20297014	31570930	2/2/2169 19:00:00	30/1/2169 04:10:00	6/2/2169 15:31:05	30/1/2169 01:45:00	15/2/2169 13:27:00	131
10716372	20297014	31570930	3/2/2169 02:00:00	30/1/2169 04:10:00	6/2/2169 15:31:05	30/1/2169 01:45:00	15/2/2169 13:27:00	174
10716372	20297014	31570930	3/2/2169 20:00:00	30/1/2169 04:10:00	6/2/2169 15:31:05	30/1/2169 01:45:00	15/2/2169 13:27:00	157
10716372	20297014	31570930	4/2/2169 08:00:00	30/1/2169 04:10:00	6/2/2169 15:31:05	30/1/2169 01:45:00	15/2/2169 13:27:00	122
10716372	20297014	31570930	5/2/2169 08:00:00	30/1/2169 04:10:00	6/2/2169 15:31:05	30/1/2169 01:45:00	15/2/2169 13:27:00	179
10716372	20297014	31570930	5/2/2169 14:00:00	30/1/2169 04:10:00	6/2/2169 15:31:05	30/1/2169 01:45:00	15/2/2169 13:27:00	179
10716372	20297014	31570930	5/2/2169 20:00:00	30/1/2169 04:10:00	6/2/2169 15:31:05	30/1/2169 01:45:00	15/2/2169 13:27:00	127
10991084	20300491	37791342	17/10/2139 04:00:00	16/10/2139 22:18:00	19/10/2139 18:20:42	16/10/2139 21:24:00	21/10/2139 14:55:00	87
10991084	20300491	37791342	17/10/2139 10:00:00	16/10/2139 22:18:00	19/10/2139 18:20:42	16/10/2139 21:24:00	21/10/2139 14:55:00	81
10991084	20300491	37791342	17/10/2139 16:00:00	16/10/2139 22:18:00	19/10/2139 18:20:42	16/10/2139 21:24:00	21/10/2139 14:55:00	102
10991084	20300491	37791342	17/10/2139 22:00:00	16/10/2139 22:18:00	19/10/2139 18:20:42	16/10/2139 21:24:00	21/10/2139 14:55:00	164
10991084	20300491	37791342	18/10/2139 10:00:00	16/10/2139 22:18:00	19/10/2139 18:20:42	16/10/2139 21:24:00	21/10/2139 14:55:00	119
10991084	20300491	37791342	18/10/2139 16:00:00	16/10/2139 22:18:00	19/10/2139 18:20:42	16/10/2139 21:24:00	21/10/2139 14:55:00	141
10991084	20300491	37791342	18/10/2139 22:00:00	16/10/2139 22:18:00	19/10/2139 18:20:42	16/10/2139 21:24:00	21/10/2139 14:55:00	144
10991084	20300491	37791342	19/10/2139 10:00:00	16/10/2139 22:18:00	19/10/2139 18:20:42	16/10/2139 21:24:00	21/10/2139 14:55:00	136
10991084	20300491	37791342	19/10/2139 16:00:00	16/10/2139 22:18:00	19/10/2139 18:20:42	16/10/2139 21:24:00	21/10/2139 14:55:00	185
12585717	20302699	31903747	24/8/2136 07:00:00	23/8/2136 22:12:00	1/9/2136 16:30:41	23/8/2136 21:07:00	12/9/2136 14:35:00	148
12585717	20302699	31903747	24/8/2136 14:00:00	23/8/2136 22:12:00	1/9/2136 16:30:41	23/8/2136 21:07:00	12/9/2136 14:35:00	181
12585717	20302699	31903747	25/8/2136 08:00:00	23/8/2136 22:12:00	1/9/2136 16:30:41	23/8/2136 21:07:00	12/9/2136 14:35:00	153
12585717	20302699	31903747	26/8/2136 08:00:00	23/8/2136 22:12:00	1/9/2136 16:30:41	23/8/2136 21:07:00	12/9/2136 14:35:00	123
12585717	20302699	31903747	26/8/2136 20:00:00	23/8/2136 22:12:00	1/9/2136 16:30:41	23/8/2136 21:07:00	12/9/2136 14:35:00	112
12585717	20302699	31903747	27/8/2136 08:00:00	23/8/2136 22:12:00	1/9/2136 16:30:41	23/8/2136 21:07:00	12/9/2136 14:35:00	122
12585717	20302699	31903747	27/8/2136 13:00:00	23/8/2136 22:12:00	1/9/2136 16:30:41	23/8/2136 21:07:00	12/9/2136 14:35:00	103
12585717	20302699	31903747	27/8/2136 21:00:00	23/8/2136 22:12:00	1/9/2136 16:30:41	23/8/2136 21:07:00	12/9/2136 14:35:00	97
12585717	20302699	31903747	28/8/2136 08:00:00	23/8/2136 22:12:00	1/9/2136 16:30:41	23/8/2136 21:07:00	12/9/2136 14:35:00	125
12585717	20302699	31903747	29/8/2136 20:00:00	23/8/2136 22:12:00	1/9/2136 16:30:41	23/8/2136 21:07:00	12/9/2136 14:35:00	115
12585717	20302699	31903747	30/8/2136 08:00:00	23/8/2136 22:12:00	1/9/2136 16:30:41	23/8/2136 21:07:00	12/9/2136 14:35:00	143
12585717	20302699	31903747	30/8/2136 14:00:00	23/8/2136 22:12:00	1/9/2136 16:30:41	23/8/2136 21:07:00	12/9/2136 14:35:00	146
12585717	20302699	31903747	30/8/2136 20:00:00	23/8/2136 22:12:00	1/9/2136 16:30:41	23/8/2136 21:07:00	12/9/2136 14:35:00	157
12585717	20302699	31903747	31/8/2136 13:00:00	23/8/2136 22:12:00	1/9/2136 16:30:41	23/8/2136 21:07:00	12/9/2136 14:35:00	129
12585717	20302699	31903747	31/8/2136 19:00:00	23/8/2136 22:12:00	1/9/2136 16:30:41	23/8/2136 21:07:00	12/9/2136 14:35:00	123
12585717	20302699	31903747	1/9/2136 08:00:00	23/8/2136 22:12:00	1/9/2136 16:30:41	23/8/2136 21:07:00	12/9/2136 14:35:00	117
12585717	20302699	31903747	1/9/2136 14:00:00	23/8/2136 22:12:00	1/9/2136 16:30:41	23/8/2136 21:07:00	12/9/2136 14:35:00	139
16751535	20312271	31733025	4/7/2177 17:00:00	4/7/2177 15:57:56	8/7/2177 23:42:06	4/7/2177 15:55:00	10/7/2177 14:33:00	109
16751535	20312271	31733025	8/7/2177 01:00:00	4/7/2177 15:57:56	8/7/2177 23:42:06	4/7/2177 15:55:00	10/7/2177 14:33:00	85
16440784	20314243	31981543	25/7/2175 10:00:00	24/7/2175 23:14:00	26/7/2175 17:18:08	24/7/2175 22:06:00	29/7/2175 15:40:00	165
16440784	20314243	31981543	25/7/2175 19:00:00	24/7/2175 23:14:00	26/7/2175 17:18:08	24/7/2175 22:06:00	29/7/2175 15:40:00	87
16440784	20314243	31981543	26/7/2175 02:00:00	24/7/2175 23:14:00	26/7/2175 17:18:08	24/7/2175 22:06:00	29/7/2175 15:40:00	148
16440784	20314243	31981543	26/7/2175 08:00:00	24/7/2175 23:14:00	26/7/2175 17:18:08	24/7/2175 22:06:00	29/7/2175 15:40:00	138
16440784	20314243	31981543	26/7/2175 14:00:00	24/7/2175 23:14:00	26/7/2175 17:18:08	24/7/2175 22:06:00	29/7/2175 15:40:00	122
18132972	20319175	38941399	30/11/2147 18:00:00	30/11/2147 17:09:00	1/12/2147 17:57:22	30/11/2147 16:13:00	8/12/2147 15:35:00	347
18132972	20319175	38941399	30/11/2147 19:00:00	30/11/2147 17:09:00	1/12/2147 17:57:22	30/11/2147 16:13:00	8/12/2147 15:35:00	297
18132972	20319175	38941399	30/11/2147 22:00:00	30/11/2147 17:09:00	1/12/2147 17:57:22	30/11/2147 16:13:00	8/12/2147 15:35:00	98
18132972	20319175	38941399	30/11/2147 23:00:00	30/11/2147 17:09:00	1/12/2147 17:57:22	30/11/2147 16:13:00	8/12/2147 15:35:00	152
18132972	20319175	38941399	1/12/2147 00:00:00	30/11/2147 17:09:00	1/12/2147 17:57:22	30/11/2147 16:13:00	8/12/2147 15:35:00	161
18132972	20319175	38941399	1/12/2147 01:00:00	30/11/2147 17:09:00	1/12/2147 17:57:22	30/11/2147 16:13:00	8/12/2147 15:35:00	199
18132972	20319175	38941399	1/12/2147 02:00:00	30/11/2147 17:09:00	1/12/2147 17:57:22	30/11/2147 16:13:00	8/12/2147 15:35:00	254
18132972	20319175	38941399	1/12/2147 03:00:00	30/11/2147 17:09:00	1/12/2147 17:57:22	30/11/2147 16:13:00	8/12/2147 15:35:00	326
18132972	20319175	38941399	1/12/2147 04:00:00	30/11/2147 17:09:00	1/12/2147 17:57:22	30/11/2147 16:13:00	8/12/2147 15:35:00	293
18132972	20319175	38941399	1/12/2147 05:00:00	30/11/2147 17:09:00	1/12/2147 17:57:22	30/11/2147 16:13:00	8/12/2147 15:35:00	139
18132972	20319175	38941399	1/12/2147 06:29:00	30/11/2147 17:09:00	1/12/2147 17:57:22	30/11/2147 16:13:00	8/12/2147 15:35:00	71
18132972	20319175	38941399	1/12/2147 08:00:00	30/11/2147 17:09:00	1/12/2147 17:57:22	30/11/2147 16:13:00	8/12/2147 15:35:00	141
18132972	20319175	38941399	1/12/2147 09:00:00	30/11/2147 17:09:00	1/12/2147 17:57:22	30/11/2147 16:13:00	8/12/2147 15:35:00	234
18132972	20319175	38941399	1/12/2147 10:00:00	30/11/2147 17:09:00	1/12/2147 17:57:22	30/11/2147 16:13:00	8/12/2147 15:35:00	242
18132972	20319175	38941399	1/12/2147 11:00:00	30/11/2147 17:09:00	1/12/2147 17:57:22	30/11/2147 16:13:00	8/12/2147 15:35:00	374
18132972	20319175	38941399	1/12/2147 12:00:00	30/11/2147 17:09:00	1/12/2147 17:57:22	30/11/2147 16:13:00	8/12/2147 15:35:00	413
18132972	20319175	38941399	1/12/2147 13:00:00	30/11/2147 17:09:00	1/12/2147 17:57:22	30/11/2147 16:13:00	8/12/2147 15:35:00	361
18132972	20319175	38941399	1/12/2147 16:00:00	30/11/2147 17:09:00	1/12/2147 17:57:22	30/11/2147 16:13:00	8/12/2147 15:35:00	329
18132972	20319175	38941399	1/12/2147 18:00:00	30/11/2147 17:09:00	1/12/2147 17:57:22	30/11/2147 16:13:00	8/12/2147 15:35:00	290
11218208	20320191	31314693	21/5/2133 22:00:00	21/5/2133 12:07:00	24/5/2133 10:38:42	21/5/2133 11:26:00	29/5/2133 15:00:00	283
11218208	20320191	31314693	22/5/2133 10:00:00	21/5/2133 12:07:00	24/5/2133 10:38:42	21/5/2133 11:26:00	29/5/2133 15:00:00	221
11218208	20320191	31314693	22/5/2133 16:00:00	21/5/2133 12:07:00	24/5/2133 10:38:42	21/5/2133 11:26:00	29/5/2133 15:00:00	265
11218208	20320191	31314693	22/5/2133 22:00:00	21/5/2133 12:07:00	24/5/2133 10:38:42	21/5/2133 11:26:00	29/5/2133 15:00:00	311
11218208	20320191	31314693	23/5/2133 02:00:00	21/5/2133 12:07:00	24/5/2133 10:38:42	21/5/2133 11:26:00	29/5/2133 15:00:00	283
11218208	20320191	31314693	23/5/2133 04:00:00	21/5/2133 12:07:00	24/5/2133 10:38:42	21/5/2133 11:26:00	29/5/2133 15:00:00	212
11218208	20320191	31314693	23/5/2133 12:00:00	21/5/2133 12:07:00	24/5/2133 10:38:42	21/5/2133 11:26:00	29/5/2133 15:00:00	185
11218208	20320191	31314693	23/5/2133 18:00:00	21/5/2133 12:07:00	24/5/2133 10:38:42	21/5/2133 11:26:00	29/5/2133 15:00:00	231
11218208	20320191	31314693	23/5/2133 21:00:00	21/5/2133 12:07:00	24/5/2133 10:38:42	21/5/2133 11:26:00	29/5/2133 15:00:00	128
11218208	20320191	31314693	24/5/2133 07:00:00	21/5/2133 12:07:00	24/5/2133 10:38:42	21/5/2133 11:26:00	29/5/2133 15:00:00	69
11218208	20320191	31314693	24/5/2133 08:00:00	21/5/2133 12:07:00	24/5/2133 10:38:42	21/5/2133 11:26:00	29/5/2133 15:00:00	80
13096583	20322847	35254911	31/7/2167 08:00:00	30/7/2167 18:22:00	2/8/2167 16:36:02	30/7/2167 18:01:00	10/8/2167 12:30:00	180
13096583	20322847	35254911	31/7/2167 15:00:00	30/7/2167 18:22:00	2/8/2167 16:36:02	30/7/2167 18:01:00	10/8/2167 12:30:00	179
13096583	20322847	35254911	31/7/2167 20:00:00	30/7/2167 18:22:00	2/8/2167 16:36:02	30/7/2167 18:01:00	10/8/2167 12:30:00	185
13096583	20322847	35254911	1/8/2167 14:00:00	30/7/2167 18:22:00	2/8/2167 16:36:02	30/7/2167 18:01:00	10/8/2167 12:30:00	157
13096583	20322847	35254911	1/8/2167 20:00:00	30/7/2167 18:22:00	2/8/2167 16:36:02	30/7/2167 18:01:00	10/8/2167 12:30:00	152
13096583	20322847	35254911	2/8/2167 08:00:00	30/7/2167 18:22:00	2/8/2167 16:36:02	30/7/2167 18:01:00	10/8/2167 12:30:00	142
13956724	20326640	39481719	19/10/2154 10:00:00	19/10/2154 06:01:00	24/10/2154 20:42:10	19/10/2154 04:52:00	3/11/2154 15:33:00	201
13956724	20326640	39481719	19/10/2154 19:00:00	19/10/2154 06:01:00	24/10/2154 20:42:10	19/10/2154 04:52:00	3/11/2154 15:33:00	179
13956724	20326640	39481719	19/10/2154 22:30:00	19/10/2154 06:01:00	24/10/2154 20:42:10	19/10/2154 04:52:00	3/11/2154 15:33:00	180
13956724	20326640	39481719	20/10/2154 10:00:00	19/10/2154 06:01:00	24/10/2154 20:42:10	19/10/2154 04:52:00	3/11/2154 15:33:00	176
13956724	20326640	39481719	20/10/2154 16:00:00	19/10/2154 06:01:00	24/10/2154 20:42:10	19/10/2154 04:52:00	3/11/2154 15:33:00	166
13956724	20326640	39481719	21/10/2154 10:00:00	19/10/2154 06:01:00	24/10/2154 20:42:10	19/10/2154 04:52:00	3/11/2154 15:33:00	168
13956724	20326640	39481719	21/10/2154 16:00:00	19/10/2154 06:01:00	24/10/2154 20:42:10	19/10/2154 04:52:00	3/11/2154 15:33:00	182
13956724	20326640	39481719	21/10/2154 22:00:00	19/10/2154 06:01:00	24/10/2154 20:42:10	19/10/2154 04:52:00	3/11/2154 15:33:00	182
13956724	20326640	39481719	22/10/2154 10:00:00	19/10/2154 06:01:00	24/10/2154 20:42:10	19/10/2154 04:52:00	3/11/2154 15:33:00	160
13956724	20326640	39481719	22/10/2154 16:00:00	19/10/2154 06:01:00	24/10/2154 20:42:10	19/10/2154 04:52:00	3/11/2154 15:33:00	180
13956724	20326640	39481719	22/10/2154 22:00:00	19/10/2154 06:01:00	24/10/2154 20:42:10	19/10/2154 04:52:00	3/11/2154 15:33:00	146
13956724	20326640	39481719	23/10/2154 10:00:00	19/10/2154 06:01:00	24/10/2154 20:42:10	19/10/2154 04:52:00	3/11/2154 15:33:00	186
13956724	20326640	39481719	23/10/2154 16:00:00	19/10/2154 06:01:00	24/10/2154 20:42:10	19/10/2154 04:52:00	3/11/2154 15:33:00	165
13956724	20326640	39481719	23/10/2154 22:00:00	19/10/2154 06:01:00	24/10/2154 20:42:10	19/10/2154 04:52:00	3/11/2154 15:33:00	127
13956724	20326640	39481719	24/10/2154 10:00:00	19/10/2154 06:01:00	24/10/2154 20:42:10	19/10/2154 04:52:00	3/11/2154 15:33:00	133
13956724	20326640	39481719	24/10/2154 16:00:00	19/10/2154 06:01:00	24/10/2154 20:42:10	19/10/2154 04:52:00	3/11/2154 15:33:00	150
10805624	20335607	30807446	1/3/2149 10:00:00	1/3/2149 04:50:00	2/3/2149 22:06:05	1/3/2149 03:16:00	8/3/2149 17:30:00	88
10805624	20335607	30807446	1/3/2149 22:00:00	1/3/2149 04:50:00	2/3/2149 22:06:05	1/3/2149 03:16:00	8/3/2149 17:30:00	159
10805624	20335607	30807446	2/3/2149 10:00:00	1/3/2149 04:50:00	2/3/2149 22:06:05	1/3/2149 03:16:00	8/3/2149 17:30:00	132
17949843	20335977	36083251	21/8/2140 08:00:00	20/8/2140 16:04:00	23/8/2140 21:28:34	20/8/2140 15:30:00	29/8/2140 14:30:00	146
17949843	20335977	36083251	22/8/2140 14:00:00	20/8/2140 16:04:00	23/8/2140 21:28:34	20/8/2140 15:30:00	29/8/2140 14:30:00	189
17949843	20335977	36083251	22/8/2140 20:00:00	20/8/2140 16:04:00	23/8/2140 21:28:34	20/8/2140 15:30:00	29/8/2140 14:30:00	192
17949843	20335977	36083251	23/8/2140 20:00:00	20/8/2140 16:04:00	23/8/2140 21:28:34	20/8/2140 15:30:00	29/8/2140 14:30:00	140
16907073	20336566	35657222	26/10/2146 16:00:00	25/10/2146 20:12:00	28/10/2146 01:47:34	25/10/2146 18:10:00	28/10/2146 06:25:00	197
16907073	20336566	35657222	27/10/2146 10:00:00	25/10/2146 20:12:00	28/10/2146 01:47:34	25/10/2146 18:10:00	28/10/2146 06:25:00	219
16907073	20336566	35657222	27/10/2146 16:00:00	25/10/2146 20:12:00	28/10/2146 01:47:34	25/10/2146 18:10:00	28/10/2146 06:25:00	193
18753518	20344893	39667252	3/12/2146 16:00:00	3/12/2146 12:19:00	10/12/2146 13:59:56	3/12/2146 11:35:00	13/12/2146 13:22:00	196
18753518	20344893	39667252	3/12/2146 23:00:00	3/12/2146 12:19:00	10/12/2146 13:59:56	3/12/2146 11:35:00	13/12/2146 13:22:00	156
18753518	20344893	39667252	4/12/2146 10:00:00	3/12/2146 12:19:00	10/12/2146 13:59:56	3/12/2146 11:35:00	13/12/2146 13:22:00	112
18753518	20344893	39667252	4/12/2146 16:00:00	3/12/2146 12:19:00	10/12/2146 13:59:56	3/12/2146 11:35:00	13/12/2146 13:22:00	148
18753518	20344893	39667252	4/12/2146 22:00:00	3/12/2146 12:19:00	10/12/2146 13:59:56	3/12/2146 11:35:00	13/12/2146 13:22:00	166
18753518	20344893	39667252	5/12/2146 04:00:00	3/12/2146 12:19:00	10/12/2146 13:59:56	3/12/2146 11:35:00	13/12/2146 13:22:00	210
18753518	20344893	39667252	5/12/2146 10:00:00	3/12/2146 12:19:00	10/12/2146 13:59:56	3/12/2146 11:35:00	13/12/2146 13:22:00	280
18753518	20344893	39667252	5/12/2146 16:00:00	3/12/2146 12:19:00	10/12/2146 13:59:56	3/12/2146 11:35:00	13/12/2146 13:22:00	177
18753518	20344893	39667252	5/12/2146 22:00:00	3/12/2146 12:19:00	10/12/2146 13:59:56	3/12/2146 11:35:00	13/12/2146 13:22:00	246
18753518	20344893	39667252	6/12/2146 10:00:00	3/12/2146 12:19:00	10/12/2146 13:59:56	3/12/2146 11:35:00	13/12/2146 13:22:00	289
18753518	20344893	39667252	6/12/2146 16:00:00	3/12/2146 12:19:00	10/12/2146 13:59:56	3/12/2146 11:35:00	13/12/2146 13:22:00	249
18753518	20344893	39667252	6/12/2146 22:00:00	3/12/2146 12:19:00	10/12/2146 13:59:56	3/12/2146 11:35:00	13/12/2146 13:22:00	205
18753518	20344893	39667252	7/12/2146 09:30:00	3/12/2146 12:19:00	10/12/2146 13:59:56	3/12/2146 11:35:00	13/12/2146 13:22:00	334
18753518	20344893	39667252	7/12/2146 16:00:00	3/12/2146 12:19:00	10/12/2146 13:59:56	3/12/2146 11:35:00	13/12/2146 13:22:00	149
18753518	20344893	39667252	7/12/2146 22:00:00	3/12/2146 12:19:00	10/12/2146 13:59:56	3/12/2146 11:35:00	13/12/2146 13:22:00	187
18753518	20344893	39667252	8/12/2146 01:00:00	3/12/2146 12:19:00	10/12/2146 13:59:56	3/12/2146 11:35:00	13/12/2146 13:22:00	235
18753518	20344893	39667252	8/12/2146 11:00:00	3/12/2146 12:19:00	10/12/2146 13:59:56	3/12/2146 11:35:00	13/12/2146 13:22:00	262
18753518	20344893	39667252	8/12/2146 22:00:00	3/12/2146 12:19:00	10/12/2146 13:59:56	3/12/2146 11:35:00	13/12/2146 13:22:00	244
18753518	20344893	39667252	9/12/2146 04:00:00	3/12/2146 12:19:00	10/12/2146 13:59:56	3/12/2146 11:35:00	13/12/2146 13:22:00	208
18753518	20344893	39667252	9/12/2146 10:00:00	3/12/2146 12:19:00	10/12/2146 13:59:56	3/12/2146 11:35:00	13/12/2146 13:22:00	152
18753518	20344893	39667252	9/12/2146 16:00:00	3/12/2146 12:19:00	10/12/2146 13:59:56	3/12/2146 11:35:00	13/12/2146 13:22:00	181
18753518	20344893	39667252	9/12/2146 22:00:00	3/12/2146 12:19:00	10/12/2146 13:59:56	3/12/2146 11:35:00	13/12/2146 13:22:00	119
18753518	20344893	39667252	10/12/2146 10:00:00	3/12/2146 12:19:00	10/12/2146 13:59:56	3/12/2146 11:35:00	13/12/2146 13:22:00	192
18262661	20347268	39769175	11/8/2132 03:00:00	11/8/2132 02:39:00	12/8/2132 16:24:13	11/8/2132 01:40:00	15/8/2132 14:15:00	108
18262661	20347268	39769175	11/8/2132 12:00:00	11/8/2132 02:39:00	12/8/2132 16:24:13	11/8/2132 01:40:00	15/8/2132 14:15:00	93
18262661	20347268	39769175	12/8/2132 08:00:00	11/8/2132 02:39:00	12/8/2132 16:24:13	11/8/2132 01:40:00	15/8/2132 14:15:00	136
18262661	20347268	39769175	12/8/2132 14:00:00	11/8/2132 02:39:00	12/8/2132 16:24:13	11/8/2132 01:40:00	15/8/2132 14:15:00	194
17123098	20351877	30920937	12/7/2185 03:00:00	11/7/2185 19:18:00	13/8/2185 18:01:36	11/7/2185 17:57:00	22/8/2185 14:11:00	240
17123098	20351877	30920937	12/7/2185 05:00:00	11/7/2185 19:18:00	13/8/2185 18:01:36	11/7/2185 17:57:00	22/8/2185 14:11:00	214
17123098	20351877	30920937	12/7/2185 06:00:00	11/7/2185 19:18:00	13/8/2185 18:01:36	11/7/2185 17:57:00	22/8/2185 14:11:00	232
17123098	20351877	30920937	12/7/2185 07:00:00	11/7/2185 19:18:00	13/8/2185 18:01:36	11/7/2185 17:57:00	22/8/2185 14:11:00	225
17123098	20351877	30920937	12/7/2185 08:00:00	11/7/2185 19:18:00	13/8/2185 18:01:36	11/7/2185 17:57:00	22/8/2185 14:11:00	202
17123098	20351877	30920937	12/7/2185 10:00:00	11/7/2185 19:18:00	13/8/2185 18:01:36	11/7/2185 17:57:00	22/8/2185 14:11:00	271
17123098	20351877	30920937	12/7/2185 11:00:00	11/7/2185 19:18:00	13/8/2185 18:01:36	11/7/2185 17:57:00	22/8/2185 14:11:00	258
17123098	20351877	30920937	12/7/2185 12:00:00	11/7/2185 19:18:00	13/8/2185 18:01:36	11/7/2185 17:57:00	22/8/2185 14:11:00	254
17123098	20351877	30920937	12/7/2185 13:30:00	11/7/2185 19:18:00	13/8/2185 18:01:36	11/7/2185 17:57:00	22/8/2185 14:11:00	173
17123098	20351877	30920937	12/7/2185 15:00:00	11/7/2185 19:18:00	13/8/2185 18:01:36	11/7/2185 17:57:00	22/8/2185 14:11:00	203
17123098	20351877	30920937	12/7/2185 16:00:00	11/7/2185 19:18:00	13/8/2185 18:01:36	11/7/2185 17:57:00	22/8/2185 14:11:00	195
17123098	20351877	30920937	12/7/2185 17:00:00	11/7/2185 19:18:00	13/8/2185 18:01:36	11/7/2185 17:57:00	22/8/2185 14:11:00	210
17123098	20351877	30920937	12/7/2185 18:00:00	11/7/2185 19:18:00	13/8/2185 18:01:36	11/7/2185 17:57:00	22/8/2185 14:11:00	185
17123098	20351877	30920937	12/7/2185 19:00:00	11/7/2185 19:18:00	13/8/2185 18:01:36	11/7/2185 17:57:00	22/8/2185 14:11:00	172
17123098	20351877	30920937	12/7/2185 20:00:00	11/7/2185 19:18:00	13/8/2185 18:01:36	11/7/2185 17:57:00	22/8/2185 14:11:00	170
17123098	20351877	30920937	12/7/2185 21:00:00	11/7/2185 19:18:00	13/8/2185 18:01:36	11/7/2185 17:57:00	22/8/2185 14:11:00	184
17123098	20351877	30920937	12/7/2185 22:00:00	11/7/2185 19:18:00	13/8/2185 18:01:36	11/7/2185 17:57:00	22/8/2185 14:11:00	171
17123098	20351877	30920937	12/7/2185 23:00:00	11/7/2185 19:18:00	13/8/2185 18:01:36	11/7/2185 17:57:00	22/8/2185 14:11:00	143
17123098	20351877	30920937	13/7/2185 00:00:00	11/7/2185 19:18:00	13/8/2185 18:01:36	11/7/2185 17:57:00	22/8/2185 14:11:00	142
17123098	20351877	30920937	13/7/2185 01:00:00	11/7/2185 19:18:00	13/8/2185 18:01:36	11/7/2185 17:57:00	22/8/2185 14:11:00	147
17123098	20351877	30920937	13/7/2185 03:00:00	11/7/2185 19:18:00	13/8/2185 18:01:36	11/7/2185 17:57:00	22/8/2185 14:11:00	150
17123098	20351877	30920937	13/7/2185 04:00:00	11/7/2185 19:18:00	13/8/2185 18:01:36	11/7/2185 17:57:00	22/8/2185 14:11:00	169
17123098	20351877	30920937	13/7/2185 05:00:00	11/7/2185 19:18:00	13/8/2185 18:01:36	11/7/2185 17:57:00	22/8/2185 14:11:00	148
17123098	20351877	30920937	13/7/2185 06:00:00	11/7/2185 19:18:00	13/8/2185 18:01:36	11/7/2185 17:57:00	22/8/2185 14:11:00	163
17123098	20351877	30920937	13/7/2185 07:00:00	11/7/2185 19:18:00	13/8/2185 18:01:36	11/7/2185 17:57:00	22/8/2185 14:11:00	146
17123098	20351877	30920937	13/7/2185 08:00:00	11/7/2185 19:18:00	13/8/2185 18:01:36	11/7/2185 17:57:00	22/8/2185 14:11:00	128
17123098	20351877	30920937	13/7/2185 09:00:00	11/7/2185 19:18:00	13/8/2185 18:01:36	11/7/2185 17:57:00	22/8/2185 14:11:00	139
17123098	20351877	30920937	13/7/2185 10:00:00	11/7/2185 19:18:00	13/8/2185 18:01:36	11/7/2185 17:57:00	22/8/2185 14:11:00	126
17123098	20351877	30920937	13/7/2185 11:00:00	11/7/2185 19:18:00	13/8/2185 18:01:36	11/7/2185 17:57:00	22/8/2185 14:11:00	156
17123098	20351877	30920937	13/7/2185 12:00:00	11/7/2185 19:18:00	13/8/2185 18:01:36	11/7/2185 17:57:00	22/8/2185 14:11:00	157
17123098	20351877	30920937	13/7/2185 13:00:00	11/7/2185 19:18:00	13/8/2185 18:01:36	11/7/2185 17:57:00	22/8/2185 14:11:00	140
17123098	20351877	30920937	13/7/2185 14:00:00	11/7/2185 19:18:00	13/8/2185 18:01:36	11/7/2185 17:57:00	22/8/2185 14:11:00	119
17123098	20351877	30920937	13/7/2185 15:00:00	11/7/2185 19:18:00	13/8/2185 18:01:36	11/7/2185 17:57:00	22/8/2185 14:11:00	130
17123098	20351877	30920937	13/7/2185 16:00:00	11/7/2185 19:18:00	13/8/2185 18:01:36	11/7/2185 17:57:00	22/8/2185 14:11:00	120
17123098	20351877	30920937	13/7/2185 18:00:00	11/7/2185 19:18:00	13/8/2185 18:01:36	11/7/2185 17:57:00	22/8/2185 14:11:00	96
17123098	20351877	30920937	13/7/2185 19:00:00	11/7/2185 19:18:00	13/8/2185 18:01:36	11/7/2185 17:57:00	22/8/2185 14:11:00	120
17123098	20351877	30920937	13/7/2185 21:00:00	11/7/2185 19:18:00	13/8/2185 18:01:36	11/7/2185 17:57:00	22/8/2185 14:11:00	206
17123098	20351877	30920937	13/7/2185 23:00:00	11/7/2185 19:18:00	13/8/2185 18:01:36	11/7/2185 17:57:00	22/8/2185 14:11:00	217
17123098	20351877	30920937	14/7/2185 00:00:00	11/7/2185 19:18:00	13/8/2185 18:01:36	11/7/2185 17:57:00	22/8/2185 14:11:00	156
17123098	20351877	30920937	14/7/2185 01:00:00	11/7/2185 19:18:00	13/8/2185 18:01:36	11/7/2185 17:57:00	22/8/2185 14:11:00	142
17123098	20351877	30920937	14/7/2185 02:00:00	11/7/2185 19:18:00	13/8/2185 18:01:36	11/7/2185 17:57:00	22/8/2185 14:11:00	126
17123098	20351877	30920937	14/7/2185 03:00:00	11/7/2185 19:18:00	13/8/2185 18:01:36	11/7/2185 17:57:00	22/8/2185 14:11:00	111
17123098	20351877	30920937	14/7/2185 04:00:00	11/7/2185 19:18:00	13/8/2185 18:01:36	11/7/2185 17:57:00	22/8/2185 14:11:00	83
17123098	20351877	30920937	14/7/2185 05:00:00	11/7/2185 19:18:00	13/8/2185 18:01:36	11/7/2185 17:57:00	22/8/2185 14:11:00	109
17123098	20351877	30920937	14/7/2185 06:00:00	11/7/2185 19:18:00	13/8/2185 18:01:36	11/7/2185 17:57:00	22/8/2185 14:11:00	151
17123098	20351877	30920937	14/7/2185 07:00:00	11/7/2185 19:18:00	13/8/2185 18:01:36	11/7/2185 17:57:00	22/8/2185 14:11:00	190
17123098	20351877	30920937	14/7/2185 13:00:00	11/7/2185 19:18:00	13/8/2185 18:01:36	11/7/2185 17:57:00	22/8/2185 14:11:00	183
17123098	20351877	30920937	14/7/2185 15:00:00	11/7/2185 19:18:00	13/8/2185 18:01:36	11/7/2185 17:57:00	22/8/2185 14:11:00	172
17123098	20351877	30920937	14/7/2185 16:00:00	11/7/2185 19:18:00	13/8/2185 18:01:36	11/7/2185 17:57:00	22/8/2185 14:11:00	162
17123098	20351877	30920937	14/7/2185 17:00:00	11/7/2185 19:18:00	13/8/2185 18:01:36	11/7/2185 17:57:00	22/8/2185 14:11:00	185
17123098	20351877	30920937	14/7/2185 18:00:00	11/7/2185 19:18:00	13/8/2185 18:01:36	11/7/2185 17:57:00	22/8/2185 14:11:00	175
17123098	20351877	30920937	14/7/2185 19:00:00	11/7/2185 19:18:00	13/8/2185 18:01:36	11/7/2185 17:57:00	22/8/2185 14:11:00	164
17123098	20351877	30920937	14/7/2185 20:00:00	11/7/2185 19:18:00	13/8/2185 18:01:36	11/7/2185 17:57:00	22/8/2185 14:11:00	193
17123098	20351877	30920937	14/7/2185 21:00:00	11/7/2185 19:18:00	13/8/2185 18:01:36	11/7/2185 17:57:00	22/8/2185 14:11:00	187
17123098	20351877	30920937	14/7/2185 22:00:00	11/7/2185 19:18:00	13/8/2185 18:01:36	11/7/2185 17:57:00	22/8/2185 14:11:00	191
17123098	20351877	30920937	14/7/2185 23:00:00	11/7/2185 19:18:00	13/8/2185 18:01:36	11/7/2185 17:57:00	22/8/2185 14:11:00	163
17123098	20351877	30920937	15/7/2185 00:00:00	11/7/2185 19:18:00	13/8/2185 18:01:36	11/7/2185 17:57:00	22/8/2185 14:11:00	131
17123098	20351877	30920937	15/7/2185 03:00:00	11/7/2185 19:18:00	13/8/2185 18:01:36	11/7/2185 17:57:00	22/8/2185 14:11:00	97
17123098	20351877	30920937	15/7/2185 04:00:00	11/7/2185 19:18:00	13/8/2185 18:01:36	11/7/2185 17:57:00	22/8/2185 14:11:00	112
17123098	20351877	30920937	15/7/2185 05:00:00	11/7/2185 19:18:00	13/8/2185 18:01:36	11/7/2185 17:57:00	22/8/2185 14:11:00	112
17123098	20351877	30920937	15/7/2185 06:00:00	11/7/2185 19:18:00	13/8/2185 18:01:36	11/7/2185 17:57:00	22/8/2185 14:11:00	137
17123098	20351877	30920937	15/7/2185 07:00:00	11/7/2185 19:18:00	13/8/2185 18:01:36	11/7/2185 17:57:00	22/8/2185 14:11:00	136
17123098	20351877	30920937	15/7/2185 09:00:00	11/7/2185 19:18:00	13/8/2185 18:01:36	11/7/2185 17:57:00	22/8/2185 14:11:00	148
17123098	20351877	30920937	15/7/2185 11:00:00	11/7/2185 19:18:00	13/8/2185 18:01:36	11/7/2185 17:57:00	22/8/2185 14:11:00	156
17123098	20351877	30920937	15/7/2185 12:00:00	11/7/2185 19:18:00	13/8/2185 18:01:36	11/7/2185 17:57:00	22/8/2185 14:11:00	145
17123098	20351877	30920937	15/7/2185 13:00:00	11/7/2185 19:18:00	13/8/2185 18:01:36	11/7/2185 17:57:00	22/8/2185 14:11:00	156
17123098	20351877	30920937	15/7/2185 16:00:00	11/7/2185 19:18:00	13/8/2185 18:01:36	11/7/2185 17:57:00	22/8/2185 14:11:00	150
17123098	20351877	30920937	15/7/2185 20:00:00	11/7/2185 19:18:00	13/8/2185 18:01:36	11/7/2185 17:57:00	22/8/2185 14:11:00	152
17123098	20351877	30920937	16/7/2185 07:00:00	11/7/2185 19:18:00	13/8/2185 18:01:36	11/7/2185 17:57:00	22/8/2185 14:11:00	177
17123098	20351877	30920937	16/7/2185 13:00:00	11/7/2185 19:18:00	13/8/2185 18:01:36	11/7/2185 17:57:00	22/8/2185 14:11:00	188
17123098	20351877	30920937	16/7/2185 19:00:00	11/7/2185 19:18:00	13/8/2185 18:01:36	11/7/2185 17:57:00	22/8/2185 14:11:00	237
17123098	20351877	30920937	17/7/2185 08:00:00	11/7/2185 19:18:00	13/8/2185 18:01:36	11/7/2185 17:57:00	22/8/2185 14:11:00	202
17123098	20351877	30920937	17/7/2185 13:00:00	11/7/2185 19:18:00	13/8/2185 18:01:36	11/7/2185 17:57:00	22/8/2185 14:11:00	231
17123098	20351877	30920937	17/7/2185 23:00:00	11/7/2185 19:18:00	13/8/2185 18:01:36	11/7/2185 17:57:00	22/8/2185 14:11:00	300
17123098	20351877	30920937	18/7/2185 00:00:00	11/7/2185 19:18:00	13/8/2185 18:01:36	11/7/2185 17:57:00	22/8/2185 14:11:00	249
17123098	20351877	30920937	18/7/2185 01:00:00	11/7/2185 19:18:00	13/8/2185 18:01:36	11/7/2185 17:57:00	22/8/2185 14:11:00	237
17123098	20351877	30920937	18/7/2185 02:24:00	11/7/2185 19:18:00	13/8/2185 18:01:36	11/7/2185 17:57:00	22/8/2185 14:11:00	183
17123098	20351877	30920937	18/7/2185 03:00:00	11/7/2185 19:18:00	13/8/2185 18:01:36	11/7/2185 17:57:00	22/8/2185 14:11:00	201
17123098	20351877	30920937	18/7/2185 04:00:00	11/7/2185 19:18:00	13/8/2185 18:01:36	11/7/2185 17:57:00	22/8/2185 14:11:00	154
17123098	20351877	30920937	18/7/2185 07:00:00	11/7/2185 19:18:00	13/8/2185 18:01:36	11/7/2185 17:57:00	22/8/2185 14:11:00	144
17123098	20351877	30920937	18/7/2185 11:00:00	11/7/2185 19:18:00	13/8/2185 18:01:36	11/7/2185 17:57:00	22/8/2185 14:11:00	111
17123098	20351877	30920937	18/7/2185 12:00:00	11/7/2185 19:18:00	13/8/2185 18:01:36	11/7/2185 17:57:00	22/8/2185 14:11:00	102
17123098	20351877	30920937	18/7/2185 13:00:00	11/7/2185 19:18:00	13/8/2185 18:01:36	11/7/2185 17:57:00	22/8/2185 14:11:00	125
17123098	20351877	30920937	18/7/2185 15:00:00	11/7/2185 19:18:00	13/8/2185 18:01:36	11/7/2185 17:57:00	22/8/2185 14:11:00	135
17123098	20351877	30920937	18/7/2185 17:00:00	11/7/2185 19:18:00	13/8/2185 18:01:36	11/7/2185 17:57:00	22/8/2185 14:11:00	157
17123098	20351877	30920937	18/7/2185 19:00:00	11/7/2185 19:18:00	13/8/2185 18:01:36	11/7/2185 17:57:00	22/8/2185 14:11:00	169
17123098	20351877	30920937	18/7/2185 20:00:00	11/7/2185 19:18:00	13/8/2185 18:01:36	11/7/2185 17:57:00	22/8/2185 14:11:00	188
17123098	20351877	30920937	18/7/2185 22:00:00	11/7/2185 19:18:00	13/8/2185 18:01:36	11/7/2185 17:57:00	22/8/2185 14:11:00	186
17123098	20351877	30920937	18/7/2185 23:00:00	11/7/2185 19:18:00	13/8/2185 18:01:36	11/7/2185 17:57:00	22/8/2185 14:11:00	176
17123098	20351877	30920937	19/7/2185 03:00:00	11/7/2185 19:18:00	13/8/2185 18:01:36	11/7/2185 17:57:00	22/8/2185 14:11:00	182
17123098	20351877	30920937	19/7/2185 04:00:00	11/7/2185 19:18:00	13/8/2185 18:01:36	11/7/2185 17:57:00	22/8/2185 14:11:00	161
17123098	20351877	30920937	19/7/2185 05:00:00	11/7/2185 19:18:00	13/8/2185 18:01:36	11/7/2185 17:57:00	22/8/2185 14:11:00	132
17123098	20351877	30920937	19/7/2185 07:00:00	11/7/2185 19:18:00	13/8/2185 18:01:36	11/7/2185 17:57:00	22/8/2185 14:11:00	131
17123098	20351877	30920937	19/7/2185 09:00:00	11/7/2185 19:18:00	13/8/2185 18:01:36	11/7/2185 17:57:00	22/8/2185 14:11:00	139
17123098	20351877	30920937	19/7/2185 11:00:00	11/7/2185 19:18:00	13/8/2185 18:01:36	11/7/2185 17:57:00	22/8/2185 14:11:00	148
17123098	20351877	30920937	19/7/2185 14:00:00	11/7/2185 19:18:00	13/8/2185 18:01:36	11/7/2185 17:57:00	22/8/2185 14:11:00	148
17123098	20351877	30920937	19/7/2185 16:00:00	11/7/2185 19:18:00	13/8/2185 18:01:36	11/7/2185 17:57:00	22/8/2185 14:11:00	146
17123098	20351877	30920937	19/7/2185 18:00:00	11/7/2185 19:18:00	13/8/2185 18:01:36	11/7/2185 17:57:00	22/8/2185 14:11:00	152
17123098	20351877	30920937	19/7/2185 19:00:00	11/7/2185 19:18:00	13/8/2185 18:01:36	11/7/2185 17:57:00	22/8/2185 14:11:00	179
17123098	20351877	30920937	19/7/2185 22:00:00	11/7/2185 19:18:00	13/8/2185 18:01:36	11/7/2185 17:57:00	22/8/2185 14:11:00	162
17123098	20351877	30920937	20/7/2185 07:00:00	11/7/2185 19:18:00	13/8/2185 18:01:36	11/7/2185 17:57:00	22/8/2185 14:11:00	244
17123098	20351877	30920937	20/7/2185 13:00:00	11/7/2185 19:18:00	13/8/2185 18:01:36	11/7/2185 17:57:00	22/8/2185 14:11:00	272
17123098	20351877	30920937	20/7/2185 19:00:00	11/7/2185 19:18:00	13/8/2185 18:01:36	11/7/2185 17:57:00	22/8/2185 14:11:00	228
17123098	20351877	30920937	21/7/2185 08:00:00	11/7/2185 19:18:00	13/8/2185 18:01:36	11/7/2185 17:57:00	22/8/2185 14:11:00	216
17123098	20351877	30920937	21/7/2185 13:00:00	11/7/2185 19:18:00	13/8/2185 18:01:36	11/7/2185 17:57:00	22/8/2185 14:11:00	191
17123098	20351877	30920937	22/7/2185 13:00:00	11/7/2185 19:18:00	13/8/2185 18:01:36	11/7/2185 17:57:00	22/8/2185 14:11:00	211
17123098	20351877	30920937	22/7/2185 20:00:00	11/7/2185 19:18:00	13/8/2185 18:01:36	11/7/2185 17:57:00	22/8/2185 14:11:00	196
17123098	20351877	30920937	23/7/2185 07:00:00	11/7/2185 19:18:00	13/8/2185 18:01:36	11/7/2185 17:57:00	22/8/2185 14:11:00	203
17123098	20351877	30920937	23/7/2185 12:00:00	11/7/2185 19:18:00	13/8/2185 18:01:36	11/7/2185 17:57:00	22/8/2185 14:11:00	204
17123098	20351877	30920937	23/7/2185 17:00:00	11/7/2185 19:18:00	13/8/2185 18:01:36	11/7/2185 17:57:00	22/8/2185 14:11:00	205
17123098	20351877	30920937	24/7/2185 00:00:00	11/7/2185 19:18:00	13/8/2185 18:01:36	11/7/2185 17:57:00	22/8/2185 14:11:00	194
17123098	20351877	30920937	24/7/2185 06:00:00	11/7/2185 19:18:00	13/8/2185 18:01:36	11/7/2185 17:57:00	22/8/2185 14:11:00	173
17123098	20351877	30920937	24/7/2185 07:00:00	11/7/2185 19:18:00	13/8/2185 18:01:36	11/7/2185 17:57:00	22/8/2185 14:11:00	163
17123098	20351877	30920937	24/7/2185 13:00:00	11/7/2185 19:18:00	13/8/2185 18:01:36	11/7/2185 17:57:00	22/8/2185 14:11:00	149
17123098	20351877	30920937	24/7/2185 19:00:00	11/7/2185 19:18:00	13/8/2185 18:01:36	11/7/2185 17:57:00	22/8/2185 14:11:00	177
17123098	20351877	30920937	25/7/2185 07:00:00	11/7/2185 19:18:00	13/8/2185 18:01:36	11/7/2185 17:57:00	22/8/2185 14:11:00	168
17123098	20351877	30920937	25/7/2185 13:00:00	11/7/2185 19:18:00	13/8/2185 18:01:36	11/7/2185 17:57:00	22/8/2185 14:11:00	143
17123098	20351877	30920937	25/7/2185 19:00:00	11/7/2185 19:18:00	13/8/2185 18:01:36	11/7/2185 17:57:00	22/8/2185 14:11:00	192
17123098	20351877	30920937	26/7/2185 07:00:00	11/7/2185 19:18:00	13/8/2185 18:01:36	11/7/2185 17:57:00	22/8/2185 14:11:00	206
17123098	20351877	30920937	26/7/2185 13:00:00	11/7/2185 19:18:00	13/8/2185 18:01:36	11/7/2185 17:57:00	22/8/2185 14:11:00	191
17123098	20351877	30920937	26/7/2185 21:00:00	11/7/2185 19:18:00	13/8/2185 18:01:36	11/7/2185 17:57:00	22/8/2185 14:11:00	199
17123098	20351877	30920937	27/7/2185 08:00:00	11/7/2185 19:18:00	13/8/2185 18:01:36	11/7/2185 17:57:00	22/8/2185 14:11:00	203
17123098	20351877	30920937	27/7/2185 14:00:00	11/7/2185 19:18:00	13/8/2185 18:01:36	11/7/2185 17:57:00	22/8/2185 14:11:00	153
17123098	20351877	30920937	27/7/2185 20:00:00	11/7/2185 19:18:00	13/8/2185 18:01:36	11/7/2185 17:57:00	22/8/2185 14:11:00	167
17123098	20351877	30920937	28/7/2185 07:00:00	11/7/2185 19:18:00	13/8/2185 18:01:36	11/7/2185 17:57:00	22/8/2185 14:11:00	184
17123098	20351877	30920937	28/7/2185 13:00:00	11/7/2185 19:18:00	13/8/2185 18:01:36	11/7/2185 17:57:00	22/8/2185 14:11:00	195
17123098	20351877	30920937	28/7/2185 19:00:00	11/7/2185 19:18:00	13/8/2185 18:01:36	11/7/2185 17:57:00	22/8/2185 14:11:00	174
17123098	20351877	30920937	29/7/2185 07:00:00	11/7/2185 19:18:00	13/8/2185 18:01:36	11/7/2185 17:57:00	22/8/2185 14:11:00	181
17123098	20351877	30920937	29/7/2185 14:00:00	11/7/2185 19:18:00	13/8/2185 18:01:36	11/7/2185 17:57:00	22/8/2185 14:11:00	142
17123098	20351877	30920937	29/7/2185 19:00:00	11/7/2185 19:18:00	13/8/2185 18:01:36	11/7/2185 17:57:00	22/8/2185 14:11:00	162
17123098	20351877	30920937	30/7/2185 02:00:00	11/7/2185 19:18:00	13/8/2185 18:01:36	11/7/2185 17:57:00	22/8/2185 14:11:00	152
17123098	20351877	30920937	30/7/2185 07:00:00	11/7/2185 19:18:00	13/8/2185 18:01:36	11/7/2185 17:57:00	22/8/2185 14:11:00	165
17123098	20351877	30920937	30/7/2185 13:00:00	11/7/2185 19:18:00	13/8/2185 18:01:36	11/7/2185 17:57:00	22/8/2185 14:11:00	173
17123098	20351877	30920937	30/7/2185 19:00:00	11/7/2185 19:18:00	13/8/2185 18:01:36	11/7/2185 17:57:00	22/8/2185 14:11:00	130
17123098	20351877	30920937	31/7/2185 07:00:00	11/7/2185 19:18:00	13/8/2185 18:01:36	11/7/2185 17:57:00	22/8/2185 14:11:00	139
17123098	20351877	30920937	31/7/2185 13:00:00	11/7/2185 19:18:00	13/8/2185 18:01:36	11/7/2185 17:57:00	22/8/2185 14:11:00	164
17123098	20351877	30920937	31/7/2185 19:00:00	11/7/2185 19:18:00	13/8/2185 18:01:36	11/7/2185 17:57:00	22/8/2185 14:11:00	165
17123098	20351877	30920937	1/8/2185 07:00:00	11/7/2185 19:18:00	13/8/2185 18:01:36	11/7/2185 17:57:00	22/8/2185 14:11:00	175
17123098	20351877	30920937	1/8/2185 13:00:00	11/7/2185 19:18:00	13/8/2185 18:01:36	11/7/2185 17:57:00	22/8/2185 14:11:00	113
17123098	20351877	30920937	1/8/2185 19:00:00	11/7/2185 19:18:00	13/8/2185 18:01:36	11/7/2185 17:57:00	22/8/2185 14:11:00	156
17123098	20351877	30920937	2/8/2185 07:00:00	11/7/2185 19:18:00	13/8/2185 18:01:36	11/7/2185 17:57:00	22/8/2185 14:11:00	176
17123098	20351877	30920937	2/8/2185 14:00:00	11/7/2185 19:18:00	13/8/2185 18:01:36	11/7/2185 17:57:00	22/8/2185 14:11:00	168
17123098	20351877	30920937	2/8/2185 20:00:00	11/7/2185 19:18:00	13/8/2185 18:01:36	11/7/2185 17:57:00	22/8/2185 14:11:00	113
17123098	20351877	30920937	3/8/2185 02:00:00	11/7/2185 19:18:00	13/8/2185 18:01:36	11/7/2185 17:57:00	22/8/2185 14:11:00	123
17123098	20351877	30920937	3/8/2185 07:00:00	11/7/2185 19:18:00	13/8/2185 18:01:36	11/7/2185 17:57:00	22/8/2185 14:11:00	147
17123098	20351877	30920937	3/8/2185 14:00:00	11/7/2185 19:18:00	13/8/2185 18:01:36	11/7/2185 17:57:00	22/8/2185 14:11:00	123
17123098	20351877	30920937	3/8/2185 20:00:00	11/7/2185 19:18:00	13/8/2185 18:01:36	11/7/2185 17:57:00	22/8/2185 14:11:00	152
17123098	20351877	30920937	4/8/2185 02:00:00	11/7/2185 19:18:00	13/8/2185 18:01:36	11/7/2185 17:57:00	22/8/2185 14:11:00	148
17123098	20351877	30920937	4/8/2185 07:00:00	11/7/2185 19:18:00	13/8/2185 18:01:36	11/7/2185 17:57:00	22/8/2185 14:11:00	181
17123098	20351877	30920937	4/8/2185 13:00:00	11/7/2185 19:18:00	13/8/2185 18:01:36	11/7/2185 17:57:00	22/8/2185 14:11:00	184
17123098	20351877	30920937	4/8/2185 19:00:00	11/7/2185 19:18:00	13/8/2185 18:01:36	11/7/2185 17:57:00	22/8/2185 14:11:00	166
17123098	20351877	30920937	5/8/2185 07:00:00	11/7/2185 19:18:00	13/8/2185 18:01:36	11/7/2185 17:57:00	22/8/2185 14:11:00	153
17123098	20351877	30920937	5/8/2185 13:00:00	11/7/2185 19:18:00	13/8/2185 18:01:36	11/7/2185 17:57:00	22/8/2185 14:11:00	161
17123098	20351877	30920937	5/8/2185 19:00:00	11/7/2185 19:18:00	13/8/2185 18:01:36	11/7/2185 17:57:00	22/8/2185 14:11:00	123
17123098	20351877	30920937	6/8/2185 07:00:00	11/7/2185 19:18:00	13/8/2185 18:01:36	11/7/2185 17:57:00	22/8/2185 14:11:00	107
17123098	20351877	30920937	6/8/2185 13:00:00	11/7/2185 19:18:00	13/8/2185 18:01:36	11/7/2185 17:57:00	22/8/2185 14:11:00	94
17123098	20351877	30920937	6/8/2185 19:00:00	11/7/2185 19:18:00	13/8/2185 18:01:36	11/7/2185 17:57:00	22/8/2185 14:11:00	98
17123098	20351877	30920937	7/8/2185 07:00:00	11/7/2185 19:18:00	13/8/2185 18:01:36	11/7/2185 17:57:00	22/8/2185 14:11:00	86
17123098	20351877	30920937	7/8/2185 13:00:00	11/7/2185 19:18:00	13/8/2185 18:01:36	11/7/2185 17:57:00	22/8/2185 14:11:00	67
17123098	20351877	30920937	7/8/2185 15:00:00	11/7/2185 19:18:00	13/8/2185 18:01:36	11/7/2185 17:57:00	22/8/2185 14:11:00	90
17123098	20351877	30920937	7/8/2185 16:00:00	11/7/2185 19:18:00	13/8/2185 18:01:36	11/7/2185 17:57:00	22/8/2185 14:11:00	98
17123098	20351877	30920937	7/8/2185 20:00:00	11/7/2185 19:18:00	13/8/2185 18:01:36	11/7/2185 17:57:00	22/8/2185 14:11:00	78
17123098	20351877	30920937	8/8/2185 00:00:00	11/7/2185 19:18:00	13/8/2185 18:01:36	11/7/2185 17:57:00	22/8/2185 14:11:00	75
17123098	20351877	30920937	8/8/2185 02:00:00	11/7/2185 19:18:00	13/8/2185 18:01:36	11/7/2185 17:57:00	22/8/2185 14:11:00	95
17123098	20351877	30920937	8/8/2185 04:00:00	11/7/2185 19:18:00	13/8/2185 18:01:36	11/7/2185 17:57:00	22/8/2185 14:11:00	80
17123098	20351877	30920937	8/8/2185 06:00:00	11/7/2185 19:18:00	13/8/2185 18:01:36	11/7/2185 17:57:00	22/8/2185 14:11:00	90
17123098	20351877	30920937	8/8/2185 07:00:00	11/7/2185 19:18:00	13/8/2185 18:01:36	11/7/2185 17:57:00	22/8/2185 14:11:00	91
17123098	20351877	30920937	8/8/2185 12:00:00	11/7/2185 19:18:00	13/8/2185 18:01:36	11/7/2185 17:57:00	22/8/2185 14:11:00	104
17123098	20351877	30920937	8/8/2185 17:00:00	11/7/2185 19:18:00	13/8/2185 18:01:36	11/7/2185 17:57:00	22/8/2185 14:11:00	136
17123098	20351877	30920937	8/8/2185 19:00:00	11/7/2185 19:18:00	13/8/2185 18:01:36	11/7/2185 17:57:00	22/8/2185 14:11:00	134
17123098	20351877	30920937	9/8/2185 07:00:00	11/7/2185 19:18:00	13/8/2185 18:01:36	11/7/2185 17:57:00	22/8/2185 14:11:00	160
17123098	20351877	30920937	9/8/2185 13:00:00	11/7/2185 19:18:00	13/8/2185 18:01:36	11/7/2185 17:57:00	22/8/2185 14:11:00	104
17123098	20351877	30920937	9/8/2185 19:00:00	11/7/2185 19:18:00	13/8/2185 18:01:36	11/7/2185 17:57:00	22/8/2185 14:11:00	127
17123098	20351877	30920937	10/8/2185 07:00:00	11/7/2185 19:18:00	13/8/2185 18:01:36	11/7/2185 17:57:00	22/8/2185 14:11:00	153
17123098	20351877	30920937	10/8/2185 13:00:00	11/7/2185 19:18:00	13/8/2185 18:01:36	11/7/2185 17:57:00	22/8/2185 14:11:00	131
17123098	20351877	30920937	10/8/2185 19:00:00	11/7/2185 19:18:00	13/8/2185 18:01:36	11/7/2185 17:57:00	22/8/2185 14:11:00	167
19395385	20353190	30352492	17/5/2173 10:00:00	16/5/2173 20:11:00	19/5/2173 15:10:04	16/5/2173 20:09:00	23/5/2173 16:00:00	100
19395385	20353190	30352492	18/5/2173 10:00:00	16/5/2173 20:11:00	19/5/2173 15:10:04	16/5/2173 20:09:00	23/5/2173 16:00:00	105
12458131	20353775	37431057	27/4/2185 09:00:00	27/4/2185 00:40:00	13/5/2185 15:04:05	26/4/2185 23:23:00	13/5/2185 13:30:00	231
12458131	20353775	37431057	27/4/2185 15:00:00	27/4/2185 00:40:00	13/5/2185 15:04:05	26/4/2185 23:23:00	13/5/2185 13:30:00	200
12458131	20353775	37431057	27/4/2185 20:00:00	27/4/2185 00:40:00	13/5/2185 15:04:05	26/4/2185 23:23:00	13/5/2185 13:30:00	143
12458131	20353775	37431057	28/4/2185 02:07:00	27/4/2185 00:40:00	13/5/2185 15:04:05	26/4/2185 23:23:00	13/5/2185 13:30:00	200
12458131	20353775	37431057	28/4/2185 07:00:00	27/4/2185 00:40:00	13/5/2185 15:04:05	26/4/2185 23:23:00	13/5/2185 13:30:00	160
12458131	20353775	37431057	28/4/2185 14:00:00	27/4/2185 00:40:00	13/5/2185 15:04:05	26/4/2185 23:23:00	13/5/2185 13:30:00	186
12458131	20353775	37431057	28/4/2185 20:00:00	27/4/2185 00:40:00	13/5/2185 15:04:05	26/4/2185 23:23:00	13/5/2185 13:30:00	180
12458131	20353775	37431057	29/4/2185 08:00:00	27/4/2185 00:40:00	13/5/2185 15:04:05	26/4/2185 23:23:00	13/5/2185 13:30:00	230
12458131	20353775	37431057	29/4/2185 15:00:00	27/4/2185 00:40:00	13/5/2185 15:04:05	26/4/2185 23:23:00	13/5/2185 13:30:00	198
12458131	20353775	37431057	30/4/2185 08:00:00	27/4/2185 00:40:00	13/5/2185 15:04:05	26/4/2185 23:23:00	13/5/2185 13:30:00	174
12458131	20353775	37431057	30/4/2185 10:00:00	27/4/2185 00:40:00	13/5/2185 15:04:05	26/4/2185 23:23:00	13/5/2185 13:30:00	153
12458131	20353775	37431057	30/4/2185 11:00:00	27/4/2185 00:40:00	13/5/2185 15:04:05	26/4/2185 23:23:00	13/5/2185 13:30:00	137
12458131	20353775	37431057	30/4/2185 12:00:00	27/4/2185 00:40:00	13/5/2185 15:04:05	26/4/2185 23:23:00	13/5/2185 13:30:00	147
12458131	20353775	37431057	30/4/2185 13:00:00	27/4/2185 00:40:00	13/5/2185 15:04:05	26/4/2185 23:23:00	13/5/2185 13:30:00	130
12458131	20353775	37431057	30/4/2185 14:00:00	27/4/2185 00:40:00	13/5/2185 15:04:05	26/4/2185 23:23:00	13/5/2185 13:30:00	133
12458131	20353775	37431057	30/4/2185 16:00:00	27/4/2185 00:40:00	13/5/2185 15:04:05	26/4/2185 23:23:00	13/5/2185 13:30:00	117
12458131	20353775	37431057	30/4/2185 18:00:00	27/4/2185 00:40:00	13/5/2185 15:04:05	26/4/2185 23:23:00	13/5/2185 13:30:00	124
12458131	20353775	37431057	30/4/2185 20:00:00	27/4/2185 00:40:00	13/5/2185 15:04:05	26/4/2185 23:23:00	13/5/2185 13:30:00	162
12458131	20353775	37431057	30/4/2185 21:00:00	27/4/2185 00:40:00	13/5/2185 15:04:05	26/4/2185 23:23:00	13/5/2185 13:30:00	77
12458131	20353775	37431057	30/4/2185 22:00:00	27/4/2185 00:40:00	13/5/2185 15:04:05	26/4/2185 23:23:00	13/5/2185 13:30:00	82
12458131	20353775	37431057	30/4/2185 23:00:00	27/4/2185 00:40:00	13/5/2185 15:04:05	26/4/2185 23:23:00	13/5/2185 13:30:00	141
12458131	20353775	37431057	1/5/2185 00:07:00	27/4/2185 00:40:00	13/5/2185 15:04:05	26/4/2185 23:23:00	13/5/2185 13:30:00	136
12458131	20353775	37431057	1/5/2185 02:00:00	27/4/2185 00:40:00	13/5/2185 15:04:05	26/4/2185 23:23:00	13/5/2185 13:30:00	160
12458131	20353775	37431057	1/5/2185 04:00:00	27/4/2185 00:40:00	13/5/2185 15:04:05	26/4/2185 23:23:00	13/5/2185 13:30:00	179
12458131	20353775	37431057	1/5/2185 05:00:00	27/4/2185 00:40:00	13/5/2185 15:04:05	26/4/2185 23:23:00	13/5/2185 13:30:00	201
12458131	20353775	37431057	1/5/2185 06:00:00	27/4/2185 00:40:00	13/5/2185 15:04:05	26/4/2185 23:23:00	13/5/2185 13:30:00	150
12458131	20353775	37431057	1/5/2185 07:00:00	27/4/2185 00:40:00	13/5/2185 15:04:05	26/4/2185 23:23:00	13/5/2185 13:30:00	124
12458131	20353775	37431057	1/5/2185 08:00:00	27/4/2185 00:40:00	13/5/2185 15:04:05	26/4/2185 23:23:00	13/5/2185 13:30:00	106
12458131	20353775	37431057	1/5/2185 09:00:00	27/4/2185 00:40:00	13/5/2185 15:04:05	26/4/2185 23:23:00	13/5/2185 13:30:00	118
12458131	20353775	37431057	1/5/2185 10:00:00	27/4/2185 00:40:00	13/5/2185 15:04:05	26/4/2185 23:23:00	13/5/2185 13:30:00	103
12458131	20353775	37431057	1/5/2185 11:00:00	27/4/2185 00:40:00	13/5/2185 15:04:05	26/4/2185 23:23:00	13/5/2185 13:30:00	75
12458131	20353775	37431057	1/5/2185 12:00:00	27/4/2185 00:40:00	13/5/2185 15:04:05	26/4/2185 23:23:00	13/5/2185 13:30:00	96
12458131	20353775	37431057	1/5/2185 14:00:00	27/4/2185 00:40:00	13/5/2185 15:04:05	26/4/2185 23:23:00	13/5/2185 13:30:00	165
12458131	20353775	37431057	1/5/2185 15:00:00	27/4/2185 00:40:00	13/5/2185 15:04:05	26/4/2185 23:23:00	13/5/2185 13:30:00	123
12458131	20353775	37431057	1/5/2185 16:00:00	27/4/2185 00:40:00	13/5/2185 15:04:05	26/4/2185 23:23:00	13/5/2185 13:30:00	116
12458131	20353775	37431057	1/5/2185 17:00:00	27/4/2185 00:40:00	13/5/2185 15:04:05	26/4/2185 23:23:00	13/5/2185 13:30:00	123
12458131	20353775	37431057	1/5/2185 20:00:00	27/4/2185 00:40:00	13/5/2185 15:04:05	26/4/2185 23:23:00	13/5/2185 13:30:00	216
12458131	20353775	37431057	1/5/2185 21:00:00	27/4/2185 00:40:00	13/5/2185 15:04:05	26/4/2185 23:23:00	13/5/2185 13:30:00	124
12458131	20353775	37431057	1/5/2185 23:00:00	27/4/2185 00:40:00	13/5/2185 15:04:05	26/4/2185 23:23:00	13/5/2185 13:30:00	70
12458131	20353775	37431057	2/5/2185 00:00:00	27/4/2185 00:40:00	13/5/2185 15:04:05	26/4/2185 23:23:00	13/5/2185 13:30:00	77
12458131	20353775	37431057	2/5/2185 01:00:00	27/4/2185 00:40:00	13/5/2185 15:04:05	26/4/2185 23:23:00	13/5/2185 13:30:00	56
12458131	20353775	37431057	2/5/2185 02:00:00	27/4/2185 00:40:00	13/5/2185 15:04:05	26/4/2185 23:23:00	13/5/2185 13:30:00	92
12458131	20353775	37431057	2/5/2185 03:00:00	27/4/2185 00:40:00	13/5/2185 15:04:05	26/4/2185 23:23:00	13/5/2185 13:30:00	185
12458131	20353775	37431057	2/5/2185 04:00:00	27/4/2185 00:40:00	13/5/2185 15:04:05	26/4/2185 23:23:00	13/5/2185 13:30:00	181
12458131	20353775	37431057	2/5/2185 05:00:00	27/4/2185 00:40:00	13/5/2185 15:04:05	26/4/2185 23:23:00	13/5/2185 13:30:00	199
12458131	20353775	37431057	2/5/2185 06:00:00	27/4/2185 00:40:00	13/5/2185 15:04:05	26/4/2185 23:23:00	13/5/2185 13:30:00	140
12458131	20353775	37431057	2/5/2185 07:00:00	27/4/2185 00:40:00	13/5/2185 15:04:05	26/4/2185 23:23:00	13/5/2185 13:30:00	140
12458131	20353775	37431057	2/5/2185 11:00:00	27/4/2185 00:40:00	13/5/2185 15:04:05	26/4/2185 23:23:00	13/5/2185 13:30:00	110
12458131	20353775	37431057	2/5/2185 12:00:00	27/4/2185 00:40:00	13/5/2185 15:04:05	26/4/2185 23:23:00	13/5/2185 13:30:00	92
12458131	20353775	37431057	2/5/2185 13:00:00	27/4/2185 00:40:00	13/5/2185 15:04:05	26/4/2185 23:23:00	13/5/2185 13:30:00	115
12458131	20353775	37431057	2/5/2185 15:00:00	27/4/2185 00:40:00	13/5/2185 15:04:05	26/4/2185 23:23:00	13/5/2185 13:30:00	167
12458131	20353775	37431057	2/5/2185 17:00:00	27/4/2185 00:40:00	13/5/2185 15:04:05	26/4/2185 23:23:00	13/5/2185 13:30:00	174
12458131	20353775	37431057	2/5/2185 18:00:00	27/4/2185 00:40:00	13/5/2185 15:04:05	26/4/2185 23:23:00	13/5/2185 13:30:00	161
12458131	20353775	37431057	2/5/2185 19:00:00	27/4/2185 00:40:00	13/5/2185 15:04:05	26/4/2185 23:23:00	13/5/2185 13:30:00	113
12458131	20353775	37431057	2/5/2185 20:00:00	27/4/2185 00:40:00	13/5/2185 15:04:05	26/4/2185 23:23:00	13/5/2185 13:30:00	67
12458131	20353775	37431057	2/5/2185 21:00:00	27/4/2185 00:40:00	13/5/2185 15:04:05	26/4/2185 23:23:00	13/5/2185 13:30:00	96
12458131	20353775	37431057	2/5/2185 22:00:00	27/4/2185 00:40:00	13/5/2185 15:04:05	26/4/2185 23:23:00	13/5/2185 13:30:00	135
12458131	20353775	37431057	2/5/2185 23:00:00	27/4/2185 00:40:00	13/5/2185 15:04:05	26/4/2185 23:23:00	13/5/2185 13:30:00	135
12458131	20353775	37431057	3/5/2185 00:00:00	27/4/2185 00:40:00	13/5/2185 15:04:05	26/4/2185 23:23:00	13/5/2185 13:30:00	137
12458131	20353775	37431057	3/5/2185 01:00:00	27/4/2185 00:40:00	13/5/2185 15:04:05	26/4/2185 23:23:00	13/5/2185 13:30:00	127
12458131	20353775	37431057	3/5/2185 01:16:00	27/4/2185 00:40:00	13/5/2185 15:04:05	26/4/2185 23:23:00	13/5/2185 13:30:00	125
12458131	20353775	37431057	3/5/2185 02:00:00	27/4/2185 00:40:00	13/5/2185 15:04:05	26/4/2185 23:23:00	13/5/2185 13:30:00	125
12458131	20353775	37431057	3/5/2185 03:00:00	27/4/2185 00:40:00	13/5/2185 15:04:05	26/4/2185 23:23:00	13/5/2185 13:30:00	94
12458131	20353775	37431057	3/5/2185 04:00:00	27/4/2185 00:40:00	13/5/2185 15:04:05	26/4/2185 23:23:00	13/5/2185 13:30:00	65
12458131	20353775	37431057	3/5/2185 05:00:00	27/4/2185 00:40:00	13/5/2185 15:04:05	26/4/2185 23:23:00	13/5/2185 13:30:00	92
12458131	20353775	37431057	3/5/2185 07:00:00	27/4/2185 00:40:00	13/5/2185 15:04:05	26/4/2185 23:23:00	13/5/2185 13:30:00	216
12458131	20353775	37431057	3/5/2185 08:00:00	27/4/2185 00:40:00	13/5/2185 15:04:05	26/4/2185 23:23:00	13/5/2185 13:30:00	217
12458131	20353775	37431057	3/5/2185 14:00:00	27/4/2185 00:40:00	13/5/2185 15:04:05	26/4/2185 23:23:00	13/5/2185 13:30:00	312
12458131	20353775	37431057	3/5/2185 20:00:00	27/4/2185 00:40:00	13/5/2185 15:04:05	26/4/2185 23:23:00	13/5/2185 13:30:00	276
12458131	20353775	37431057	4/5/2185 02:00:00	27/4/2185 00:40:00	13/5/2185 15:04:05	26/4/2185 23:23:00	13/5/2185 13:30:00	142
12458131	20353775	37431057	4/5/2185 20:00:00	27/4/2185 00:40:00	13/5/2185 15:04:05	26/4/2185 23:23:00	13/5/2185 13:30:00	187
12458131	20353775	37431057	6/5/2185 08:00:00	27/4/2185 00:40:00	13/5/2185 15:04:05	26/4/2185 23:23:00	13/5/2185 13:30:00	130
12458131	20353775	37431057	6/5/2185 20:00:00	27/4/2185 00:40:00	13/5/2185 15:04:05	26/4/2185 23:23:00	13/5/2185 13:30:00	277
12458131	20353775	37431057	7/5/2185 02:00:00	27/4/2185 00:40:00	13/5/2185 15:04:05	26/4/2185 23:23:00	13/5/2185 13:30:00	292
12458131	20353775	37431057	7/5/2185 07:00:00	27/4/2185 00:40:00	13/5/2185 15:04:05	26/4/2185 23:23:00	13/5/2185 13:30:00	253
12458131	20353775	37431057	7/5/2185 14:00:00	27/4/2185 00:40:00	13/5/2185 15:04:05	26/4/2185 23:23:00	13/5/2185 13:30:00	170
12458131	20353775	37431057	7/5/2185 20:00:00	27/4/2185 00:40:00	13/5/2185 15:04:05	26/4/2185 23:23:00	13/5/2185 13:30:00	275
12458131	20353775	37431057	8/5/2185 08:00:00	27/4/2185 00:40:00	13/5/2185 15:04:05	26/4/2185 23:23:00	13/5/2185 13:30:00	224
12458131	20353775	37431057	8/5/2185 14:00:00	27/4/2185 00:40:00	13/5/2185 15:04:05	26/4/2185 23:23:00	13/5/2185 13:30:00	201
12458131	20353775	37431057	8/5/2185 20:00:00	27/4/2185 00:40:00	13/5/2185 15:04:05	26/4/2185 23:23:00	13/5/2185 13:30:00	199
12458131	20353775	37431057	9/5/2185 14:00:00	27/4/2185 00:40:00	13/5/2185 15:04:05	26/4/2185 23:23:00	13/5/2185 13:30:00	173
12458131	20353775	37431057	9/5/2185 20:00:00	27/4/2185 00:40:00	13/5/2185 15:04:05	26/4/2185 23:23:00	13/5/2185 13:30:00	215
12458131	20353775	37431057	10/5/2185 03:00:00	27/4/2185 00:40:00	13/5/2185 15:04:05	26/4/2185 23:23:00	13/5/2185 13:30:00	113
12458131	20353775	37431057	10/5/2185 08:00:00	27/4/2185 00:40:00	13/5/2185 15:04:05	26/4/2185 23:23:00	13/5/2185 13:30:00	212
12458131	20353775	37431057	10/5/2185 14:00:00	27/4/2185 00:40:00	13/5/2185 15:04:05	26/4/2185 23:23:00	13/5/2185 13:30:00	146
12458131	20353775	37431057	10/5/2185 20:00:00	27/4/2185 00:40:00	13/5/2185 15:04:05	26/4/2185 23:23:00	13/5/2185 13:30:00	242
12458131	20353775	37431057	11/5/2185 02:00:00	27/4/2185 00:40:00	13/5/2185 15:04:05	26/4/2185 23:23:00	13/5/2185 13:30:00	98
12458131	20353775	37431057	11/5/2185 04:00:00	27/4/2185 00:40:00	13/5/2185 15:04:05	26/4/2185 23:23:00	13/5/2185 13:30:00	98
12458131	20353775	37431057	11/5/2185 08:00:00	27/4/2185 00:40:00	13/5/2185 15:04:05	26/4/2185 23:23:00	13/5/2185 13:30:00	202
12458131	20353775	37431057	11/5/2185 14:00:00	27/4/2185 00:40:00	13/5/2185 15:04:05	26/4/2185 23:23:00	13/5/2185 13:30:00	106
12458131	20353775	37431057	11/5/2185 19:00:00	27/4/2185 00:40:00	13/5/2185 15:04:05	26/4/2185 23:23:00	13/5/2185 13:30:00	247
12458131	20353775	37431057	12/5/2185 08:00:00	27/4/2185 00:40:00	13/5/2185 15:04:05	26/4/2185 23:23:00	13/5/2185 13:30:00	185
12458131	20353775	37431057	12/5/2185 14:00:00	27/4/2185 00:40:00	13/5/2185 15:04:05	26/4/2185 23:23:00	13/5/2185 13:30:00	129
12458131	20353775	37431057	12/5/2185 20:00:00	27/4/2185 00:40:00	13/5/2185 15:04:05	26/4/2185 23:23:00	13/5/2185 13:30:00	222
12458131	20353775	37431057	13/5/2185 08:00:00	27/4/2185 00:40:00	13/5/2185 15:04:05	26/4/2185 23:23:00	13/5/2185 13:30:00	232
12458131	20353775	37431057	13/5/2185 12:00:00	27/4/2185 00:40:00	13/5/2185 15:04:05	26/4/2185 23:23:00	13/5/2185 13:30:00	175
16447217	20354658	32410750	1/8/2143 08:00:00	31/7/2143 21:58:00	6/8/2143 19:39:30	31/7/2143 21:09:00	6/8/2143 20:30:00	150
16447217	20354658	32410750	1/8/2143 14:00:00	31/7/2143 21:58:00	6/8/2143 19:39:30	31/7/2143 21:09:00	6/8/2143 20:30:00	159
16447217	20354658	32410750	2/8/2143 07:00:00	31/7/2143 21:58:00	6/8/2143 19:39:30	31/7/2143 21:09:00	6/8/2143 20:30:00	125
16447217	20354658	32410750	2/8/2143 14:00:00	31/7/2143 21:58:00	6/8/2143 19:39:30	31/7/2143 21:09:00	6/8/2143 20:30:00	151
16447217	20354658	32410750	2/8/2143 20:00:00	31/7/2143 21:58:00	6/8/2143 19:39:30	31/7/2143 21:09:00	6/8/2143 20:30:00	160
16447217	20354658	32410750	3/8/2143 08:00:00	31/7/2143 21:58:00	6/8/2143 19:39:30	31/7/2143 21:09:00	6/8/2143 20:30:00	143
16447217	20354658	32410750	3/8/2143 14:00:00	31/7/2143 21:58:00	6/8/2143 19:39:30	31/7/2143 21:09:00	6/8/2143 20:30:00	171
16447217	20354658	32410750	4/8/2143 08:00:00	31/7/2143 21:58:00	6/8/2143 19:39:30	31/7/2143 21:09:00	6/8/2143 20:30:00	148
16447217	20354658	32410750	4/8/2143 15:00:00	31/7/2143 21:58:00	6/8/2143 19:39:30	31/7/2143 21:09:00	6/8/2143 20:30:00	167
16447217	20354658	32410750	4/8/2143 20:00:00	31/7/2143 21:58:00	6/8/2143 19:39:30	31/7/2143 21:09:00	6/8/2143 20:30:00	135
15720938	20361072	34667784	1/6/2129 02:00:00	31/5/2129 11:18:35	2/6/2129 13:26:32	31/5/2129 11:16:00	5/6/2129 14:40:00	140
15720938	20361072	34667784	1/6/2129 08:00:00	31/5/2129 11:18:35	2/6/2129 13:26:32	31/5/2129 11:16:00	5/6/2129 14:40:00	173
15720938	20361072	34667784	1/6/2129 14:00:00	31/5/2129 11:18:35	2/6/2129 13:26:32	31/5/2129 11:16:00	5/6/2129 14:40:00	162
15720938	20361072	34667784	1/6/2129 20:00:00	31/5/2129 11:18:35	2/6/2129 13:26:32	31/5/2129 11:16:00	5/6/2129 14:40:00	155
15720938	20361072	34667784	2/6/2129 02:00:00	31/5/2129 11:18:35	2/6/2129 13:26:32	31/5/2129 11:16:00	5/6/2129 14:40:00	145
15720938	20361072	34667784	2/6/2129 08:00:00	31/5/2129 11:18:35	2/6/2129 13:26:32	31/5/2129 11:16:00	5/6/2129 14:40:00	162
13196471	20361128	30325082	31/12/2192 18:00:00	31/12/2192 12:46:55	2/1/2193 16:35:11	31/12/2192 11:20:00	4/1/2193 15:10:00	138
13196471	20361128	30325082	31/12/2192 21:00:00	31/12/2192 12:46:55	2/1/2193 16:35:11	31/12/2192 11:20:00	4/1/2193 15:10:00	129
13196471	20361128	30325082	1/1/2193 08:00:00	31/12/2192 12:46:55	2/1/2193 16:35:11	31/12/2192 11:20:00	4/1/2193 15:10:00	115
13196471	20361128	30325082	1/1/2193 14:00:00	31/12/2192 12:46:55	2/1/2193 16:35:11	31/12/2192 11:20:00	4/1/2193 15:10:00	118
13196471	20361128	30325082	2/1/2193 08:00:00	31/12/2192 12:46:55	2/1/2193 16:35:11	31/12/2192 11:20:00	4/1/2193 15:10:00	157
17134675	20363493	34065218	10/12/2189 22:00:00	10/12/2189 18:08:02	12/12/2189 20:48:54	27/11/2189 20:29:00	19/12/2189 12:20:00	144
17134675	20363493	34065218	11/12/2189 10:00:00	10/12/2189 18:08:02	12/12/2189 20:48:54	27/11/2189 20:29:00	19/12/2189 12:20:00	215
17134675	20363493	34065218	11/12/2189 16:00:00	10/12/2189 18:08:02	12/12/2189 20:48:54	27/11/2189 20:29:00	19/12/2189 12:20:00	120
17134675	20363493	34065218	11/12/2189 22:00:00	10/12/2189 18:08:02	12/12/2189 20:48:54	27/11/2189 20:29:00	19/12/2189 12:20:00	133
17820613	20363775	37459888	2/9/2183 08:00:00	2/9/2183 07:19:00	4/9/2183 12:51:28	2/9/2183 06:11:00	10/9/2183 22:00:00	132
17820613	20363775	37459888	2/9/2183 14:00:00	2/9/2183 07:19:00	4/9/2183 12:51:28	2/9/2183 06:11:00	10/9/2183 22:00:00	112
17820613	20363775	37459888	3/9/2183 10:00:00	2/9/2183 07:19:00	4/9/2183 12:51:28	2/9/2183 06:11:00	10/9/2183 22:00:00	118
17820613	20363775	37459888	4/9/2183 07:00:00	2/9/2183 07:19:00	4/9/2183 12:51:28	2/9/2183 06:11:00	10/9/2183 22:00:00	119
11391306	20364832	31152311	4/3/2130 17:00:00	4/3/2130 12:04:05	5/3/2130 20:29:14	1/3/2130 02:33:00	6/3/2130 15:40:00	158
11391306	20364832	31152311	4/3/2130 21:00:00	4/3/2130 12:04:05	5/3/2130 20:29:14	1/3/2130 02:33:00	6/3/2130 15:40:00	147
11391306	20364832	31152311	5/3/2130 12:00:00	4/3/2130 12:04:05	5/3/2130 20:29:14	1/3/2130 02:33:00	6/3/2130 15:40:00	117
11391306	20364832	31152311	5/3/2130 17:00:00	4/3/2130 12:04:05	5/3/2130 20:29:14	1/3/2130 02:33:00	6/3/2130 15:40:00	147
11347192	20365392	32742619	17/5/2189 16:29:00	16/5/2189 21:09:00	22/5/2189 00:24:27	16/5/2189 19:46:00	22/5/2189 00:00:00	123
11347192	20365392	32742619	18/5/2189 01:00:00	16/5/2189 21:09:00	22/5/2189 00:24:27	16/5/2189 19:46:00	22/5/2189 00:00:00	197
11347192	20365392	32742619	18/5/2189 08:00:00	16/5/2189 21:09:00	22/5/2189 00:24:27	16/5/2189 19:46:00	22/5/2189 00:00:00	106
11347192	20365392	32742619	18/5/2189 20:00:00	16/5/2189 21:09:00	22/5/2189 00:24:27	16/5/2189 19:46:00	22/5/2189 00:00:00	135
11347192	20365392	32742619	19/5/2189 08:00:00	16/5/2189 21:09:00	22/5/2189 00:24:27	16/5/2189 19:46:00	22/5/2189 00:00:00	120
11347192	20365392	32742619	20/5/2189 20:00:00	16/5/2189 21:09:00	22/5/2189 00:24:27	16/5/2189 19:46:00	22/5/2189 00:00:00	137
12895360	20367972	38527978	18/4/2135 08:00:00	18/4/2135 01:22:00	19/4/2135 15:12:01	18/4/2135 00:41:00	26/4/2135 16:45:00	200
12895360	20367972	38527978	18/4/2135 14:00:00	18/4/2135 01:22:00	19/4/2135 15:12:01	18/4/2135 00:41:00	26/4/2135 16:45:00	138
12895360	20367972	38527978	19/4/2135 08:00:00	18/4/2135 01:22:00	19/4/2135 15:12:01	18/4/2135 00:41:00	26/4/2135 16:45:00	122
12895360	20367972	38527978	19/4/2135 20:00:00	18/4/2135 01:22:00	19/4/2135 15:12:01	18/4/2135 00:41:00	26/4/2135 16:45:00	141
19964153	20368705	34002206	29/12/2135 02:00:00	28/12/2135 13:03:42	11/1/2136 06:04:37	28/12/2135 02:40:00	11/1/2136 06:00:00	356
19964153	20368705	34002206	29/12/2135 08:00:00	28/12/2135 13:03:42	11/1/2136 06:04:37	28/12/2135 02:40:00	11/1/2136 06:00:00	222
19964153	20368705	34002206	29/12/2135 14:00:00	28/12/2135 13:03:42	11/1/2136 06:04:37	28/12/2135 02:40:00	11/1/2136 06:00:00	185
19964153	20368705	34002206	29/12/2135 19:00:00	28/12/2135 13:03:42	11/1/2136 06:04:37	28/12/2135 02:40:00	11/1/2136 06:00:00	205
19964153	20368705	34002206	30/12/2135 02:00:00	28/12/2135 13:03:42	11/1/2136 06:04:37	28/12/2135 02:40:00	11/1/2136 06:00:00	202
19964153	20368705	34002206	30/12/2135 07:00:00	28/12/2135 13:03:42	11/1/2136 06:04:37	28/12/2135 02:40:00	11/1/2136 06:00:00	156
19964153	20368705	34002206	30/12/2135 13:00:00	28/12/2135 13:03:42	11/1/2136 06:04:37	28/12/2135 02:40:00	11/1/2136 06:00:00	190
19964153	20368705	34002206	30/12/2135 20:00:00	28/12/2135 13:03:42	11/1/2136 06:04:37	28/12/2135 02:40:00	11/1/2136 06:00:00	244
19964153	20368705	34002206	31/12/2135 07:00:00	28/12/2135 13:03:42	11/1/2136 06:04:37	28/12/2135 02:40:00	11/1/2136 06:00:00	143
19964153	20368705	34002206	31/12/2135 13:00:00	28/12/2135 13:03:42	11/1/2136 06:04:37	28/12/2135 02:40:00	11/1/2136 06:00:00	162
19964153	20368705	34002206	31/12/2135 19:00:00	28/12/2135 13:03:42	11/1/2136 06:04:37	28/12/2135 02:40:00	11/1/2136 06:00:00	220
19964153	20368705	34002206	1/1/2136 08:00:00	28/12/2135 13:03:42	11/1/2136 06:04:37	28/12/2135 02:40:00	11/1/2136 06:00:00	172
19964153	20368705	34002206	1/1/2136 13:00:00	28/12/2135 13:03:42	11/1/2136 06:04:37	28/12/2135 02:40:00	11/1/2136 06:00:00	203
19964153	20368705	34002206	1/1/2136 19:00:00	28/12/2135 13:03:42	11/1/2136 06:04:37	28/12/2135 02:40:00	11/1/2136 06:00:00	178
19964153	20368705	34002206	2/1/2136 14:00:00	28/12/2135 13:03:42	11/1/2136 06:04:37	28/12/2135 02:40:00	11/1/2136 06:00:00	210
19964153	20368705	34002206	2/1/2136 19:00:00	28/12/2135 13:03:42	11/1/2136 06:04:37	28/12/2135 02:40:00	11/1/2136 06:00:00	153
19964153	20368705	34002206	3/1/2136 08:00:00	28/12/2135 13:03:42	11/1/2136 06:04:37	28/12/2135 02:40:00	11/1/2136 06:00:00	260
19964153	20368705	34002206	3/1/2136 12:00:00	28/12/2135 13:03:42	11/1/2136 06:04:37	28/12/2135 02:40:00	11/1/2136 06:00:00	192
19964153	20368705	34002206	3/1/2136 19:30:00	28/12/2135 13:03:42	11/1/2136 06:04:37	28/12/2135 02:40:00	11/1/2136 06:00:00	242
19964153	20368705	34002206	4/1/2136 07:00:00	28/12/2135 13:03:42	11/1/2136 06:04:37	28/12/2135 02:40:00	11/1/2136 06:00:00	195
19964153	20368705	34002206	4/1/2136 14:00:00	28/12/2135 13:03:42	11/1/2136 06:04:37	28/12/2135 02:40:00	11/1/2136 06:00:00	142
19964153	20368705	34002206	4/1/2136 19:30:00	28/12/2135 13:03:42	11/1/2136 06:04:37	28/12/2135 02:40:00	11/1/2136 06:00:00	166
19964153	20368705	34002206	5/1/2136 08:00:00	28/12/2135 13:03:42	11/1/2136 06:04:37	28/12/2135 02:40:00	11/1/2136 06:00:00	256
19964153	20368705	34002206	5/1/2136 14:00:00	28/12/2135 13:03:42	11/1/2136 06:04:37	28/12/2135 02:40:00	11/1/2136 06:00:00	151
19964153	20368705	34002206	5/1/2136 19:00:00	28/12/2135 13:03:42	11/1/2136 06:04:37	28/12/2135 02:40:00	11/1/2136 06:00:00	185
19964153	20368705	34002206	6/1/2136 02:00:00	28/12/2135 13:03:42	11/1/2136 06:04:37	28/12/2135 02:40:00	11/1/2136 06:00:00	282
19964153	20368705	34002206	6/1/2136 08:00:00	28/12/2135 13:03:42	11/1/2136 06:04:37	28/12/2135 02:40:00	11/1/2136 06:00:00	200
19964153	20368705	34002206	6/1/2136 13:00:00	28/12/2135 13:03:42	11/1/2136 06:04:37	28/12/2135 02:40:00	11/1/2136 06:00:00	211
19964153	20368705	34002206	6/1/2136 19:00:00	28/12/2135 13:03:42	11/1/2136 06:04:37	28/12/2135 02:40:00	11/1/2136 06:00:00	278
19964153	20368705	34002206	7/1/2136 07:00:00	28/12/2135 13:03:42	11/1/2136 06:04:37	28/12/2135 02:40:00	11/1/2136 06:00:00	241
19964153	20368705	34002206	7/1/2136 10:00:00	28/12/2135 13:03:42	11/1/2136 06:04:37	28/12/2135 02:40:00	11/1/2136 06:00:00	205
19964153	20368705	34002206	7/1/2136 12:00:00	28/12/2135 13:03:42	11/1/2136 06:04:37	28/12/2135 02:40:00	11/1/2136 06:00:00	165
19964153	20368705	34002206	7/1/2136 13:00:00	28/12/2135 13:03:42	11/1/2136 06:04:37	28/12/2135 02:40:00	11/1/2136 06:00:00	172
19964153	20368705	34002206	7/1/2136 14:00:00	28/12/2135 13:03:42	11/1/2136 06:04:37	28/12/2135 02:40:00	11/1/2136 06:00:00	144
19964153	20368705	34002206	7/1/2136 15:00:00	28/12/2135 13:03:42	11/1/2136 06:04:37	28/12/2135 02:40:00	11/1/2136 06:00:00	218
19964153	20368705	34002206	7/1/2136 16:00:00	28/12/2135 13:03:42	11/1/2136 06:04:37	28/12/2135 02:40:00	11/1/2136 06:00:00	221
19964153	20368705	34002206	7/1/2136 17:00:00	28/12/2135 13:03:42	11/1/2136 06:04:37	28/12/2135 02:40:00	11/1/2136 06:00:00	254
19964153	20368705	34002206	7/1/2136 18:00:00	28/12/2135 13:03:42	11/1/2136 06:04:37	28/12/2135 02:40:00	11/1/2136 06:00:00	167
19964153	20368705	34002206	7/1/2136 19:00:00	28/12/2135 13:03:42	11/1/2136 06:04:37	28/12/2135 02:40:00	11/1/2136 06:00:00	136
19964153	20368705	34002206	7/1/2136 20:00:00	28/12/2135 13:03:42	11/1/2136 06:04:37	28/12/2135 02:40:00	11/1/2136 06:00:00	101
19964153	20368705	34002206	7/1/2136 21:00:00	28/12/2135 13:03:42	11/1/2136 06:04:37	28/12/2135 02:40:00	11/1/2136 06:00:00	117
19964153	20368705	34002206	7/1/2136 22:00:00	28/12/2135 13:03:42	11/1/2136 06:04:37	28/12/2135 02:40:00	11/1/2136 06:00:00	183
19964153	20368705	34002206	7/1/2136 23:00:00	28/12/2135 13:03:42	11/1/2136 06:04:37	28/12/2135 02:40:00	11/1/2136 06:00:00	227
19964153	20368705	34002206	8/1/2136 00:00:00	28/12/2135 13:03:42	11/1/2136 06:04:37	28/12/2135 02:40:00	11/1/2136 06:00:00	198
19964153	20368705	34002206	8/1/2136 02:00:00	28/12/2135 13:03:42	11/1/2136 06:04:37	28/12/2135 02:40:00	11/1/2136 06:00:00	206
19964153	20368705	34002206	8/1/2136 03:00:00	28/12/2135 13:03:42	11/1/2136 06:04:37	28/12/2135 02:40:00	11/1/2136 06:00:00	87
19964153	20368705	34002206	8/1/2136 04:00:00	28/12/2135 13:03:42	11/1/2136 06:04:37	28/12/2135 02:40:00	11/1/2136 06:00:00	78
19964153	20368705	34002206	8/1/2136 04:10:00	28/12/2135 13:03:42	11/1/2136 06:04:37	28/12/2135 02:40:00	11/1/2136 06:00:00	155
19964153	20368705	34002206	8/1/2136 05:00:00	28/12/2135 13:03:42	11/1/2136 06:04:37	28/12/2135 02:40:00	11/1/2136 06:00:00	171
19964153	20368705	34002206	8/1/2136 06:00:00	28/12/2135 13:03:42	11/1/2136 06:04:37	28/12/2135 02:40:00	11/1/2136 06:00:00	146
19964153	20368705	34002206	8/1/2136 07:00:00	28/12/2135 13:03:42	11/1/2136 06:04:37	28/12/2135 02:40:00	11/1/2136 06:00:00	176
19964153	20368705	34002206	8/1/2136 08:00:00	28/12/2135 13:03:42	11/1/2136 06:04:37	28/12/2135 02:40:00	11/1/2136 06:00:00	138
19964153	20368705	34002206	8/1/2136 09:00:00	28/12/2135 13:03:42	11/1/2136 06:04:37	28/12/2135 02:40:00	11/1/2136 06:00:00	150
19964153	20368705	34002206	8/1/2136 10:00:00	28/12/2135 13:03:42	11/1/2136 06:04:37	28/12/2135 02:40:00	11/1/2136 06:00:00	136
19964153	20368705	34002206	8/1/2136 11:00:00	28/12/2135 13:03:42	11/1/2136 06:04:37	28/12/2135 02:40:00	11/1/2136 06:00:00	188
19964153	20368705	34002206	8/1/2136 12:00:00	28/12/2135 13:03:42	11/1/2136 06:04:37	28/12/2135 02:40:00	11/1/2136 06:00:00	178
19964153	20368705	34002206	8/1/2136 13:00:00	28/12/2135 13:03:42	11/1/2136 06:04:37	28/12/2135 02:40:00	11/1/2136 06:00:00	220
19964153	20368705	34002206	8/1/2136 14:00:00	28/12/2135 13:03:42	11/1/2136 06:04:37	28/12/2135 02:40:00	11/1/2136 06:00:00	237
19964153	20368705	34002206	8/1/2136 15:00:00	28/12/2135 13:03:42	11/1/2136 06:04:37	28/12/2135 02:40:00	11/1/2136 06:00:00	220
19964153	20368705	34002206	8/1/2136 16:00:00	28/12/2135 13:03:42	11/1/2136 06:04:37	28/12/2135 02:40:00	11/1/2136 06:00:00	197
19964153	20368705	34002206	8/1/2136 17:00:00	28/12/2135 13:03:42	11/1/2136 06:04:37	28/12/2135 02:40:00	11/1/2136 06:00:00	113
19964153	20368705	34002206	8/1/2136 18:00:00	28/12/2135 13:03:42	11/1/2136 06:04:37	28/12/2135 02:40:00	11/1/2136 06:00:00	85
19964153	20368705	34002206	8/1/2136 18:30:00	28/12/2135 13:03:42	11/1/2136 06:04:37	28/12/2135 02:40:00	11/1/2136 06:00:00	93
19964153	20368705	34002206	8/1/2136 19:00:00	28/12/2135 13:03:42	11/1/2136 06:04:37	28/12/2135 02:40:00	11/1/2136 06:00:00	106
19964153	20368705	34002206	8/1/2136 22:00:00	28/12/2135 13:03:42	11/1/2136 06:04:37	28/12/2135 02:40:00	11/1/2136 06:00:00	335
19964153	20368705	34002206	8/1/2136 23:00:00	28/12/2135 13:03:42	11/1/2136 06:04:37	28/12/2135 02:40:00	11/1/2136 06:00:00	301
19964153	20368705	34002206	9/1/2136 00:00:00	28/12/2135 13:03:42	11/1/2136 06:04:37	28/12/2135 02:40:00	11/1/2136 06:00:00	352
19964153	20368705	34002206	9/1/2136 01:00:00	28/12/2135 13:03:42	11/1/2136 06:04:37	28/12/2135 02:40:00	11/1/2136 06:00:00	303
19964153	20368705	34002206	9/1/2136 02:00:00	28/12/2135 13:03:42	11/1/2136 06:04:37	28/12/2135 02:40:00	11/1/2136 06:00:00	182
19964153	20368705	34002206	9/1/2136 03:00:00	28/12/2135 13:03:42	11/1/2136 06:04:37	28/12/2135 02:40:00	11/1/2136 06:00:00	134
19964153	20368705	34002206	9/1/2136 04:00:00	28/12/2135 13:03:42	11/1/2136 06:04:37	28/12/2135 02:40:00	11/1/2136 06:00:00	125
19964153	20368705	34002206	9/1/2136 06:00:00	28/12/2135 13:03:42	11/1/2136 06:04:37	28/12/2135 02:40:00	11/1/2136 06:00:00	128
19964153	20368705	34002206	9/1/2136 07:00:00	28/12/2135 13:03:42	11/1/2136 06:04:37	28/12/2135 02:40:00	11/1/2136 06:00:00	155
19964153	20368705	34002206	9/1/2136 08:00:00	28/12/2135 13:03:42	11/1/2136 06:04:37	28/12/2135 02:40:00	11/1/2136 06:00:00	147
19964153	20368705	34002206	9/1/2136 10:00:00	28/12/2135 13:03:42	11/1/2136 06:04:37	28/12/2135 02:40:00	11/1/2136 06:00:00	206
19964153	20368705	34002206	9/1/2136 12:00:00	28/12/2135 13:03:42	11/1/2136 06:04:37	28/12/2135 02:40:00	11/1/2136 06:00:00	193
19964153	20368705	34002206	9/1/2136 13:00:00	28/12/2135 13:03:42	11/1/2136 06:04:37	28/12/2135 02:40:00	11/1/2136 06:00:00	134
19964153	20368705	34002206	9/1/2136 15:00:00	28/12/2135 13:03:42	11/1/2136 06:04:37	28/12/2135 02:40:00	11/1/2136 06:00:00	100
19964153	20368705	34002206	9/1/2136 16:00:00	28/12/2135 13:03:42	11/1/2136 06:04:37	28/12/2135 02:40:00	11/1/2136 06:00:00	63
19964153	20368705	34002206	9/1/2136 17:00:00	28/12/2135 13:03:42	11/1/2136 06:04:37	28/12/2135 02:40:00	11/1/2136 06:00:00	64
19964153	20368705	34002206	9/1/2136 18:00:00	28/12/2135 13:03:42	11/1/2136 06:04:37	28/12/2135 02:40:00	11/1/2136 06:00:00	110
19964153	20368705	34002206	9/1/2136 19:00:00	28/12/2135 13:03:42	11/1/2136 06:04:37	28/12/2135 02:40:00	11/1/2136 06:00:00	134
19964153	20368705	34002206	9/1/2136 20:00:00	28/12/2135 13:03:42	11/1/2136 06:04:37	28/12/2135 02:40:00	11/1/2136 06:00:00	107
19964153	20368705	34002206	9/1/2136 21:00:00	28/12/2135 13:03:42	11/1/2136 06:04:37	28/12/2135 02:40:00	11/1/2136 06:00:00	100
19964153	20368705	34002206	9/1/2136 22:00:00	28/12/2135 13:03:42	11/1/2136 06:04:37	28/12/2135 02:40:00	11/1/2136 06:00:00	73
19964153	20368705	34002206	9/1/2136 23:00:00	28/12/2135 13:03:42	11/1/2136 06:04:37	28/12/2135 02:40:00	11/1/2136 06:00:00	85
19964153	20368705	34002206	10/1/2136 00:00:00	28/12/2135 13:03:42	11/1/2136 06:04:37	28/12/2135 02:40:00	11/1/2136 06:00:00	90
19964153	20368705	34002206	10/1/2136 03:00:00	28/12/2135 13:03:42	11/1/2136 06:04:37	28/12/2135 02:40:00	11/1/2136 06:00:00	92
19964153	20368705	34002206	10/1/2136 04:00:00	28/12/2135 13:03:42	11/1/2136 06:04:37	28/12/2135 02:40:00	11/1/2136 06:00:00	94
19964153	20368705	34002206	10/1/2136 05:00:00	28/12/2135 13:03:42	11/1/2136 06:04:37	28/12/2135 02:40:00	11/1/2136 06:00:00	84
19964153	20368705	34002206	10/1/2136 06:00:00	28/12/2135 13:03:42	11/1/2136 06:04:37	28/12/2135 02:40:00	11/1/2136 06:00:00	109
19964153	20368705	34002206	10/1/2136 07:00:00	28/12/2135 13:03:42	11/1/2136 06:04:37	28/12/2135 02:40:00	11/1/2136 06:00:00	115
19964153	20368705	34002206	10/1/2136 08:00:00	28/12/2135 13:03:42	11/1/2136 06:04:37	28/12/2135 02:40:00	11/1/2136 06:00:00	119
19964153	20368705	34002206	10/1/2136 09:00:00	28/12/2135 13:03:42	11/1/2136 06:04:37	28/12/2135 02:40:00	11/1/2136 06:00:00	148
19964153	20368705	34002206	10/1/2136 10:00:00	28/12/2135 13:03:42	11/1/2136 06:04:37	28/12/2135 02:40:00	11/1/2136 06:00:00	158
19964153	20368705	34002206	10/1/2136 11:00:00	28/12/2135 13:03:42	11/1/2136 06:04:37	28/12/2135 02:40:00	11/1/2136 06:00:00	148
19964153	20368705	34002206	10/1/2136 12:00:00	28/12/2135 13:03:42	11/1/2136 06:04:37	28/12/2135 02:40:00	11/1/2136 06:00:00	149
19964153	20368705	34002206	10/1/2136 13:00:00	28/12/2135 13:03:42	11/1/2136 06:04:37	28/12/2135 02:40:00	11/1/2136 06:00:00	155
19964153	20368705	34002206	10/1/2136 14:00:00	28/12/2135 13:03:42	11/1/2136 06:04:37	28/12/2135 02:40:00	11/1/2136 06:00:00	139
19964153	20368705	34002206	10/1/2136 17:00:00	28/12/2135 13:03:42	11/1/2136 06:04:37	28/12/2135 02:40:00	11/1/2136 06:00:00	185
16346773	20371534	33844340	20/6/2160 22:00:00	20/6/2160 12:15:00	21/6/2160 12:16:25	20/6/2160 11:14:00	22/6/2160 14:30:00	94
16346773	20371534	33844340	21/6/2160 10:00:00	20/6/2160 12:15:00	21/6/2160 12:16:25	20/6/2160 11:14:00	22/6/2160 14:30:00	92
11205145	20372632	36008216	16/8/2172 08:00:00	15/8/2172 17:26:37	17/8/2172 18:26:54	8/8/2172 21:33:00	20/8/2172 14:58:00	176
11205145	20372632	36008216	16/8/2172 15:00:00	15/8/2172 17:26:37	17/8/2172 18:26:54	8/8/2172 21:33:00	20/8/2172 14:58:00	139
11205145	20372632	36008216	16/8/2172 20:00:00	15/8/2172 17:26:37	17/8/2172 18:26:54	8/8/2172 21:33:00	20/8/2172 14:58:00	150
10590547	20374784	32453330	20/4/2134 07:00:00	20/4/2134 00:13:39	25/4/2134 11:41:38	19/4/2134 20:24:00	25/4/2134 11:41:00	72
10590547	20374784	32453330	20/4/2134 12:00:00	20/4/2134 00:13:39	25/4/2134 11:41:38	19/4/2134 20:24:00	25/4/2134 11:41:00	83
10590547	20374784	32453330	20/4/2134 16:00:00	20/4/2134 00:13:39	25/4/2134 11:41:38	19/4/2134 20:24:00	25/4/2134 11:41:00	106
10590547	20374784	32453330	20/4/2134 22:00:00	20/4/2134 00:13:39	25/4/2134 11:41:38	19/4/2134 20:24:00	25/4/2134 11:41:00	93
10590547	20374784	32453330	21/4/2134 08:00:00	20/4/2134 00:13:39	25/4/2134 11:41:38	19/4/2134 20:24:00	25/4/2134 11:41:00	76
10590547	20374784	32453330	21/4/2134 17:00:00	20/4/2134 00:13:39	25/4/2134 11:41:38	19/4/2134 20:24:00	25/4/2134 11:41:00	84
17986729	20379673	32104194	10/5/2168 14:00:00	10/5/2168 08:32:00	13/5/2168 21:04:41	10/5/2168 07:22:00	18/5/2168 13:10:00	105
17986729	20379673	32104194	11/5/2168 08:00:00	10/5/2168 08:32:00	13/5/2168 21:04:41	10/5/2168 07:22:00	18/5/2168 13:10:00	169
17986729	20379673	32104194	11/5/2168 14:00:00	10/5/2168 08:32:00	13/5/2168 21:04:41	10/5/2168 07:22:00	18/5/2168 13:10:00	176
17986729	20379673	32104194	11/5/2168 20:00:00	10/5/2168 08:32:00	13/5/2168 21:04:41	10/5/2168 07:22:00	18/5/2168 13:10:00	151
17986729	20379673	32104194	12/5/2168 08:00:00	10/5/2168 08:32:00	13/5/2168 21:04:41	10/5/2168 07:22:00	18/5/2168 13:10:00	133
17986729	20379673	32104194	12/5/2168 14:00:00	10/5/2168 08:32:00	13/5/2168 21:04:41	10/5/2168 07:22:00	18/5/2168 13:10:00	129
17986729	20379673	32104194	12/5/2168 20:00:00	10/5/2168 08:32:00	13/5/2168 21:04:41	10/5/2168 07:22:00	18/5/2168 13:10:00	115
17986729	20379673	32104194	13/5/2168 08:00:00	10/5/2168 08:32:00	13/5/2168 21:04:41	10/5/2168 07:22:00	18/5/2168 13:10:00	113
17986729	20379673	32104194	13/5/2168 14:00:00	10/5/2168 08:32:00	13/5/2168 21:04:41	10/5/2168 07:22:00	18/5/2168 13:10:00	130
17986729	20379673	32104194	13/5/2168 20:00:00	10/5/2168 08:32:00	13/5/2168 21:04:41	10/5/2168 07:22:00	18/5/2168 13:10:00	118
12785814	20380783	34816298	23/2/2124 22:00:00	23/2/2124 18:03:00	25/2/2124 15:36:44	23/2/2124 16:33:00	28/2/2124 15:30:00	155
12785814	20380783	34816298	24/2/2124 10:00:00	23/2/2124 18:03:00	25/2/2124 15:36:44	23/2/2124 16:33:00	28/2/2124 15:30:00	139
12785814	20380783	34816298	24/2/2124 16:00:00	23/2/2124 18:03:00	25/2/2124 15:36:44	23/2/2124 16:33:00	28/2/2124 15:30:00	187
12785814	20380783	34816298	24/2/2124 22:00:00	23/2/2124 18:03:00	25/2/2124 15:36:44	23/2/2124 16:33:00	28/2/2124 15:30:00	135
12785814	20380783	34816298	25/2/2124 10:00:00	23/2/2124 18:03:00	25/2/2124 15:36:44	23/2/2124 16:33:00	28/2/2124 15:30:00	169
15058939	20383395	33690606	11/11/2136 08:00:00	11/11/2136 00:53:00	15/11/2136 18:29:11	11/11/2136 00:50:00	18/11/2136 13:10:00	212
15058939	20383395	33690606	11/11/2136 14:00:00	11/11/2136 00:53:00	15/11/2136 18:29:11	11/11/2136 00:50:00	18/11/2136 13:10:00	195
15058939	20383395	33690606	12/11/2136 08:00:00	11/11/2136 00:53:00	15/11/2136 18:29:11	11/11/2136 00:50:00	18/11/2136 13:10:00	148
15058939	20383395	33690606	12/11/2136 14:00:00	11/11/2136 00:53:00	15/11/2136 18:29:11	11/11/2136 00:50:00	18/11/2136 13:10:00	182
15058939	20383395	33690606	12/11/2136 20:00:00	11/11/2136 00:53:00	15/11/2136 18:29:11	11/11/2136 00:50:00	18/11/2136 13:10:00	176
15058939	20383395	33690606	13/11/2136 08:00:00	11/11/2136 00:53:00	15/11/2136 18:29:11	11/11/2136 00:50:00	18/11/2136 13:10:00	157
15058939	20383395	33690606	13/11/2136 20:00:00	11/11/2136 00:53:00	15/11/2136 18:29:11	11/11/2136 00:50:00	18/11/2136 13:10:00	137
15058939	20383395	33690606	14/11/2136 19:23:00	11/11/2136 00:53:00	15/11/2136 18:29:11	11/11/2136 00:50:00	18/11/2136 13:10:00	107
15058939	20383395	33690606	15/11/2136 08:00:00	11/11/2136 00:53:00	15/11/2136 18:29:11	11/11/2136 00:50:00	18/11/2136 13:10:00	111
15058939	20383395	33690606	15/11/2136 14:00:00	11/11/2136 00:53:00	15/11/2136 18:29:11	11/11/2136 00:50:00	18/11/2136 13:10:00	120
19558551	20402679	39949140	17/9/2161 10:00:00	16/9/2161 18:30:00	20/9/2161 12:08:14	16/9/2161 17:39:00	20/9/2161 06:30:00	169
19558551	20402679	39949140	17/9/2161 16:00:00	16/9/2161 18:30:00	20/9/2161 12:08:14	16/9/2161 17:39:00	20/9/2161 06:30:00	163
19558551	20402679	39949140	17/9/2161 22:00:00	16/9/2161 18:30:00	20/9/2161 12:08:14	16/9/2161 17:39:00	20/9/2161 06:30:00	177
19558551	20402679	39949140	18/9/2161 10:00:00	16/9/2161 18:30:00	20/9/2161 12:08:14	16/9/2161 17:39:00	20/9/2161 06:30:00	188
19558551	20402679	39949140	18/9/2161 16:00:00	16/9/2161 18:30:00	20/9/2161 12:08:14	16/9/2161 17:39:00	20/9/2161 06:30:00	172
19558551	20402679	39949140	18/9/2161 22:00:00	16/9/2161 18:30:00	20/9/2161 12:08:14	16/9/2161 17:39:00	20/9/2161 06:30:00	184
19558551	20402679	39949140	19/9/2161 10:00:00	16/9/2161 18:30:00	20/9/2161 12:08:14	16/9/2161 17:39:00	20/9/2161 06:30:00	187
19299454	20411555	31424721	11/6/2116 02:00:00	11/6/2116 01:05:00	12/6/2116 11:37:50	11/6/2116 00:30:00	12/6/2116 10:05:00	296
19299454	20411555	31424721	11/6/2116 08:00:00	11/6/2116 01:05:00	12/6/2116 11:37:50	11/6/2116 00:30:00	12/6/2116 10:05:00	204
19299454	20411555	31424721	11/6/2116 15:00:00	11/6/2116 01:05:00	12/6/2116 11:37:50	11/6/2116 00:30:00	12/6/2116 10:05:00	174
19299454	20411555	31424721	12/6/2116 02:00:00	11/6/2116 01:05:00	12/6/2116 11:37:50	11/6/2116 00:30:00	12/6/2116 10:05:00	171
19299454	20411555	31424721	12/6/2116 04:00:00	11/6/2116 01:05:00	12/6/2116 11:37:50	11/6/2116 00:30:00	12/6/2116 10:05:00	176
19299454	20411555	31424721	12/6/2116 05:00:00	11/6/2116 01:05:00	12/6/2116 11:37:50	11/6/2116 00:30:00	12/6/2116 10:05:00	182
19299454	20411555	31424721	12/6/2116 06:00:00	11/6/2116 01:05:00	12/6/2116 11:37:50	11/6/2116 00:30:00	12/6/2116 10:05:00	173
19299454	20411555	31424721	12/6/2116 07:00:00	11/6/2116 01:05:00	12/6/2116 11:37:50	11/6/2116 00:30:00	12/6/2116 10:05:00	150
14306582	20415671	36446573	1/12/2158 08:00:00	1/12/2158 07:36:00	17/12/2158 21:58:12	1/12/2158 05:35:00	19/12/2158 14:45:00	162
14306582	20415671	36446573	1/12/2158 21:00:00	1/12/2158 07:36:00	17/12/2158 21:58:12	1/12/2158 05:35:00	19/12/2158 14:45:00	164
14306582	20415671	36446573	2/12/2158 08:00:00	1/12/2158 07:36:00	17/12/2158 21:58:12	1/12/2158 05:35:00	19/12/2158 14:45:00	160
14306582	20415671	36446573	2/12/2158 14:00:00	1/12/2158 07:36:00	17/12/2158 21:58:12	1/12/2158 05:35:00	19/12/2158 14:45:00	132
14306582	20415671	36446573	2/12/2158 20:00:00	1/12/2158 07:36:00	17/12/2158 21:58:12	1/12/2158 05:35:00	19/12/2158 14:45:00	139
14306582	20415671	36446573	3/12/2158 08:00:00	1/12/2158 07:36:00	17/12/2158 21:58:12	1/12/2158 05:35:00	19/12/2158 14:45:00	120
14306582	20415671	36446573	3/12/2158 20:00:00	1/12/2158 07:36:00	17/12/2158 21:58:12	1/12/2158 05:35:00	19/12/2158 14:45:00	120
14306582	20415671	36446573	4/12/2158 20:00:00	1/12/2158 07:36:00	17/12/2158 21:58:12	1/12/2158 05:35:00	19/12/2158 14:45:00	147
14306582	20415671	36446573	5/12/2158 08:00:00	1/12/2158 07:36:00	17/12/2158 21:58:12	1/12/2158 05:35:00	19/12/2158 14:45:00	126
14306582	20415671	36446573	5/12/2158 14:00:00	1/12/2158 07:36:00	17/12/2158 21:58:12	1/12/2158 05:35:00	19/12/2158 14:45:00	114
14306582	20415671	36446573	5/12/2158 20:00:00	1/12/2158 07:36:00	17/12/2158 21:58:12	1/12/2158 05:35:00	19/12/2158 14:45:00	137
14306582	20415671	36446573	7/12/2158 20:00:00	1/12/2158 07:36:00	17/12/2158 21:58:12	1/12/2158 05:35:00	19/12/2158 14:45:00	118
14306582	20415671	36446573	8/12/2158 08:00:00	1/12/2158 07:36:00	17/12/2158 21:58:12	1/12/2158 05:35:00	19/12/2158 14:45:00	95
14306582	20415671	36446573	8/12/2158 14:00:00	1/12/2158 07:36:00	17/12/2158 21:58:12	1/12/2158 05:35:00	19/12/2158 14:45:00	65
14306582	20415671	36446573	8/12/2158 20:00:00	1/12/2158 07:36:00	17/12/2158 21:58:12	1/12/2158 05:35:00	19/12/2158 14:45:00	104
14306582	20415671	36446573	9/12/2158 08:00:00	1/12/2158 07:36:00	17/12/2158 21:58:12	1/12/2158 05:35:00	19/12/2158 14:45:00	119
14306582	20415671	36446573	9/12/2158 14:00:00	1/12/2158 07:36:00	17/12/2158 21:58:12	1/12/2158 05:35:00	19/12/2158 14:45:00	88
14306582	20415671	36446573	10/12/2158 08:00:00	1/12/2158 07:36:00	17/12/2158 21:58:12	1/12/2158 05:35:00	19/12/2158 14:45:00	159
14306582	20415671	36446573	10/12/2158 14:00:00	1/12/2158 07:36:00	17/12/2158 21:58:12	1/12/2158 05:35:00	19/12/2158 14:45:00	153
14306582	20415671	36446573	10/12/2158 20:00:00	1/12/2158 07:36:00	17/12/2158 21:58:12	1/12/2158 05:35:00	19/12/2158 14:45:00	160
14306582	20415671	36446573	11/12/2158 02:00:00	1/12/2158 07:36:00	17/12/2158 21:58:12	1/12/2158 05:35:00	19/12/2158 14:45:00	109
14306582	20415671	36446573	11/12/2158 08:00:00	1/12/2158 07:36:00	17/12/2158 21:58:12	1/12/2158 05:35:00	19/12/2158 14:45:00	122
14306582	20415671	36446573	11/12/2158 14:00:00	1/12/2158 07:36:00	17/12/2158 21:58:12	1/12/2158 05:35:00	19/12/2158 14:45:00	123
14306582	20415671	36446573	11/12/2158 20:00:00	1/12/2158 07:36:00	17/12/2158 21:58:12	1/12/2158 05:35:00	19/12/2158 14:45:00	129
14306582	20415671	36446573	12/12/2158 02:00:00	1/12/2158 07:36:00	17/12/2158 21:58:12	1/12/2158 05:35:00	19/12/2158 14:45:00	91
14306582	20415671	36446573	12/12/2158 08:00:00	1/12/2158 07:36:00	17/12/2158 21:58:12	1/12/2158 05:35:00	19/12/2158 14:45:00	107
14306582	20415671	36446573	12/12/2158 14:00:00	1/12/2158 07:36:00	17/12/2158 21:58:12	1/12/2158 05:35:00	19/12/2158 14:45:00	100
14306582	20415671	36446573	12/12/2158 20:00:00	1/12/2158 07:36:00	17/12/2158 21:58:12	1/12/2158 05:35:00	19/12/2158 14:45:00	141
14306582	20415671	36446573	13/12/2158 08:00:00	1/12/2158 07:36:00	17/12/2158 21:58:12	1/12/2158 05:35:00	19/12/2158 14:45:00	136
14306582	20415671	36446573	13/12/2158 14:00:00	1/12/2158 07:36:00	17/12/2158 21:58:12	1/12/2158 05:35:00	19/12/2158 14:45:00	146
14306582	20415671	36446573	14/12/2158 08:00:00	1/12/2158 07:36:00	17/12/2158 21:58:12	1/12/2158 05:35:00	19/12/2158 14:45:00	129
14306582	20415671	36446573	14/12/2158 14:00:00	1/12/2158 07:36:00	17/12/2158 21:58:12	1/12/2158 05:35:00	19/12/2158 14:45:00	138
14306582	20415671	36446573	14/12/2158 20:00:00	1/12/2158 07:36:00	17/12/2158 21:58:12	1/12/2158 05:35:00	19/12/2158 14:45:00	143
14306582	20415671	36446573	15/12/2158 08:00:00	1/12/2158 07:36:00	17/12/2158 21:58:12	1/12/2158 05:35:00	19/12/2158 14:45:00	154
14306582	20415671	36446573	15/12/2158 14:00:00	1/12/2158 07:36:00	17/12/2158 21:58:12	1/12/2158 05:35:00	19/12/2158 14:45:00	135
14306582	20415671	36446573	15/12/2158 20:00:00	1/12/2158 07:36:00	17/12/2158 21:58:12	1/12/2158 05:35:00	19/12/2158 14:45:00	144
14306582	20415671	36446573	16/12/2158 08:00:00	1/12/2158 07:36:00	17/12/2158 21:58:12	1/12/2158 05:35:00	19/12/2158 14:45:00	140
14306582	20415671	36446573	16/12/2158 14:00:00	1/12/2158 07:36:00	17/12/2158 21:58:12	1/12/2158 05:35:00	19/12/2158 14:45:00	119
14306582	20415671	36446573	17/12/2158 08:00:00	1/12/2158 07:36:00	17/12/2158 21:58:12	1/12/2158 05:35:00	19/12/2158 14:45:00	148
14306582	20415671	36446573	17/12/2158 14:00:00	1/12/2158 07:36:00	17/12/2158 21:58:12	1/12/2158 05:35:00	19/12/2158 14:45:00	140
14306582	20415671	36446573	17/12/2158 20:00:00	1/12/2158 07:36:00	17/12/2158 21:58:12	1/12/2158 05:35:00	19/12/2158 14:45:00	122
12944501	20427732	34413373	8/11/2132 12:00:00	8/11/2132 10:37:00	9/11/2132 22:16:10	8/11/2132 08:53:00	14/11/2132 16:40:00	193
12944501	20427732	34413373	8/11/2132 17:00:00	8/11/2132 10:37:00	9/11/2132 22:16:10	8/11/2132 08:53:00	14/11/2132 16:40:00	257
12944501	20427732	34413373	8/11/2132 21:00:00	8/11/2132 10:37:00	9/11/2132 22:16:10	8/11/2132 08:53:00	14/11/2132 16:40:00	182
12944501	20427732	34413373	9/11/2132 04:00:00	8/11/2132 10:37:00	9/11/2132 22:16:10	8/11/2132 08:53:00	14/11/2132 16:40:00	144
12944501	20427732	34413373	9/11/2132 08:00:00	8/11/2132 10:37:00	9/11/2132 22:16:10	8/11/2132 08:53:00	14/11/2132 16:40:00	158
12944501	20427732	34413373	9/11/2132 12:00:00	8/11/2132 10:37:00	9/11/2132 22:16:10	8/11/2132 08:53:00	14/11/2132 16:40:00	184
12944501	20427732	34413373	9/11/2132 17:00:00	8/11/2132 10:37:00	9/11/2132 22:16:10	8/11/2132 08:53:00	14/11/2132 16:40:00	151
12944501	20427732	34413373	9/11/2132 21:00:00	8/11/2132 10:37:00	9/11/2132 22:16:10	8/11/2132 08:53:00	14/11/2132 16:40:00	176
16005730	20427807	30223270	1/4/2135 14:00:00	31/3/2135 22:18:00	2/4/2135 19:26:46	31/3/2135 21:21:00	4/4/2135 13:40:00	87
16005730	20427807	30223270	2/4/2135 00:00:00	31/3/2135 22:18:00	2/4/2135 19:26:46	31/3/2135 21:21:00	4/4/2135 13:40:00	75
16005730	20427807	30223270	2/4/2135 08:00:00	31/3/2135 22:18:00	2/4/2135 19:26:46	31/3/2135 21:21:00	4/4/2135 13:40:00	40
16005730	20427807	30223270	2/4/2135 09:00:00	31/3/2135 22:18:00	2/4/2135 19:26:46	31/3/2135 21:21:00	4/4/2135 13:40:00	132
16005730	20427807	30223270	2/4/2135 14:00:00	31/3/2135 22:18:00	2/4/2135 19:26:46	31/3/2135 21:21:00	4/4/2135 13:40:00	112
19599279	20428198	34078676	15/4/2192 10:00:00	15/4/2192 05:25:00	18/4/2192 17:38:56	15/4/2192 04:20:00	20/4/2192 14:30:00	132
19599279	20428198	34078676	15/4/2192 16:00:00	15/4/2192 05:25:00	18/4/2192 17:38:56	15/4/2192 04:20:00	20/4/2192 14:30:00	149
19599279	20428198	34078676	15/4/2192 22:00:00	15/4/2192 05:25:00	18/4/2192 17:38:56	15/4/2192 04:20:00	20/4/2192 14:30:00	137
19599279	20428198	34078676	16/4/2192 10:00:00	15/4/2192 05:25:00	18/4/2192 17:38:56	15/4/2192 04:20:00	20/4/2192 14:30:00	166
19599279	20428198	34078676	16/4/2192 16:00:00	15/4/2192 05:25:00	18/4/2192 17:38:56	15/4/2192 04:20:00	20/4/2192 14:30:00	104
19599279	20428198	34078676	16/4/2192 22:00:00	15/4/2192 05:25:00	18/4/2192 17:38:56	15/4/2192 04:20:00	20/4/2192 14:30:00	190
19599279	20428198	34078676	17/4/2192 10:00:00	15/4/2192 05:25:00	18/4/2192 17:38:56	15/4/2192 04:20:00	20/4/2192 14:30:00	141
19599279	20428198	34078676	17/4/2192 16:00:00	15/4/2192 05:25:00	18/4/2192 17:38:56	15/4/2192 04:20:00	20/4/2192 14:30:00	170
19599279	20428198	34078676	17/4/2192 22:00:00	15/4/2192 05:25:00	18/4/2192 17:38:56	15/4/2192 04:20:00	20/4/2192 14:30:00	176
19599279	20428198	34078676	18/4/2192 05:00:00	15/4/2192 05:25:00	18/4/2192 17:38:56	15/4/2192 04:20:00	20/4/2192 14:30:00	159
19599279	20428198	34078676	18/4/2192 10:00:00	15/4/2192 05:25:00	18/4/2192 17:38:56	15/4/2192 04:20:00	20/4/2192 14:30:00	185
19599279	20428198	34078676	18/4/2192 16:00:00	15/4/2192 05:25:00	18/4/2192 17:38:56	15/4/2192 04:20:00	20/4/2192 14:30:00	156
17632235	20430464	39013509	8/5/2155 07:00:00	8/5/2155 01:40:00	10/5/2155 19:50:01	8/5/2155 00:27:00	11/5/2155 14:55:00	137
17632235	20430464	39013509	9/5/2155 07:00:00	8/5/2155 01:40:00	10/5/2155 19:50:01	8/5/2155 00:27:00	11/5/2155 14:55:00	91
10806973	20436523	39625799	26/10/2134 08:00:00	25/10/2134 18:32:00	2/11/2134 14:04:28	25/10/2134 17:27:00	13/11/2134 15:20:00	120
10806973	20436523	39625799	26/10/2134 14:00:00	25/10/2134 18:32:00	2/11/2134 14:04:28	25/10/2134 17:27:00	13/11/2134 15:20:00	141
10806973	20436523	39625799	27/10/2134 07:00:00	25/10/2134 18:32:00	2/11/2134 14:04:28	25/10/2134 17:27:00	13/11/2134 15:20:00	176
10806973	20436523	39625799	27/10/2134 13:00:00	25/10/2134 18:32:00	2/11/2134 14:04:28	25/10/2134 17:27:00	13/11/2134 15:20:00	170
10806973	20436523	39625799	28/10/2134 07:00:00	25/10/2134 18:32:00	2/11/2134 14:04:28	25/10/2134 17:27:00	13/11/2134 15:20:00	138
10806973	20436523	39625799	28/10/2134 13:00:00	25/10/2134 18:32:00	2/11/2134 14:04:28	25/10/2134 17:27:00	13/11/2134 15:20:00	175
10806973	20436523	39625799	28/10/2134 19:00:00	25/10/2134 18:32:00	2/11/2134 14:04:28	25/10/2134 17:27:00	13/11/2134 15:20:00	180
10806973	20436523	39625799	29/10/2134 07:00:00	25/10/2134 18:32:00	2/11/2134 14:04:28	25/10/2134 17:27:00	13/11/2134 15:20:00	153
10806973	20436523	39625799	29/10/2134 13:02:00	25/10/2134 18:32:00	2/11/2134 14:04:28	25/10/2134 17:27:00	13/11/2134 15:20:00	120
10806973	20436523	39625799	29/10/2134 19:00:00	25/10/2134 18:32:00	2/11/2134 14:04:28	25/10/2134 17:27:00	13/11/2134 15:20:00	128
10806973	20436523	39625799	30/10/2134 07:00:00	25/10/2134 18:32:00	2/11/2134 14:04:28	25/10/2134 17:27:00	13/11/2134 15:20:00	134
10806973	20436523	39625799	30/10/2134 13:00:00	25/10/2134 18:32:00	2/11/2134 14:04:28	25/10/2134 17:27:00	13/11/2134 15:20:00	120
10806973	20436523	39625799	30/10/2134 19:00:00	25/10/2134 18:32:00	2/11/2134 14:04:28	25/10/2134 17:27:00	13/11/2134 15:20:00	125
10806973	20436523	39625799	31/10/2134 08:00:00	25/10/2134 18:32:00	2/11/2134 14:04:28	25/10/2134 17:27:00	13/11/2134 15:20:00	112
10806973	20436523	39625799	31/10/2134 13:00:00	25/10/2134 18:32:00	2/11/2134 14:04:28	25/10/2134 17:27:00	13/11/2134 15:20:00	115
10806973	20436523	39625799	31/10/2134 19:00:00	25/10/2134 18:32:00	2/11/2134 14:04:28	25/10/2134 17:27:00	13/11/2134 15:20:00	98
10806973	20436523	39625799	1/11/2134 07:00:00	25/10/2134 18:32:00	2/11/2134 14:04:28	25/10/2134 17:27:00	13/11/2134 15:20:00	101
10806973	20436523	39625799	1/11/2134 13:00:00	25/10/2134 18:32:00	2/11/2134 14:04:28	25/10/2134 17:27:00	13/11/2134 15:20:00	98
10806973	20436523	39625799	1/11/2134 19:00:00	25/10/2134 18:32:00	2/11/2134 14:04:28	25/10/2134 17:27:00	13/11/2134 15:20:00	122
10806973	20436523	39625799	2/11/2134 07:00:00	25/10/2134 18:32:00	2/11/2134 14:04:28	25/10/2134 17:27:00	13/11/2134 15:20:00	114
10806973	20436523	39625799	2/11/2134 13:00:00	25/10/2134 18:32:00	2/11/2134 14:04:28	25/10/2134 17:27:00	13/11/2134 15:20:00	99
17253958	20439011	32879116	27/5/2151 07:07:00	27/5/2151 04:44:00	3/6/2151 22:24:43	27/5/2151 02:43:00	15/6/2151 14:40:00	102
17253958	20439011	32879116	27/5/2151 13:00:00	27/5/2151 04:44:00	3/6/2151 22:24:43	27/5/2151 02:43:00	15/6/2151 14:40:00	141
17253958	20439011	32879116	27/5/2151 20:00:00	27/5/2151 04:44:00	3/6/2151 22:24:43	27/5/2151 02:43:00	15/6/2151 14:40:00	167
17253958	20439011	32879116	28/5/2151 07:00:00	27/5/2151 04:44:00	3/6/2151 22:24:43	27/5/2151 02:43:00	15/6/2151 14:40:00	155
17253958	20439011	32879116	28/5/2151 19:00:00	27/5/2151 04:44:00	3/6/2151 22:24:43	27/5/2151 02:43:00	15/6/2151 14:40:00	116
17253958	20439011	32879116	29/5/2151 07:00:00	27/5/2151 04:44:00	3/6/2151 22:24:43	27/5/2151 02:43:00	15/6/2151 14:40:00	225
17253958	20439011	32879116	29/5/2151 13:00:00	27/5/2151 04:44:00	3/6/2151 22:24:43	27/5/2151 02:43:00	15/6/2151 14:40:00	152
17253958	20439011	32879116	29/5/2151 20:00:00	27/5/2151 04:44:00	3/6/2151 22:24:43	27/5/2151 02:43:00	15/6/2151 14:40:00	114
17253958	20439011	32879116	30/5/2151 07:00:00	27/5/2151 04:44:00	3/6/2151 22:24:43	27/5/2151 02:43:00	15/6/2151 14:40:00	104
17253958	20439011	32879116	30/5/2151 16:00:00	27/5/2151 04:44:00	3/6/2151 22:24:43	27/5/2151 02:43:00	15/6/2151 14:40:00	112
17253958	20439011	32879116	30/5/2151 20:00:00	27/5/2151 04:44:00	3/6/2151 22:24:43	27/5/2151 02:43:00	15/6/2151 14:40:00	174
17253958	20439011	32879116	31/5/2151 02:00:00	27/5/2151 04:44:00	3/6/2151 22:24:43	27/5/2151 02:43:00	15/6/2151 14:40:00	145
17253958	20439011	32879116	31/5/2151 07:00:00	27/5/2151 04:44:00	3/6/2151 22:24:43	27/5/2151 02:43:00	15/6/2151 14:40:00	109
17253958	20439011	32879116	31/5/2151 13:00:00	27/5/2151 04:44:00	3/6/2151 22:24:43	27/5/2151 02:43:00	15/6/2151 14:40:00	118
17253958	20439011	32879116	31/5/2151 19:00:00	27/5/2151 04:44:00	3/6/2151 22:24:43	27/5/2151 02:43:00	15/6/2151 14:40:00	160
17253958	20439011	32879116	1/6/2151 02:00:00	27/5/2151 04:44:00	3/6/2151 22:24:43	27/5/2151 02:43:00	15/6/2151 14:40:00	133
17253958	20439011	32879116	1/6/2151 07:00:00	27/5/2151 04:44:00	3/6/2151 22:24:43	27/5/2151 02:43:00	15/6/2151 14:40:00	129
17253958	20439011	32879116	1/6/2151 13:00:00	27/5/2151 04:44:00	3/6/2151 22:24:43	27/5/2151 02:43:00	15/6/2151 14:40:00	124
17253958	20439011	32879116	1/6/2151 19:00:00	27/5/2151 04:44:00	3/6/2151 22:24:43	27/5/2151 02:43:00	15/6/2151 14:40:00	148
17253958	20439011	32879116	2/6/2151 07:00:00	27/5/2151 04:44:00	3/6/2151 22:24:43	27/5/2151 02:43:00	15/6/2151 14:40:00	114
17253958	20439011	32879116	2/6/2151 13:00:00	27/5/2151 04:44:00	3/6/2151 22:24:43	27/5/2151 02:43:00	15/6/2151 14:40:00	120
17253958	20439011	32879116	2/6/2151 20:00:00	27/5/2151 04:44:00	3/6/2151 22:24:43	27/5/2151 02:43:00	15/6/2151 14:40:00	156
17253958	20439011	32879116	3/6/2151 07:00:00	27/5/2151 04:44:00	3/6/2151 22:24:43	27/5/2151 02:43:00	15/6/2151 14:40:00	122
17253958	20439011	32879116	3/6/2151 13:00:00	27/5/2151 04:44:00	3/6/2151 22:24:43	27/5/2151 02:43:00	15/6/2151 14:40:00	132
17253958	20439011	32879116	3/6/2151 19:00:00	27/5/2151 04:44:00	3/6/2151 22:24:43	27/5/2151 02:43:00	15/6/2151 14:40:00	127
11583269	20439377	39246345	19/10/2117 08:00:00	19/10/2117 00:58:43	21/10/2117 17:21:41	19/10/2117 00:58:00	6/11/2117 13:36:00	171
11583269	20439377	39246345	19/10/2117 12:00:00	19/10/2117 00:58:43	21/10/2117 17:21:41	19/10/2117 00:58:00	6/11/2117 13:36:00	167
11583269	20439377	39246345	19/10/2117 17:00:00	19/10/2117 00:58:43	21/10/2117 17:21:41	19/10/2117 00:58:00	6/11/2117 13:36:00	159
11583269	20439377	39246345	19/10/2117 22:00:00	19/10/2117 00:58:43	21/10/2117 17:21:41	19/10/2117 00:58:00	6/11/2117 13:36:00	160
11583269	20439377	39246345	20/10/2117 08:00:00	19/10/2117 00:58:43	21/10/2117 17:21:41	19/10/2117 00:58:00	6/11/2117 13:36:00	157
11583269	20439377	39246345	20/10/2117 12:00:00	19/10/2117 00:58:43	21/10/2117 17:21:41	19/10/2117 00:58:00	6/11/2117 13:36:00	147
11583269	20439377	39246345	20/10/2117 18:00:00	19/10/2117 00:58:43	21/10/2117 17:21:41	19/10/2117 00:58:00	6/11/2117 13:36:00	158
11583269	20439377	39246345	20/10/2117 23:00:00	19/10/2117 00:58:43	21/10/2117 17:21:41	19/10/2117 00:58:00	6/11/2117 13:36:00	149
11583269	20439377	39246345	21/10/2117 08:00:00	19/10/2117 00:58:43	21/10/2117 17:21:41	19/10/2117 00:58:00	6/11/2117 13:36:00	138
11583269	20439377	39246345	21/10/2117 12:00:00	19/10/2117 00:58:43	21/10/2117 17:21:41	19/10/2117 00:58:00	6/11/2117 13:36:00	151
14010784	20443962	31073079	30/5/2204 22:00:00	30/5/2204 18:06:00	31/5/2204 18:04:06	30/5/2204 16:41:00	11/6/2204 15:14:00	166
14010784	20443962	31073079	31/5/2204 08:00:00	30/5/2204 18:06:00	31/5/2204 18:04:06	30/5/2204 16:41:00	11/6/2204 15:14:00	62
14010784	20443962	31073079	31/5/2204 12:00:00	30/5/2204 18:06:00	31/5/2204 18:04:06	30/5/2204 16:41:00	11/6/2204 15:14:00	169
19586625	20448243	39847091	11/3/2176 08:09:00	11/3/2176 06:36:08	12/3/2176 18:49:00	11/3/2176 06:35:00	13/3/2176 17:22:00	260
19586625	20448243	39847091	11/3/2176 14:00:00	11/3/2176 06:36:08	12/3/2176 18:49:00	11/3/2176 06:35:00	13/3/2176 17:22:00	272
19586625	20448243	39847091	11/3/2176 20:00:00	11/3/2176 06:36:08	12/3/2176 18:49:00	11/3/2176 06:35:00	13/3/2176 17:22:00	133
19586625	20448243	39847091	12/3/2176 08:00:00	11/3/2176 06:36:08	12/3/2176 18:49:00	11/3/2176 06:35:00	13/3/2176 17:22:00	218
19586625	20448243	39847091	12/3/2176 14:00:00	11/3/2176 06:36:08	12/3/2176 18:49:00	11/3/2176 06:35:00	13/3/2176 17:22:00	146
11182741	20449235	37622715	17/7/2141 08:00:00	16/7/2141 20:01:00	17/7/2141 21:05:52	16/7/2141 19:22:00	20/7/2141 13:40:00	109
11182741	20449235	37622715	17/7/2141 14:00:00	16/7/2141 20:01:00	17/7/2141 21:05:52	16/7/2141 19:22:00	20/7/2141 13:40:00	121
11182741	20449235	37622715	17/7/2141 20:00:00	16/7/2141 20:01:00	17/7/2141 21:05:52	16/7/2141 19:22:00	20/7/2141 13:40:00	107
19921223	20449456	37591626	6/8/2182 10:00:00	5/8/2182 20:41:39	7/8/2182 16:24:46	5/8/2182 20:40:00	10/8/2182 14:10:00	98
19921223	20449456	37591626	6/8/2182 16:00:00	5/8/2182 20:41:39	7/8/2182 16:24:46	5/8/2182 20:40:00	10/8/2182 14:10:00	91
19921223	20449456	37591626	7/8/2182 10:00:00	5/8/2182 20:41:39	7/8/2182 16:24:46	5/8/2182 20:40:00	10/8/2182 14:10:00	135
18595120	20455070	37775595	28/10/2164 09:00:00	28/10/2164 00:57:00	2/11/2164 20:08:56	27/10/2164 23:34:00	9/11/2164 15:50:00	187
18595120	20455070	37775595	28/10/2164 14:00:00	28/10/2164 00:57:00	2/11/2164 20:08:56	27/10/2164 23:34:00	9/11/2164 15:50:00	167
18595120	20455070	37775595	28/10/2164 18:00:00	28/10/2164 00:57:00	2/11/2164 20:08:56	27/10/2164 23:34:00	9/11/2164 15:50:00	225
18595120	20455070	37775595	28/10/2164 22:00:00	28/10/2164 00:57:00	2/11/2164 20:08:56	27/10/2164 23:34:00	9/11/2164 15:50:00	248
18595120	20455070	37775595	29/10/2164 09:00:00	28/10/2164 00:57:00	2/11/2164 20:08:56	27/10/2164 23:34:00	9/11/2164 15:50:00	157
18595120	20455070	37775595	29/10/2164 12:00:00	28/10/2164 00:57:00	2/11/2164 20:08:56	27/10/2164 23:34:00	9/11/2164 15:50:00	240
18595120	20455070	37775595	29/10/2164 17:00:00	28/10/2164 00:57:00	2/11/2164 20:08:56	27/10/2164 23:34:00	9/11/2164 15:50:00	283
18595120	20455070	37775595	29/10/2164 22:00:00	28/10/2164 00:57:00	2/11/2164 20:08:56	27/10/2164 23:34:00	9/11/2164 15:50:00	292
18595120	20455070	37775595	30/10/2164 07:00:00	28/10/2164 00:57:00	2/11/2164 20:08:56	27/10/2164 23:34:00	9/11/2164 15:50:00	187
18595120	20455070	37775595	30/10/2164 08:00:00	28/10/2164 00:57:00	2/11/2164 20:08:56	27/10/2164 23:34:00	9/11/2164 15:50:00	200
18595120	20455070	37775595	30/10/2164 13:00:00	28/10/2164 00:57:00	2/11/2164 20:08:56	27/10/2164 23:34:00	9/11/2164 15:50:00	271
18595120	20455070	37775595	30/10/2164 17:00:00	28/10/2164 00:57:00	2/11/2164 20:08:56	27/10/2164 23:34:00	9/11/2164 15:50:00	267
18595120	20455070	37775595	30/10/2164 21:00:00	28/10/2164 00:57:00	2/11/2164 20:08:56	27/10/2164 23:34:00	9/11/2164 15:50:00	250
18595120	20455070	37775595	31/10/2164 07:00:00	28/10/2164 00:57:00	2/11/2164 20:08:56	27/10/2164 23:34:00	9/11/2164 15:50:00	184
18595120	20455070	37775595	31/10/2164 12:00:00	28/10/2164 00:57:00	2/11/2164 20:08:56	27/10/2164 23:34:00	9/11/2164 15:50:00	195
18595120	20455070	37775595	31/10/2164 17:00:00	28/10/2164 00:57:00	2/11/2164 20:08:56	27/10/2164 23:34:00	9/11/2164 15:50:00	243
18595120	20455070	37775595	31/10/2164 22:00:00	28/10/2164 00:57:00	2/11/2164 20:08:56	27/10/2164 23:34:00	9/11/2164 15:50:00	221
18595120	20455070	37775595	1/11/2164 08:30:00	28/10/2164 00:57:00	2/11/2164 20:08:56	27/10/2164 23:34:00	9/11/2164 15:50:00	147
18595120	20455070	37775595	1/11/2164 12:15:00	28/10/2164 00:57:00	2/11/2164 20:08:56	27/10/2164 23:34:00	9/11/2164 15:50:00	196
18595120	20455070	37775595	1/11/2164 17:00:00	28/10/2164 00:57:00	2/11/2164 20:08:56	27/10/2164 23:34:00	9/11/2164 15:50:00	202
18595120	20455070	37775595	1/11/2164 22:00:00	28/10/2164 00:57:00	2/11/2164 20:08:56	27/10/2164 23:34:00	9/11/2164 15:50:00	238
18595120	20455070	37775595	2/11/2164 07:00:00	28/10/2164 00:57:00	2/11/2164 20:08:56	27/10/2164 23:34:00	9/11/2164 15:50:00	191
18595120	20455070	37775595	2/11/2164 10:00:00	28/10/2164 00:57:00	2/11/2164 20:08:56	27/10/2164 23:34:00	9/11/2164 15:50:00	240
18595120	20455070	37775595	2/11/2164 12:00:00	28/10/2164 00:57:00	2/11/2164 20:08:56	27/10/2164 23:34:00	9/11/2164 15:50:00	247
18595120	20455070	37775595	2/11/2164 17:00:00	28/10/2164 00:57:00	2/11/2164 20:08:56	27/10/2164 23:34:00	9/11/2164 15:50:00	101
12620854	20456898	30402528	14/6/2166 07:00:00	14/6/2166 02:04:46	17/6/2166 16:56:51	14/6/2166 02:04:00	22/6/2166 16:55:00	143
12620854	20456898	30402528	14/6/2166 13:00:00	14/6/2166 02:04:46	17/6/2166 16:56:51	14/6/2166 02:04:00	22/6/2166 16:55:00	206
12620854	20456898	30402528	14/6/2166 18:00:00	14/6/2166 02:04:46	17/6/2166 16:56:51	14/6/2166 02:04:00	22/6/2166 16:55:00	246
12620854	20456898	30402528	14/6/2166 22:00:00	14/6/2166 02:04:46	17/6/2166 16:56:51	14/6/2166 02:04:00	22/6/2166 16:55:00	272
12620854	20456898	30402528	15/6/2166 10:00:00	14/6/2166 02:04:46	17/6/2166 16:56:51	14/6/2166 02:04:00	22/6/2166 16:55:00	267
12620854	20456898	30402528	15/6/2166 12:00:00	14/6/2166 02:04:46	17/6/2166 16:56:51	14/6/2166 02:04:00	22/6/2166 16:55:00	263
12620854	20456898	30402528	15/6/2166 14:00:00	14/6/2166 02:04:46	17/6/2166 16:56:51	14/6/2166 02:04:00	22/6/2166 16:55:00	154
12620854	20456898	30402528	15/6/2166 15:00:00	14/6/2166 02:04:46	17/6/2166 16:56:51	14/6/2166 02:04:00	22/6/2166 16:55:00	226
12620854	20456898	30402528	15/6/2166 16:00:00	14/6/2166 02:04:46	17/6/2166 16:56:51	14/6/2166 02:04:00	22/6/2166 16:55:00	204
12620854	20456898	30402528	15/6/2166 18:00:00	14/6/2166 02:04:46	17/6/2166 16:56:51	14/6/2166 02:04:00	22/6/2166 16:55:00	141
12620854	20456898	30402528	15/6/2166 19:00:00	14/6/2166 02:04:46	17/6/2166 16:56:51	14/6/2166 02:04:00	22/6/2166 16:55:00	120
12620854	20456898	30402528	15/6/2166 21:00:00	14/6/2166 02:04:46	17/6/2166 16:56:51	14/6/2166 02:04:00	22/6/2166 16:55:00	143
12620854	20456898	30402528	15/6/2166 22:00:00	14/6/2166 02:04:46	17/6/2166 16:56:51	14/6/2166 02:04:00	22/6/2166 16:55:00	117
12620854	20456898	30402528	16/6/2166 00:00:00	14/6/2166 02:04:46	17/6/2166 16:56:51	14/6/2166 02:04:00	22/6/2166 16:55:00	114
12620854	20456898	30402528	16/6/2166 01:00:00	14/6/2166 02:04:46	17/6/2166 16:56:51	14/6/2166 02:04:00	22/6/2166 16:55:00	116
12620854	20456898	30402528	16/6/2166 02:00:00	14/6/2166 02:04:46	17/6/2166 16:56:51	14/6/2166 02:04:00	22/6/2166 16:55:00	158
12620854	20456898	30402528	16/6/2166 03:00:00	14/6/2166 02:04:46	17/6/2166 16:56:51	14/6/2166 02:04:00	22/6/2166 16:55:00	198
12620854	20456898	30402528	16/6/2166 05:00:00	14/6/2166 02:04:46	17/6/2166 16:56:51	14/6/2166 02:04:00	22/6/2166 16:55:00	209
12620854	20456898	30402528	16/6/2166 06:00:00	14/6/2166 02:04:46	17/6/2166 16:56:51	14/6/2166 02:04:00	22/6/2166 16:55:00	164
12620854	20456898	30402528	16/6/2166 08:00:00	14/6/2166 02:04:46	17/6/2166 16:56:51	14/6/2166 02:04:00	22/6/2166 16:55:00	168
12620854	20456898	30402528	16/6/2166 10:00:00	14/6/2166 02:04:46	17/6/2166 16:56:51	14/6/2166 02:04:00	22/6/2166 16:55:00	187
12620854	20456898	30402528	16/6/2166 16:00:00	14/6/2166 02:04:46	17/6/2166 16:56:51	14/6/2166 02:04:00	22/6/2166 16:55:00	226
12620854	20456898	30402528	16/6/2166 22:00:00	14/6/2166 02:04:46	17/6/2166 16:56:51	14/6/2166 02:04:00	22/6/2166 16:55:00	263
12620854	20456898	30402528	17/6/2166 04:00:00	14/6/2166 02:04:46	17/6/2166 16:56:51	14/6/2166 02:04:00	22/6/2166 16:55:00	154
12620854	20456898	30402528	17/6/2166 10:00:00	14/6/2166 02:04:46	17/6/2166 16:56:51	14/6/2166 02:04:00	22/6/2166 16:55:00	172
12620854	20456898	30402528	17/6/2166 16:00:00	14/6/2166 02:04:46	17/6/2166 16:56:51	14/6/2166 02:04:00	22/6/2166 16:55:00	217
12491157	20462268	39895868	3/9/2179 20:00:00	3/9/2179 14:07:00	14/9/2179 12:34:54	3/9/2179 11:52:00	18/9/2179 14:15:00	159
12491157	20462268	39895868	4/9/2179 02:00:00	3/9/2179 14:07:00	14/9/2179 12:34:54	3/9/2179 11:52:00	18/9/2179 14:15:00	186
12491157	20462268	39895868	4/9/2179 08:00:00	3/9/2179 14:07:00	14/9/2179 12:34:54	3/9/2179 11:52:00	18/9/2179 14:15:00	159
12491157	20462268	39895868	4/9/2179 14:00:00	3/9/2179 14:07:00	14/9/2179 12:34:54	3/9/2179 11:52:00	18/9/2179 14:15:00	147
12491157	20462268	39895868	4/9/2179 20:00:00	3/9/2179 14:07:00	14/9/2179 12:34:54	3/9/2179 11:52:00	18/9/2179 14:15:00	169
12491157	20462268	39895868	5/9/2179 02:00:00	3/9/2179 14:07:00	14/9/2179 12:34:54	3/9/2179 11:52:00	18/9/2179 14:15:00	144
12491157	20462268	39895868	5/9/2179 08:00:00	3/9/2179 14:07:00	14/9/2179 12:34:54	3/9/2179 11:52:00	18/9/2179 14:15:00	151
12491157	20462268	39895868	5/9/2179 14:00:00	3/9/2179 14:07:00	14/9/2179 12:34:54	3/9/2179 11:52:00	18/9/2179 14:15:00	149
12491157	20462268	39895868	5/9/2179 20:00:00	3/9/2179 14:07:00	14/9/2179 12:34:54	3/9/2179 11:52:00	18/9/2179 14:15:00	166
12491157	20462268	39895868	6/9/2179 08:00:00	3/9/2179 14:07:00	14/9/2179 12:34:54	3/9/2179 11:52:00	18/9/2179 14:15:00	129
12491157	20462268	39895868	6/9/2179 14:00:00	3/9/2179 14:07:00	14/9/2179 12:34:54	3/9/2179 11:52:00	18/9/2179 14:15:00	137
12491157	20462268	39895868	6/9/2179 20:00:00	3/9/2179 14:07:00	14/9/2179 12:34:54	3/9/2179 11:52:00	18/9/2179 14:15:00	177
12491157	20462268	39895868	7/9/2179 08:00:00	3/9/2179 14:07:00	14/9/2179 12:34:54	3/9/2179 11:52:00	18/9/2179 14:15:00	129
12491157	20462268	39895868	7/9/2179 17:00:00	3/9/2179 14:07:00	14/9/2179 12:34:54	3/9/2179 11:52:00	18/9/2179 14:15:00	174
12491157	20462268	39895868	7/9/2179 20:00:00	3/9/2179 14:07:00	14/9/2179 12:34:54	3/9/2179 11:52:00	18/9/2179 14:15:00	179
12491157	20462268	39895868	8/9/2179 08:00:00	3/9/2179 14:07:00	14/9/2179 12:34:54	3/9/2179 11:52:00	18/9/2179 14:15:00	175
12491157	20462268	39895868	8/9/2179 15:00:00	3/9/2179 14:07:00	14/9/2179 12:34:54	3/9/2179 11:52:00	18/9/2179 14:15:00	134
12491157	20462268	39895868	8/9/2179 20:00:00	3/9/2179 14:07:00	14/9/2179 12:34:54	3/9/2179 11:52:00	18/9/2179 14:15:00	158
12491157	20462268	39895868	9/9/2179 16:00:00	3/9/2179 14:07:00	14/9/2179 12:34:54	3/9/2179 11:52:00	18/9/2179 14:15:00	103
12491157	20462268	39895868	9/9/2179 20:00:00	3/9/2179 14:07:00	14/9/2179 12:34:54	3/9/2179 11:52:00	18/9/2179 14:15:00	106
12491157	20462268	39895868	10/9/2179 08:00:00	3/9/2179 14:07:00	14/9/2179 12:34:54	3/9/2179 11:52:00	18/9/2179 14:15:00	119
12491157	20462268	39895868	10/9/2179 14:00:00	3/9/2179 14:07:00	14/9/2179 12:34:54	3/9/2179 11:52:00	18/9/2179 14:15:00	130
12491157	20462268	39895868	10/9/2179 20:00:00	3/9/2179 14:07:00	14/9/2179 12:34:54	3/9/2179 11:52:00	18/9/2179 14:15:00	99
12491157	20462268	39895868	11/9/2179 08:00:00	3/9/2179 14:07:00	14/9/2179 12:34:54	3/9/2179 11:52:00	18/9/2179 14:15:00	110
12491157	20462268	39895868	11/9/2179 14:00:00	3/9/2179 14:07:00	14/9/2179 12:34:54	3/9/2179 11:52:00	18/9/2179 14:15:00	111
12491157	20462268	39895868	12/9/2179 08:00:00	3/9/2179 14:07:00	14/9/2179 12:34:54	3/9/2179 11:52:00	18/9/2179 14:15:00	108
12491157	20462268	39895868	12/9/2179 15:00:00	3/9/2179 14:07:00	14/9/2179 12:34:54	3/9/2179 11:52:00	18/9/2179 14:15:00	119
12491157	20462268	39895868	12/9/2179 20:00:00	3/9/2179 14:07:00	14/9/2179 12:34:54	3/9/2179 11:52:00	18/9/2179 14:15:00	127
12491157	20462268	39895868	13/9/2179 07:00:00	3/9/2179 14:07:00	14/9/2179 12:34:54	3/9/2179 11:52:00	18/9/2179 14:15:00	127
12491157	20462268	39895868	13/9/2179 14:00:00	3/9/2179 14:07:00	14/9/2179 12:34:54	3/9/2179 11:52:00	18/9/2179 14:15:00	131
12491157	20462268	39895868	13/9/2179 20:00:00	3/9/2179 14:07:00	14/9/2179 12:34:54	3/9/2179 11:52:00	18/9/2179 14:15:00	135
12491157	20462268	39895868	14/9/2179 08:00:00	3/9/2179 14:07:00	14/9/2179 12:34:54	3/9/2179 11:52:00	18/9/2179 14:15:00	110
10228669	20463149	37746910	4/8/2174 21:00:00	4/8/2174 19:52:00	6/8/2174 21:38:32	4/8/2174 18:51:00	8/8/2174 16:45:00	202
10228669	20463149	37746910	5/8/2174 07:00:00	4/8/2174 19:52:00	6/8/2174 21:38:32	4/8/2174 18:51:00	8/8/2174 16:45:00	158
10228669	20463149	37746910	5/8/2174 14:00:00	4/8/2174 19:52:00	6/8/2174 21:38:32	4/8/2174 18:51:00	8/8/2174 16:45:00	120
10228669	20463149	37746910	5/8/2174 20:00:00	4/8/2174 19:52:00	6/8/2174 21:38:32	4/8/2174 18:51:00	8/8/2174 16:45:00	176
14009419	20464597	38470328	11/7/2118 10:00:00	11/7/2118 03:10:27	20/7/2118 04:47:53	10/7/2118 22:33:00	22/7/2118 07:22:00	163
14009419	20464597	38470328	11/7/2118 16:00:00	11/7/2118 03:10:27	20/7/2118 04:47:53	10/7/2118 22:33:00	22/7/2118 07:22:00	127
14009419	20464597	38470328	11/7/2118 22:00:00	11/7/2118 03:10:27	20/7/2118 04:47:53	10/7/2118 22:33:00	22/7/2118 07:22:00	135
14009419	20464597	38470328	12/7/2118 10:00:00	11/7/2118 03:10:27	20/7/2118 04:47:53	10/7/2118 22:33:00	22/7/2118 07:22:00	119
14009419	20464597	38470328	12/7/2118 16:00:00	11/7/2118 03:10:27	20/7/2118 04:47:53	10/7/2118 22:33:00	22/7/2118 07:22:00	124
14009419	20464597	38470328	12/7/2118 22:00:00	11/7/2118 03:10:27	20/7/2118 04:47:53	10/7/2118 22:33:00	22/7/2118 07:22:00	117
14009419	20464597	38470328	13/7/2118 10:00:00	11/7/2118 03:10:27	20/7/2118 04:47:53	10/7/2118 22:33:00	22/7/2118 07:22:00	112
14009419	20464597	38470328	13/7/2118 16:00:00	11/7/2118 03:10:27	20/7/2118 04:47:53	10/7/2118 22:33:00	22/7/2118 07:22:00	119
14009419	20464597	38470328	13/7/2118 22:00:00	11/7/2118 03:10:27	20/7/2118 04:47:53	10/7/2118 22:33:00	22/7/2118 07:22:00	144
14009419	20464597	38470328	14/7/2118 10:00:00	11/7/2118 03:10:27	20/7/2118 04:47:53	10/7/2118 22:33:00	22/7/2118 07:22:00	136
14009419	20464597	38470328	14/7/2118 16:00:00	11/7/2118 03:10:27	20/7/2118 04:47:53	10/7/2118 22:33:00	22/7/2118 07:22:00	133
14009419	20464597	38470328	14/7/2118 22:00:00	11/7/2118 03:10:27	20/7/2118 04:47:53	10/7/2118 22:33:00	22/7/2118 07:22:00	139
14009419	20464597	38470328	15/7/2118 10:00:00	11/7/2118 03:10:27	20/7/2118 04:47:53	10/7/2118 22:33:00	22/7/2118 07:22:00	132
14009419	20464597	38470328	15/7/2118 16:00:00	11/7/2118 03:10:27	20/7/2118 04:47:53	10/7/2118 22:33:00	22/7/2118 07:22:00	141
14009419	20464597	38470328	15/7/2118 22:00:00	11/7/2118 03:10:27	20/7/2118 04:47:53	10/7/2118 22:33:00	22/7/2118 07:22:00	152
14009419	20464597	38470328	16/7/2118 10:00:00	11/7/2118 03:10:27	20/7/2118 04:47:53	10/7/2118 22:33:00	22/7/2118 07:22:00	123
14009419	20464597	38470328	16/7/2118 16:00:00	11/7/2118 03:10:27	20/7/2118 04:47:53	10/7/2118 22:33:00	22/7/2118 07:22:00	138
14009419	20464597	38470328	16/7/2118 22:00:00	11/7/2118 03:10:27	20/7/2118 04:47:53	10/7/2118 22:33:00	22/7/2118 07:22:00	134
14009419	20464597	38470328	17/7/2118 09:34:00	11/7/2118 03:10:27	20/7/2118 04:47:53	10/7/2118 22:33:00	22/7/2118 07:22:00	154
14009419	20464597	38470328	17/7/2118 16:00:00	11/7/2118 03:10:27	20/7/2118 04:47:53	10/7/2118 22:33:00	22/7/2118 07:22:00	155
14009419	20464597	38470328	17/7/2118 22:00:00	11/7/2118 03:10:27	20/7/2118 04:47:53	10/7/2118 22:33:00	22/7/2118 07:22:00	131
14009419	20464597	38470328	18/7/2118 10:00:00	11/7/2118 03:10:27	20/7/2118 04:47:53	10/7/2118 22:33:00	22/7/2118 07:22:00	135
14009419	20464597	38470328	18/7/2118 16:00:00	11/7/2118 03:10:27	20/7/2118 04:47:53	10/7/2118 22:33:00	22/7/2118 07:22:00	98
14009419	20464597	38470328	18/7/2118 22:00:00	11/7/2118 03:10:27	20/7/2118 04:47:53	10/7/2118 22:33:00	22/7/2118 07:22:00	132
14009419	20464597	38470328	19/7/2118 10:00:00	11/7/2118 03:10:27	20/7/2118 04:47:53	10/7/2118 22:33:00	22/7/2118 07:22:00	172
16028334	20466452	31405332	6/8/2170 00:00:00	5/8/2170 19:07:27	8/8/2170 17:32:51	5/8/2170 19:06:00	8/8/2170 17:10:00	134
16028334	20466452	31405332	6/8/2170 08:00:00	5/8/2170 19:07:27	8/8/2170 17:32:51	5/8/2170 19:06:00	8/8/2170 17:10:00	129
16028334	20466452	31405332	6/8/2170 12:00:00	5/8/2170 19:07:27	8/8/2170 17:32:51	5/8/2170 19:06:00	8/8/2170 17:10:00	153
16028334	20466452	31405332	6/8/2170 17:00:00	5/8/2170 19:07:27	8/8/2170 17:32:51	5/8/2170 19:06:00	8/8/2170 17:10:00	112
16028334	20466452	31405332	6/8/2170 20:00:00	5/8/2170 19:07:27	8/8/2170 17:32:51	5/8/2170 19:06:00	8/8/2170 17:10:00	97
16028334	20466452	31405332	7/8/2170 07:00:00	5/8/2170 19:07:27	8/8/2170 17:32:51	5/8/2170 19:06:00	8/8/2170 17:10:00	88
16028334	20466452	31405332	7/8/2170 12:00:00	5/8/2170 19:07:27	8/8/2170 17:32:51	5/8/2170 19:06:00	8/8/2170 17:10:00	158
16028334	20466452	31405332	7/8/2170 17:00:00	5/8/2170 19:07:27	8/8/2170 17:32:51	5/8/2170 19:06:00	8/8/2170 17:10:00	106
16028334	20466452	31405332	7/8/2170 22:00:00	5/8/2170 19:07:27	8/8/2170 17:32:51	5/8/2170 19:06:00	8/8/2170 17:10:00	97
16028334	20466452	31405332	8/8/2170 07:00:00	5/8/2170 19:07:27	8/8/2170 17:32:51	5/8/2170 19:06:00	8/8/2170 17:10:00	96
16028334	20466452	31405332	8/8/2170 11:00:00	5/8/2170 19:07:27	8/8/2170 17:32:51	5/8/2170 19:06:00	8/8/2170 17:10:00	165
16028334	20466452	31405332	8/8/2170 16:00:00	5/8/2170 19:07:27	8/8/2170 17:32:51	5/8/2170 19:06:00	8/8/2170 17:10:00	140
14972340	20466625	35169477	10/12/2129 12:00:00	9/12/2129 17:38:00	11/12/2129 14:50:54	9/12/2129 16:02:00	13/12/2129 21:00:00	143
14972340	20466625	35169477	10/12/2129 18:00:00	9/12/2129 17:38:00	11/12/2129 14:50:54	9/12/2129 16:02:00	13/12/2129 21:00:00	138
14972340	20466625	35169477	11/12/2129 10:00:00	9/12/2129 17:38:00	11/12/2129 14:50:54	9/12/2129 16:02:00	13/12/2129 21:00:00	161
16716163	20469285	33181429	15/1/2151 08:00:00	14/1/2151 19:31:00	17/1/2151 12:20:28	14/1/2151 17:18:00	15/1/2151 15:53:00	117
16716163	20469285	33181429	15/1/2151 20:00:00	14/1/2151 19:31:00	17/1/2151 12:20:28	14/1/2151 17:18:00	15/1/2151 15:53:00	141
16716163	20469285	33181429	16/1/2151 08:00:00	14/1/2151 19:31:00	17/1/2151 12:20:28	14/1/2151 17:18:00	15/1/2151 15:53:00	178
16716163	20469285	33181429	16/1/2151 14:24:00	14/1/2151 19:31:00	17/1/2151 12:20:28	14/1/2151 17:18:00	15/1/2151 15:53:00	200
16716163	20469285	33181429	16/1/2151 21:00:00	14/1/2151 19:31:00	17/1/2151 12:20:28	14/1/2151 17:18:00	15/1/2151 15:53:00	163
16716163	20469285	33181429	16/1/2151 22:00:00	14/1/2151 19:31:00	17/1/2151 12:20:28	14/1/2151 17:18:00	15/1/2151 15:53:00	158
16716163	20469285	33181429	16/1/2151 23:00:00	14/1/2151 19:31:00	17/1/2151 12:20:28	14/1/2151 17:18:00	15/1/2151 15:53:00	143
16716163	20469285	33181429	17/1/2151 01:00:00	14/1/2151 19:31:00	17/1/2151 12:20:28	14/1/2151 17:18:00	15/1/2151 15:53:00	143
16716163	20469285	33181429	17/1/2151 02:00:00	14/1/2151 19:31:00	17/1/2151 12:20:28	14/1/2151 17:18:00	15/1/2151 15:53:00	142
16716163	20469285	33181429	17/1/2151 05:00:00	14/1/2151 19:31:00	17/1/2151 12:20:28	14/1/2151 17:18:00	15/1/2151 15:53:00	133
16716163	20469285	33181429	17/1/2151 06:00:00	14/1/2151 19:31:00	17/1/2151 12:20:28	14/1/2151 17:18:00	15/1/2151 15:53:00	145
16716163	20469285	33181429	17/1/2151 08:00:00	14/1/2151 19:31:00	17/1/2151 12:20:28	14/1/2151 17:18:00	15/1/2151 15:53:00	94
16716163	20469285	33181429	17/1/2151 10:00:00	14/1/2151 19:31:00	17/1/2151 12:20:28	14/1/2151 17:18:00	15/1/2151 15:53:00	129
11808386	20491313	37429698	11/6/2170 22:00:00	11/6/2170 18:39:00	23/6/2170 17:53:15	11/6/2170 18:25:00	30/6/2170 14:50:00	176
11808386	20491313	37429698	12/6/2170 04:00:00	11/6/2170 18:39:00	23/6/2170 17:53:15	11/6/2170 18:25:00	30/6/2170 14:50:00	97
11808386	20491313	37429698	12/6/2170 10:00:00	11/6/2170 18:39:00	23/6/2170 17:53:15	11/6/2170 18:25:00	30/6/2170 14:50:00	120
11808386	20491313	37429698	12/6/2170 16:00:00	11/6/2170 18:39:00	23/6/2170 17:53:15	11/6/2170 18:25:00	30/6/2170 14:50:00	118
11808386	20491313	37429698	12/6/2170 22:00:00	11/6/2170 18:39:00	23/6/2170 17:53:15	11/6/2170 18:25:00	30/6/2170 14:50:00	136
11808386	20491313	37429698	13/6/2170 04:00:00	11/6/2170 18:39:00	23/6/2170 17:53:15	11/6/2170 18:25:00	30/6/2170 14:50:00	121
11808386	20491313	37429698	13/6/2170 10:00:00	11/6/2170 18:39:00	23/6/2170 17:53:15	11/6/2170 18:25:00	30/6/2170 14:50:00	123
11808386	20491313	37429698	13/6/2170 16:00:00	11/6/2170 18:39:00	23/6/2170 17:53:15	11/6/2170 18:25:00	30/6/2170 14:50:00	131
11808386	20491313	37429698	13/6/2170 22:00:00	11/6/2170 18:39:00	23/6/2170 17:53:15	11/6/2170 18:25:00	30/6/2170 14:50:00	125
11808386	20491313	37429698	14/6/2170 10:00:00	11/6/2170 18:39:00	23/6/2170 17:53:15	11/6/2170 18:25:00	30/6/2170 14:50:00	146
11808386	20491313	37429698	14/6/2170 16:00:00	11/6/2170 18:39:00	23/6/2170 17:53:15	11/6/2170 18:25:00	30/6/2170 14:50:00	130
11808386	20491313	37429698	14/6/2170 22:00:00	11/6/2170 18:39:00	23/6/2170 17:53:15	11/6/2170 18:25:00	30/6/2170 14:50:00	116
11808386	20491313	37429698	15/6/2170 10:00:00	11/6/2170 18:39:00	23/6/2170 17:53:15	11/6/2170 18:25:00	30/6/2170 14:50:00	126
11808386	20491313	37429698	15/6/2170 16:00:00	11/6/2170 18:39:00	23/6/2170 17:53:15	11/6/2170 18:25:00	30/6/2170 14:50:00	132
11808386	20491313	37429698	16/6/2170 10:00:00	11/6/2170 18:39:00	23/6/2170 17:53:15	11/6/2170 18:25:00	30/6/2170 14:50:00	171
11808386	20491313	37429698	16/6/2170 16:00:00	11/6/2170 18:39:00	23/6/2170 17:53:15	11/6/2170 18:25:00	30/6/2170 14:50:00	144
11808386	20491313	37429698	17/6/2170 10:00:00	11/6/2170 18:39:00	23/6/2170 17:53:15	11/6/2170 18:25:00	30/6/2170 14:50:00	185
11808386	20491313	37429698	17/6/2170 16:00:00	11/6/2170 18:39:00	23/6/2170 17:53:15	11/6/2170 18:25:00	30/6/2170 14:50:00	156
11808386	20491313	37429698	17/6/2170 22:00:00	11/6/2170 18:39:00	23/6/2170 17:53:15	11/6/2170 18:25:00	30/6/2170 14:50:00	158
11808386	20491313	37429698	18/6/2170 10:00:00	11/6/2170 18:39:00	23/6/2170 17:53:15	11/6/2170 18:25:00	30/6/2170 14:50:00	175
11808386	20491313	37429698	18/6/2170 16:00:00	11/6/2170 18:39:00	23/6/2170 17:53:15	11/6/2170 18:25:00	30/6/2170 14:50:00	139
11808386	20491313	37429698	19/6/2170 10:00:00	11/6/2170 18:39:00	23/6/2170 17:53:15	11/6/2170 18:25:00	30/6/2170 14:50:00	174
11808386	20491313	37429698	19/6/2170 15:00:00	11/6/2170 18:39:00	23/6/2170 17:53:15	11/6/2170 18:25:00	30/6/2170 14:50:00	121
11808386	20491313	37429698	19/6/2170 22:00:00	11/6/2170 18:39:00	23/6/2170 17:53:15	11/6/2170 18:25:00	30/6/2170 14:50:00	149
11808386	20491313	37429698	20/6/2170 10:00:00	11/6/2170 18:39:00	23/6/2170 17:53:15	11/6/2170 18:25:00	30/6/2170 14:50:00	148
11808386	20491313	37429698	20/6/2170 16:00:00	11/6/2170 18:39:00	23/6/2170 17:53:15	11/6/2170 18:25:00	30/6/2170 14:50:00	138
11808386	20491313	37429698	20/6/2170 22:00:00	11/6/2170 18:39:00	23/6/2170 17:53:15	11/6/2170 18:25:00	30/6/2170 14:50:00	144
11808386	20491313	37429698	21/6/2170 10:00:00	11/6/2170 18:39:00	23/6/2170 17:53:15	11/6/2170 18:25:00	30/6/2170 14:50:00	135
11808386	20491313	37429698	21/6/2170 16:00:00	11/6/2170 18:39:00	23/6/2170 17:53:15	11/6/2170 18:25:00	30/6/2170 14:50:00	127
11808386	20491313	37429698	21/6/2170 22:00:00	11/6/2170 18:39:00	23/6/2170 17:53:15	11/6/2170 18:25:00	30/6/2170 14:50:00	128
11808386	20491313	37429698	22/6/2170 09:00:00	11/6/2170 18:39:00	23/6/2170 17:53:15	11/6/2170 18:25:00	30/6/2170 14:50:00	146
11808386	20491313	37429698	22/6/2170 12:00:00	11/6/2170 18:39:00	23/6/2170 17:53:15	11/6/2170 18:25:00	30/6/2170 14:50:00	121
17916774	20491610	35467275	22/8/2165 21:00:00	22/8/2165 16:12:00	28/8/2165 17:47:11	22/8/2165 14:14:00	17/9/2165 17:55:00	414
17916774	20491610	35467275	22/8/2165 22:00:00	22/8/2165 16:12:00	28/8/2165 17:47:11	22/8/2165 14:14:00	17/9/2165 17:55:00	398
17916774	20491610	35467275	22/8/2165 23:00:00	22/8/2165 16:12:00	28/8/2165 17:47:11	22/8/2165 14:14:00	17/9/2165 17:55:00	346
17916774	20491610	35467275	23/8/2165 00:00:00	22/8/2165 16:12:00	28/8/2165 17:47:11	22/8/2165 14:14:00	17/9/2165 17:55:00	256
17916774	20491610	35467275	23/8/2165 01:00:00	22/8/2165 16:12:00	28/8/2165 17:47:11	22/8/2165 14:14:00	17/9/2165 17:55:00	249
17916774	20491610	35467275	23/8/2165 02:00:00	22/8/2165 16:12:00	28/8/2165 17:47:11	22/8/2165 14:14:00	17/9/2165 17:55:00	241
17916774	20491610	35467275	23/8/2165 04:00:00	22/8/2165 16:12:00	28/8/2165 17:47:11	22/8/2165 14:14:00	17/9/2165 17:55:00	197
17916774	20491610	35467275	23/8/2165 06:00:00	22/8/2165 16:12:00	28/8/2165 17:47:11	22/8/2165 14:14:00	17/9/2165 17:55:00	138
17916774	20491610	35467275	23/8/2165 08:00:00	22/8/2165 16:12:00	28/8/2165 17:47:11	22/8/2165 14:14:00	17/9/2165 17:55:00	133
17916774	20491610	35467275	23/8/2165 08:02:00	22/8/2165 16:12:00	28/8/2165 17:47:11	22/8/2165 14:14:00	17/9/2165 17:55:00	145
17916774	20491610	35467275	23/8/2165 10:00:00	22/8/2165 16:12:00	28/8/2165 17:47:11	22/8/2165 14:14:00	17/9/2165 17:55:00	129
17916774	20491610	35467275	23/8/2165 11:00:00	22/8/2165 16:12:00	28/8/2165 17:47:11	22/8/2165 14:14:00	17/9/2165 17:55:00	133
17916774	20491610	35467275	23/8/2165 12:00:00	22/8/2165 16:12:00	28/8/2165 17:47:11	22/8/2165 14:14:00	17/9/2165 17:55:00	110
17916774	20491610	35467275	23/8/2165 16:00:00	22/8/2165 16:12:00	28/8/2165 17:47:11	22/8/2165 14:14:00	17/9/2165 17:55:00	95
17916774	20491610	35467275	23/8/2165 16:30:00	22/8/2165 16:12:00	28/8/2165 17:47:11	22/8/2165 14:14:00	17/9/2165 17:55:00	140
17916774	20491610	35467275	23/8/2165 17:24:00	22/8/2165 16:12:00	28/8/2165 17:47:11	22/8/2165 14:14:00	17/9/2165 17:55:00	173
17916774	20491610	35467275	23/8/2165 18:00:00	22/8/2165 16:12:00	28/8/2165 17:47:11	22/8/2165 14:14:00	17/9/2165 17:55:00	246
17916774	20491610	35467275	23/8/2165 19:00:00	22/8/2165 16:12:00	28/8/2165 17:47:11	22/8/2165 14:14:00	17/9/2165 17:55:00	347
17916774	20491610	35467275	23/8/2165 20:00:00	22/8/2165 16:12:00	28/8/2165 17:47:11	22/8/2165 14:14:00	17/9/2165 17:55:00	289
17916774	20491610	35467275	23/8/2165 21:00:00	22/8/2165 16:12:00	28/8/2165 17:47:11	22/8/2165 14:14:00	17/9/2165 17:55:00	228
17916774	20491610	35467275	23/8/2165 23:00:00	22/8/2165 16:12:00	28/8/2165 17:47:11	22/8/2165 14:14:00	17/9/2165 17:55:00	321
17916774	20491610	35467275	24/8/2165 00:20:00	22/8/2165 16:12:00	28/8/2165 17:47:11	22/8/2165 14:14:00	17/9/2165 17:55:00	249
17916774	20491610	35467275	24/8/2165 02:00:00	22/8/2165 16:12:00	28/8/2165 17:47:11	22/8/2165 14:14:00	17/9/2165 17:55:00	221
17916774	20491610	35467275	24/8/2165 03:00:00	22/8/2165 16:12:00	28/8/2165 17:47:11	22/8/2165 14:14:00	17/9/2165 17:55:00	95
17916774	20491610	35467275	24/8/2165 06:00:00	22/8/2165 16:12:00	28/8/2165 17:47:11	22/8/2165 14:14:00	17/9/2165 17:55:00	141
17916774	20491610	35467275	24/8/2165 08:00:00	22/8/2165 16:12:00	28/8/2165 17:47:11	22/8/2165 14:14:00	17/9/2165 17:55:00	183
17916774	20491610	35467275	24/8/2165 09:00:00	22/8/2165 16:12:00	28/8/2165 17:47:11	22/8/2165 14:14:00	17/9/2165 17:55:00	215
17916774	20491610	35467275	24/8/2165 10:00:00	22/8/2165 16:12:00	28/8/2165 17:47:11	22/8/2165 14:14:00	17/9/2165 17:55:00	157
17916774	20491610	35467275	24/8/2165 11:00:00	22/8/2165 16:12:00	28/8/2165 17:47:11	22/8/2165 14:14:00	17/9/2165 17:55:00	209
17916774	20491610	35467275	24/8/2165 12:00:00	22/8/2165 16:12:00	28/8/2165 17:47:11	22/8/2165 14:14:00	17/9/2165 17:55:00	235
17916774	20491610	35467275	24/8/2165 14:00:00	22/8/2165 16:12:00	28/8/2165 17:47:11	22/8/2165 14:14:00	17/9/2165 17:55:00	209
17916774	20491610	35467275	24/8/2165 15:00:00	22/8/2165 16:12:00	28/8/2165 17:47:11	22/8/2165 14:14:00	17/9/2165 17:55:00	166
17916774	20491610	35467275	24/8/2165 16:00:00	22/8/2165 16:12:00	28/8/2165 17:47:11	22/8/2165 14:14:00	17/9/2165 17:55:00	158
17916774	20491610	35467275	24/8/2165 17:00:00	22/8/2165 16:12:00	28/8/2165 17:47:11	22/8/2165 14:14:00	17/9/2165 17:55:00	138
17916774	20491610	35467275	24/8/2165 18:00:00	22/8/2165 16:12:00	28/8/2165 17:47:11	22/8/2165 14:14:00	17/9/2165 17:55:00	136
17916774	20491610	35467275	24/8/2165 20:00:00	22/8/2165 16:12:00	28/8/2165 17:47:11	22/8/2165 14:14:00	17/9/2165 17:55:00	101
17916774	20491610	35467275	24/8/2165 21:00:00	22/8/2165 16:12:00	28/8/2165 17:47:11	22/8/2165 14:14:00	17/9/2165 17:55:00	89
17916774	20491610	35467275	24/8/2165 21:30:00	22/8/2165 16:12:00	28/8/2165 17:47:11	22/8/2165 14:14:00	17/9/2165 17:55:00	170
17916774	20491610	35467275	24/8/2165 22:00:00	22/8/2165 16:12:00	28/8/2165 17:47:11	22/8/2165 14:14:00	17/9/2165 17:55:00	183
17916774	20491610	35467275	24/8/2165 23:00:00	22/8/2165 16:12:00	28/8/2165 17:47:11	22/8/2165 14:14:00	17/9/2165 17:55:00	165
17916774	20491610	35467275	25/8/2165 00:00:00	22/8/2165 16:12:00	28/8/2165 17:47:11	22/8/2165 14:14:00	17/9/2165 17:55:00	180
17916774	20491610	35467275	25/8/2165 01:00:00	22/8/2165 16:12:00	28/8/2165 17:47:11	22/8/2165 14:14:00	17/9/2165 17:55:00	195
17916774	20491610	35467275	25/8/2165 02:00:00	22/8/2165 16:12:00	28/8/2165 17:47:11	22/8/2165 14:14:00	17/9/2165 17:55:00	182
17916774	20491610	35467275	25/8/2165 03:00:00	22/8/2165 16:12:00	28/8/2165 17:47:11	22/8/2165 14:14:00	17/9/2165 17:55:00	193
17916774	20491610	35467275	25/8/2165 04:00:00	22/8/2165 16:12:00	28/8/2165 17:47:11	22/8/2165 14:14:00	17/9/2165 17:55:00	147
17916774	20491610	35467275	25/8/2165 05:00:00	22/8/2165 16:12:00	28/8/2165 17:47:11	22/8/2165 14:14:00	17/9/2165 17:55:00	147
17916774	20491610	35467275	25/8/2165 06:00:00	22/8/2165 16:12:00	28/8/2165 17:47:11	22/8/2165 14:14:00	17/9/2165 17:55:00	103
17916774	20491610	35467275	25/8/2165 07:00:00	22/8/2165 16:12:00	28/8/2165 17:47:11	22/8/2165 14:14:00	17/9/2165 17:55:00	111
17916774	20491610	35467275	25/8/2165 08:03:00	22/8/2165 16:12:00	28/8/2165 17:47:11	22/8/2165 14:14:00	17/9/2165 17:55:00	94
17916774	20491610	35467275	25/8/2165 08:30:00	22/8/2165 16:12:00	28/8/2165 17:47:11	22/8/2165 14:14:00	17/9/2165 17:55:00	141
17916774	20491610	35467275	25/8/2165 09:00:00	22/8/2165 16:12:00	28/8/2165 17:47:11	22/8/2165 14:14:00	17/9/2165 17:55:00	166
17916774	20491610	35467275	25/8/2165 10:00:00	22/8/2165 16:12:00	28/8/2165 17:47:11	22/8/2165 14:14:00	17/9/2165 17:55:00	212
17916774	20491610	35467275	25/8/2165 11:00:00	22/8/2165 16:12:00	28/8/2165 17:47:11	22/8/2165 14:14:00	17/9/2165 17:55:00	224
17916774	20491610	35467275	25/8/2165 12:00:00	22/8/2165 16:12:00	28/8/2165 17:47:11	22/8/2165 14:14:00	17/9/2165 17:55:00	199
17916774	20491610	35467275	25/8/2165 13:00:00	22/8/2165 16:12:00	28/8/2165 17:47:11	22/8/2165 14:14:00	17/9/2165 17:55:00	204
17916774	20491610	35467275	25/8/2165 14:00:00	22/8/2165 16:12:00	28/8/2165 17:47:11	22/8/2165 14:14:00	17/9/2165 17:55:00	166
17916774	20491610	35467275	25/8/2165 15:00:00	22/8/2165 16:12:00	28/8/2165 17:47:11	22/8/2165 14:14:00	17/9/2165 17:55:00	172
17916774	20491610	35467275	25/8/2165 16:00:00	22/8/2165 16:12:00	28/8/2165 17:47:11	22/8/2165 14:14:00	17/9/2165 17:55:00	184
17916774	20491610	35467275	25/8/2165 17:00:00	22/8/2165 16:12:00	28/8/2165 17:47:11	22/8/2165 14:14:00	17/9/2165 17:55:00	210
17916774	20491610	35467275	25/8/2165 18:00:00	22/8/2165 16:12:00	28/8/2165 17:47:11	22/8/2165 14:14:00	17/9/2165 17:55:00	199
17916774	20491610	35467275	25/8/2165 19:00:00	22/8/2165 16:12:00	28/8/2165 17:47:11	22/8/2165 14:14:00	17/9/2165 17:55:00	209
17916774	20491610	35467275	25/8/2165 20:00:00	22/8/2165 16:12:00	28/8/2165 17:47:11	22/8/2165 14:14:00	17/9/2165 17:55:00	217
17916774	20491610	35467275	25/8/2165 21:00:00	22/8/2165 16:12:00	28/8/2165 17:47:11	22/8/2165 14:14:00	17/9/2165 17:55:00	193
17916774	20491610	35467275	25/8/2165 22:00:00	22/8/2165 16:12:00	28/8/2165 17:47:11	22/8/2165 14:14:00	17/9/2165 17:55:00	162
17916774	20491610	35467275	25/8/2165 23:00:00	22/8/2165 16:12:00	28/8/2165 17:47:11	22/8/2165 14:14:00	17/9/2165 17:55:00	138
17916774	20491610	35467275	26/8/2165 00:00:00	22/8/2165 16:12:00	28/8/2165 17:47:11	22/8/2165 14:14:00	17/9/2165 17:55:00	132
17916774	20491610	35467275	26/8/2165 02:00:00	22/8/2165 16:12:00	28/8/2165 17:47:11	22/8/2165 14:14:00	17/9/2165 17:55:00	126
17916774	20491610	35467275	26/8/2165 03:00:00	22/8/2165 16:12:00	28/8/2165 17:47:11	22/8/2165 14:14:00	17/9/2165 17:55:00	118
17916774	20491610	35467275	26/8/2165 04:00:00	22/8/2165 16:12:00	28/8/2165 17:47:11	22/8/2165 14:14:00	17/9/2165 17:55:00	118
17916774	20491610	35467275	26/8/2165 05:00:00	22/8/2165 16:12:00	28/8/2165 17:47:11	22/8/2165 14:14:00	17/9/2165 17:55:00	140
17916774	20491610	35467275	26/8/2165 06:00:00	22/8/2165 16:12:00	28/8/2165 17:47:11	22/8/2165 14:14:00	17/9/2165 17:55:00	155
17916774	20491610	35467275	26/8/2165 07:00:00	22/8/2165 16:12:00	28/8/2165 17:47:11	22/8/2165 14:14:00	17/9/2165 17:55:00	192
17916774	20491610	35467275	26/8/2165 08:00:00	22/8/2165 16:12:00	28/8/2165 17:47:11	22/8/2165 14:14:00	17/9/2165 17:55:00	178
17916774	20491610	35467275	26/8/2165 09:00:00	22/8/2165 16:12:00	28/8/2165 17:47:11	22/8/2165 14:14:00	17/9/2165 17:55:00	190
17916774	20491610	35467275	26/8/2165 10:00:00	22/8/2165 16:12:00	28/8/2165 17:47:11	22/8/2165 14:14:00	17/9/2165 17:55:00	175
17916774	20491610	35467275	26/8/2165 12:50:00	22/8/2165 16:12:00	28/8/2165 17:47:11	22/8/2165 14:14:00	17/9/2165 17:55:00	102
17916774	20491610	35467275	26/8/2165 14:00:00	22/8/2165 16:12:00	28/8/2165 17:47:11	22/8/2165 14:14:00	17/9/2165 17:55:00	200
17916774	20491610	35467275	26/8/2165 18:00:00	22/8/2165 16:12:00	28/8/2165 17:47:11	22/8/2165 14:14:00	17/9/2165 17:55:00	294
17916774	20491610	35467275	26/8/2165 20:00:00	22/8/2165 16:12:00	28/8/2165 17:47:11	22/8/2165 14:14:00	17/9/2165 17:55:00	318
17916774	20491610	35467275	26/8/2165 23:00:00	22/8/2165 16:12:00	28/8/2165 17:47:11	22/8/2165 14:14:00	17/9/2165 17:55:00	283
17916774	20491610	35467275	27/8/2165 03:00:00	22/8/2165 16:12:00	28/8/2165 17:47:11	22/8/2165 14:14:00	17/9/2165 17:55:00	264
17916774	20491610	35467275	27/8/2165 08:00:00	22/8/2165 16:12:00	28/8/2165 17:47:11	22/8/2165 14:14:00	17/9/2165 17:55:00	217
17916774	20491610	35467275	27/8/2165 10:00:00	22/8/2165 16:12:00	28/8/2165 17:47:11	22/8/2165 14:14:00	17/9/2165 17:55:00	280
17916774	20491610	35467275	27/8/2165 12:00:00	22/8/2165 16:12:00	28/8/2165 17:47:11	22/8/2165 14:14:00	17/9/2165 17:55:00	309
17916774	20491610	35467275	27/8/2165 14:00:00	22/8/2165 16:12:00	28/8/2165 17:47:11	22/8/2165 14:14:00	17/9/2165 17:55:00	246
17916774	20491610	35467275	27/8/2165 18:00:00	22/8/2165 16:12:00	28/8/2165 17:47:11	22/8/2165 14:14:00	17/9/2165 17:55:00	278
17916774	20491610	35467275	27/8/2165 20:00:00	22/8/2165 16:12:00	28/8/2165 17:47:11	22/8/2165 14:14:00	17/9/2165 17:55:00	398
17916774	20491610	35467275	27/8/2165 22:00:00	22/8/2165 16:12:00	28/8/2165 17:47:11	22/8/2165 14:14:00	17/9/2165 17:55:00	301
17916774	20491610	35467275	28/8/2165 02:00:00	22/8/2165 16:12:00	28/8/2165 17:47:11	22/8/2165 14:14:00	17/9/2165 17:55:00	113
[truncated: 39,088 more rows]
