# Supplementary material for: Differential analysis of mean blood glucose levels from venous and fingertip in predicting 30-day mortality among ICU patients with severe trauma: A retrospective study utilizing the MIMIC-IV database
Source: PLoS One. 2026 Feb 23;21(2):e0343401. doi: 10.1371/journal.pone.0343401 (PMC12928430; doi:10.1371/journal.pone.0343401)
Supplement: S2 File — (raw data of venous glucose within 30 days.CSV) [file pone.0343401.s015.csv]

subject_id	hadm_id	stay_id	charttime	icu_intime	icu_outtime	admittime	dischtime	glucose_venous
16259121	20008076	32753448	2/7/2128 05:49:00	2/7/2128 00:56:00	5/7/2128 19:02:53	1/7/2128 23:57:00	11/7/2128 13:40:00	394
16259121	20008076	32753448	2/7/2128 10:00:00	2/7/2128 00:56:00	5/7/2128 19:02:53	1/7/2128 23:57:00	11/7/2128 13:40:00	198
16259121	20008076	32753448	2/7/2128 12:00:00	2/7/2128 00:56:00	5/7/2128 19:02:53	1/7/2128 23:57:00	11/7/2128 13:40:00	197
16259121	20008076	32753448	2/7/2128 21:45:00	2/7/2128 00:56:00	5/7/2128 19:02:53	1/7/2128 23:57:00	11/7/2128 13:40:00	242
16259121	20008076	32753448	3/7/2128 02:10:00	2/7/2128 00:56:00	5/7/2128 19:02:53	1/7/2128 23:57:00	11/7/2128 13:40:00	285
16259121	20008076	32753448	3/7/2128 19:50:00	2/7/2128 00:56:00	5/7/2128 19:02:53	1/7/2128 23:57:00	11/7/2128 13:40:00	307
16259121	20008076	32753448	4/7/2128 05:40:00	2/7/2128 00:56:00	5/7/2128 19:02:53	1/7/2128 23:57:00	11/7/2128 13:40:00	323
16259121	20008076	32753448	5/7/2128 11:10:00	2/7/2128 00:56:00	5/7/2128 19:02:53	1/7/2128 23:57:00	11/7/2128 13:40:00	318
16259121	20008076	32753448	6/7/2128 05:08:00	2/7/2128 00:56:00	5/7/2128 19:02:53	1/7/2128 23:57:00	11/7/2128 13:40:00	134
16259121	20008076	32753448	6/7/2128 15:45:00	2/7/2128 00:56:00	5/7/2128 19:02:53	1/7/2128 23:57:00	11/7/2128 13:40:00	227
16259121	20008076	32753448	7/7/2128 07:23:00	2/7/2128 00:56:00	5/7/2128 19:02:53	1/7/2128 23:57:00	11/7/2128 13:40:00	284
16259121	20008076	32753448	7/7/2128 16:51:00	2/7/2128 00:56:00	5/7/2128 19:02:53	1/7/2128 23:57:00	11/7/2128 13:40:00	232
16259121	20008076	32753448	8/7/2128 06:40:00	2/7/2128 00:56:00	5/7/2128 19:02:53	1/7/2128 23:57:00	11/7/2128 13:40:00	296
16259121	20008076	32753448	8/7/2128 14:50:00	2/7/2128 00:56:00	5/7/2128 19:02:53	1/7/2128 23:57:00	11/7/2128 13:40:00	306
16259121	20008076	32753448	9/7/2128 05:11:00	2/7/2128 00:56:00	5/7/2128 19:02:53	1/7/2128 23:57:00	11/7/2128 13:40:00	306
16259121	20008076	32753448	10/7/2128 10:07:00	2/7/2128 00:56:00	5/7/2128 19:02:53	1/7/2128 23:57:00	11/7/2128 13:40:00	139
14978955	20015722	39030634	18/2/2142 05:35:00	18/2/2142 03:18:00	20/2/2142 17:45:13	18/2/2142 02:27:00	28/2/2142 16:30:00	137
14978955	20015722	39030634	18/2/2142 17:26:00	18/2/2142 03:18:00	20/2/2142 17:45:13	18/2/2142 02:27:00	28/2/2142 16:30:00	146
14978955	20015722	39030634	19/2/2142 02:31:00	18/2/2142 03:18:00	20/2/2142 17:45:13	18/2/2142 02:27:00	28/2/2142 16:30:00	140
14978955	20015722	39030634	20/2/2142 01:45:00	18/2/2142 03:18:00	20/2/2142 17:45:13	18/2/2142 02:27:00	28/2/2142 16:30:00	134
14978955	20015722	39030634	20/2/2142 18:47:00	18/2/2142 03:18:00	20/2/2142 17:45:13	18/2/2142 02:27:00	28/2/2142 16:30:00	104
14978955	20015722	39030634	21/2/2142 05:10:00	18/2/2142 03:18:00	20/2/2142 17:45:13	18/2/2142 02:27:00	28/2/2142 16:30:00	102
14978955	20015722	39030634	22/2/2142 05:48:00	18/2/2142 03:18:00	20/2/2142 17:45:13	18/2/2142 02:27:00	28/2/2142 16:30:00	102
14978955	20015722	39030634	23/2/2142 08:10:00	18/2/2142 03:18:00	20/2/2142 17:45:13	18/2/2142 02:27:00	28/2/2142 16:30:00	84
14978955	20015722	39030634	24/2/2142 08:21:00	18/2/2142 03:18:00	20/2/2142 17:45:13	18/2/2142 02:27:00	28/2/2142 16:30:00	110
14978955	20015722	39030634	25/2/2142 05:45:00	18/2/2142 03:18:00	20/2/2142 17:45:13	18/2/2142 02:27:00	28/2/2142 16:30:00	82
14978955	20015722	39030634	27/2/2142 06:01:00	18/2/2142 03:18:00	20/2/2142 17:45:13	18/2/2142 02:27:00	28/2/2142 16:30:00	98
11546758	20018306	30241528	15/5/2136 00:15:00	14/5/2136 21:19:00	20/6/2136 14:31:15	14/5/2136 19:42:00	11/7/2136 00:00:00	138
11546758	20018306	30241528	15/5/2136 11:35:00	14/5/2136 21:19:00	20/6/2136 14:31:15	14/5/2136 19:42:00	11/7/2136 00:00:00	96
11546758	20018306	30241528	16/5/2136 03:04:00	14/5/2136 21:19:00	20/6/2136 14:31:15	14/5/2136 19:42:00	11/7/2136 00:00:00	130
11546758	20018306	30241528	17/5/2136 01:32:00	14/5/2136 21:19:00	20/6/2136 14:31:15	14/5/2136 19:42:00	11/7/2136 00:00:00	104
11546758	20018306	30241528	18/5/2136 02:30:00	14/5/2136 21:19:00	20/6/2136 14:31:15	14/5/2136 19:42:00	11/7/2136 00:00:00	100
11546758	20018306	30241528	19/5/2136 05:50:00	14/5/2136 21:19:00	20/6/2136 14:31:15	14/5/2136 19:42:00	11/7/2136 00:00:00	103
11546758	20018306	30241528	20/5/2136 05:50:00	14/5/2136 21:19:00	20/6/2136 14:31:15	14/5/2136 19:42:00	11/7/2136 00:00:00	102
11546758	20018306	30241528	21/5/2136 05:47:00	14/5/2136 21:19:00	20/6/2136 14:31:15	14/5/2136 19:42:00	11/7/2136 00:00:00	94
11546758	20018306	30241528	22/5/2136 05:45:00	14/5/2136 21:19:00	20/6/2136 14:31:15	14/5/2136 19:42:00	11/7/2136 00:00:00	100
11546758	20018306	30241528	23/5/2136 05:20:00	14/5/2136 21:19:00	20/6/2136 14:31:15	14/5/2136 19:42:00	11/7/2136 00:00:00	87
11546758	20018306	30241528	24/5/2136 06:23:00	14/5/2136 21:19:00	20/6/2136 14:31:15	14/5/2136 19:42:00	11/7/2136 00:00:00	89
11546758	20018306	30241528	25/5/2136 07:37:00	14/5/2136 21:19:00	20/6/2136 14:31:15	14/5/2136 19:42:00	11/7/2136 00:00:00	101
11546758	20018306	30241528	26/5/2136 05:30:00	14/5/2136 21:19:00	20/6/2136 14:31:15	14/5/2136 19:42:00	11/7/2136 00:00:00	113
11546758	20018306	30241528	26/5/2136 15:40:00	14/5/2136 21:19:00	20/6/2136 14:31:15	14/5/2136 19:42:00	11/7/2136 00:00:00	97
11546758	20018306	30241528	27/5/2136 05:35:00	14/5/2136 21:19:00	20/6/2136 14:31:15	14/5/2136 19:42:00	11/7/2136 00:00:00	97
11546758	20018306	30241528	28/5/2136 06:00:00	14/5/2136 21:19:00	20/6/2136 14:31:15	14/5/2136 19:42:00	11/7/2136 00:00:00	122
11546758	20018306	30241528	29/5/2136 06:01:00	14/5/2136 21:19:00	20/6/2136 14:31:15	14/5/2136 19:42:00	11/7/2136 00:00:00	99
11546758	20018306	30241528	30/5/2136 03:46:00	14/5/2136 21:19:00	20/6/2136 14:31:15	14/5/2136 19:42:00	11/7/2136 00:00:00	85
11546758	20018306	30241528	31/5/2136 10:18:00	14/5/2136 21:19:00	20/6/2136 14:31:15	14/5/2136 19:42:00	11/7/2136 00:00:00	127
11546758	20018306	30241528	1/6/2136 00:20:00	14/5/2136 21:19:00	20/6/2136 14:31:15	14/5/2136 19:42:00	11/7/2136 00:00:00	102
11546758	20018306	30241528	1/6/2136 23:57:00	14/5/2136 21:19:00	20/6/2136 14:31:15	14/5/2136 19:42:00	11/7/2136 00:00:00	121
11546758	20018306	30241528	3/6/2136 02:48:00	14/5/2136 21:19:00	20/6/2136 14:31:15	14/5/2136 19:42:00	11/7/2136 00:00:00	114
11546758	20018306	30241528	3/6/2136 19:10:00	14/5/2136 21:19:00	20/6/2136 14:31:15	14/5/2136 19:42:00	11/7/2136 00:00:00	106
11546758	20018306	30241528	4/6/2136 03:10:00	14/5/2136 21:19:00	20/6/2136 14:31:15	14/5/2136 19:42:00	11/7/2136 00:00:00	119
11546758	20018306	30241528	5/6/2136 05:35:00	14/5/2136 21:19:00	20/6/2136 14:31:15	14/5/2136 19:42:00	11/7/2136 00:00:00	73
11546758	20018306	30241528	6/6/2136 02:24:00	14/5/2136 21:19:00	20/6/2136 14:31:15	14/5/2136 19:42:00	11/7/2136 00:00:00	101
11546758	20018306	30241528	6/6/2136 08:12:00	14/5/2136 21:19:00	20/6/2136 14:31:15	14/5/2136 19:42:00	11/7/2136 00:00:00	129
11546758	20018306	30241528	7/6/2136 06:00:00	14/5/2136 21:19:00	20/6/2136 14:31:15	14/5/2136 19:42:00	11/7/2136 00:00:00	109
11546758	20018306	30241528	8/6/2136 06:48:00	14/5/2136 21:19:00	20/6/2136 14:31:15	14/5/2136 19:42:00	11/7/2136 00:00:00	140
11546758	20018306	30241528	9/6/2136 06:04:00	14/5/2136 21:19:00	20/6/2136 14:31:15	14/5/2136 19:42:00	11/7/2136 00:00:00	101
11546758	20018306	30241528	10/6/2136 03:10:00	14/5/2136 21:19:00	20/6/2136 14:31:15	14/5/2136 19:42:00	11/7/2136 00:00:00	133
11546758	20018306	30241528	11/6/2136 02:26:00	14/5/2136 21:19:00	20/6/2136 14:31:15	14/5/2136 19:42:00	11/7/2136 00:00:00	108
11546758	20018306	30241528	11/6/2136 14:00:00	14/5/2136 21:19:00	20/6/2136 14:31:15	14/5/2136 19:42:00	11/7/2136 00:00:00	164
11546758	20018306	30241528	11/6/2136 22:00:00	14/5/2136 21:19:00	20/6/2136 14:31:15	14/5/2136 19:42:00	11/7/2136 00:00:00	115
11546758	20018306	30241528	12/6/2136 04:49:00	14/5/2136 21:19:00	20/6/2136 14:31:15	14/5/2136 19:42:00	11/7/2136 00:00:00	95
16779215	20024229	30937475	28/8/2132 02:33:00	27/8/2132 09:13:00	3/9/2132 00:47:10	27/8/2132 08:05:00	8/9/2132 11:13:00	92
16779215	20024229	30937475	29/8/2132 00:55:00	27/8/2132 09:13:00	3/9/2132 00:47:10	27/8/2132 08:05:00	8/9/2132 11:13:00	121
16779215	20024229	30937475	30/8/2132 02:11:00	27/8/2132 09:13:00	3/9/2132 00:47:10	27/8/2132 08:05:00	8/9/2132 11:13:00	158
16779215	20024229	30937475	30/8/2132 11:45:00	27/8/2132 09:13:00	3/9/2132 00:47:10	27/8/2132 08:05:00	8/9/2132 11:13:00	127
16779215	20024229	30937475	31/8/2132 02:49:00	27/8/2132 09:13:00	3/9/2132 00:47:10	27/8/2132 08:05:00	8/9/2132 11:13:00	116
16779215	20024229	30937475	31/8/2132 14:50:00	27/8/2132 09:13:00	3/9/2132 00:47:10	27/8/2132 08:05:00	8/9/2132 11:13:00	110
16779215	20024229	30937475	1/9/2132 02:25:00	27/8/2132 09:13:00	3/9/2132 00:47:10	27/8/2132 08:05:00	8/9/2132 11:13:00	152
16779215	20024229	30937475	1/9/2132 17:19:00	27/8/2132 09:13:00	3/9/2132 00:47:10	27/8/2132 08:05:00	8/9/2132 11:13:00	91
16779215	20024229	30937475	2/9/2132 02:27:00	27/8/2132 09:13:00	3/9/2132 00:47:10	27/8/2132 08:05:00	8/9/2132 11:13:00	90
16779215	20024229	30937475	2/9/2132 13:45:00	27/8/2132 09:13:00	3/9/2132 00:47:10	27/8/2132 08:05:00	8/9/2132 11:13:00	100
16779215	20024229	30937475	3/9/2132 05:21:00	27/8/2132 09:13:00	3/9/2132 00:47:10	27/8/2132 08:05:00	8/9/2132 11:13:00	131
16779215	20024229	30937475	5/9/2132 05:58:00	27/8/2132 09:13:00	3/9/2132 00:47:10	27/8/2132 08:05:00	8/9/2132 11:13:00	103
16779215	20024229	30937475	6/9/2132 05:12:00	27/8/2132 09:13:00	3/9/2132 00:47:10	27/8/2132 08:05:00	8/9/2132 11:13:00	100
16358853	20024373	34429797	20/4/2140 02:23:00	19/4/2140 17:53:17	20/4/2140 18:30:11	19/4/2140 17:52:00	22/4/2140 15:17:00	91
16358853	20024373	34429797	21/4/2140 05:20:00	19/4/2140 17:53:17	20/4/2140 18:30:11	19/4/2140 17:52:00	22/4/2140 15:17:00	82
11927347	20029334	33123133	19/1/2126 14:02:00	19/1/2126 09:04:28	20/1/2126 20:56:11	19/1/2126 03:27:00	24/1/2126 17:03:00	96
11927347	20029334	33123133	20/1/2126 02:08:00	19/1/2126 09:04:28	20/1/2126 20:56:11	19/1/2126 03:27:00	24/1/2126 17:03:00	172
11927347	20029334	33123133	21/1/2126 05:01:00	19/1/2126 09:04:28	20/1/2126 20:56:11	19/1/2126 03:27:00	24/1/2126 17:03:00	222
11927347	20029334	33123133	22/1/2126 05:16:00	19/1/2126 09:04:28	20/1/2126 20:56:11	19/1/2126 03:27:00	24/1/2126 17:03:00	202
10505233	20036938	33430313	19/10/2131 02:02:00	18/10/2131 21:09:00	20/10/2131 17:33:19	18/10/2131 17:54:00	28/10/2131 16:00:00	183
10505233	20036938	33430313	20/10/2131 04:33:00	18/10/2131 21:09:00	20/10/2131 17:33:19	18/10/2131 17:54:00	28/10/2131 16:00:00	201
10505233	20036938	33430313	21/10/2131 05:00:00	18/10/2131 21:09:00	20/10/2131 17:33:19	18/10/2131 17:54:00	28/10/2131 16:00:00	185
10505233	20036938	33430313	22/10/2131 06:10:00	18/10/2131 21:09:00	20/10/2131 17:33:19	18/10/2131 17:54:00	28/10/2131 16:00:00	145
10505233	20036938	33430313	23/10/2131 05:55:00	18/10/2131 21:09:00	20/10/2131 17:33:19	18/10/2131 17:54:00	28/10/2131 16:00:00	148
10505233	20036938	33430313	23/10/2131 16:00:00	18/10/2131 21:09:00	20/10/2131 17:33:19	18/10/2131 17:54:00	28/10/2131 16:00:00	157
10505233	20036938	33430313	24/10/2131 07:05:00	18/10/2131 21:09:00	20/10/2131 17:33:19	18/10/2131 17:54:00	28/10/2131 16:00:00	177
10505233	20036938	33430313	25/10/2131 07:20:00	18/10/2131 21:09:00	20/10/2131 17:33:19	18/10/2131 17:54:00	28/10/2131 16:00:00	133
10505233	20036938	33430313	26/10/2131 09:05:00	18/10/2131 21:09:00	20/10/2131 17:33:19	18/10/2131 17:54:00	28/10/2131 16:00:00	160
10505233	20036938	33430313	27/10/2131 06:45:00	18/10/2131 21:09:00	20/10/2131 17:33:19	18/10/2131 17:54:00	28/10/2131 16:00:00	145
10505233	20036938	33430313	28/10/2131 07:00:00	18/10/2131 21:09:00	20/10/2131 17:33:19	18/10/2131 17:54:00	28/10/2131 16:00:00	158
17963938	20043333	30604629	28/12/2110 21:17:00	28/12/2110 17:36:00	14/1/2111 21:26:57	28/12/2110 16:54:00	14/1/2111 00:00:00	179
17963938	20043333	30604629	29/12/2110 01:59:00	28/12/2110 17:36:00	14/1/2111 21:26:57	28/12/2110 16:54:00	14/1/2111 00:00:00	123
17963938	20043333	30604629	29/12/2110 06:02:00	28/12/2110 17:36:00	14/1/2111 21:26:57	28/12/2110 16:54:00	14/1/2111 00:00:00	99
17963938	20043333	30604629	29/12/2110 12:02:00	28/12/2110 17:36:00	14/1/2111 21:26:57	28/12/2110 16:54:00	14/1/2111 00:00:00	131
17963938	20043333	30604629	29/12/2110 21:39:00	28/12/2110 17:36:00	14/1/2111 21:26:57	28/12/2110 16:54:00	14/1/2111 00:00:00	123
17963938	20043333	30604629	30/12/2110 02:56:00	28/12/2110 17:36:00	14/1/2111 21:26:57	28/12/2110 16:54:00	14/1/2111 00:00:00	115
17963938	20043333	30604629	30/12/2110 14:13:00	28/12/2110 17:36:00	14/1/2111 21:26:57	28/12/2110 16:54:00	14/1/2111 00:00:00	129
17963938	20043333	30604629	31/12/2110 00:07:00	28/12/2110 17:36:00	14/1/2111 21:26:57	28/12/2110 16:54:00	14/1/2111 00:00:00	197
17963938	20043333	30604629	1/1/2111 00:04:00	28/12/2110 17:36:00	14/1/2111 21:26:57	28/12/2110 16:54:00	14/1/2111 00:00:00	116
17963938	20043333	30604629	2/1/2111 01:16:00	28/12/2110 17:36:00	14/1/2111 21:26:57	28/12/2110 16:54:00	14/1/2111 00:00:00	104
17963938	20043333	30604629	3/1/2111 02:14:00	28/12/2110 17:36:00	14/1/2111 21:26:57	28/12/2110 16:54:00	14/1/2111 00:00:00	123
17963938	20043333	30604629	3/1/2111 15:50:00	28/12/2110 17:36:00	14/1/2111 21:26:57	28/12/2110 16:54:00	14/1/2111 00:00:00	151
17963938	20043333	30604629	4/1/2111 02:12:00	28/12/2110 17:36:00	14/1/2111 21:26:57	28/12/2110 16:54:00	14/1/2111 00:00:00	166
17963938	20043333	30604629	5/1/2111 01:20:00	28/12/2110 17:36:00	14/1/2111 21:26:57	28/12/2110 16:54:00	14/1/2111 00:00:00	157
17963938	20043333	30604629	5/1/2111 13:52:00	28/12/2110 17:36:00	14/1/2111 21:26:57	28/12/2110 16:54:00	14/1/2111 00:00:00	160
17963938	20043333	30604629	6/1/2111 01:41:00	28/12/2110 17:36:00	14/1/2111 21:26:57	28/12/2110 16:54:00	14/1/2111 00:00:00	143
17963938	20043333	30604629	7/1/2111 01:05:00	28/12/2110 17:36:00	14/1/2111 21:26:57	28/12/2110 16:54:00	14/1/2111 00:00:00	117
17963938	20043333	30604629	8/1/2111 01:04:00	28/12/2110 17:36:00	14/1/2111 21:26:57	28/12/2110 16:54:00	14/1/2111 00:00:00	119
17963938	20043333	30604629	9/1/2111 01:40:00	28/12/2110 17:36:00	14/1/2111 21:26:57	28/12/2110 16:54:00	14/1/2111 00:00:00	112
17963938	20043333	30604629	9/1/2111 17:29:00	28/12/2110 17:36:00	14/1/2111 21:26:57	28/12/2110 16:54:00	14/1/2111 00:00:00	88
17963938	20043333	30604629	10/1/2111 02:55:00	28/12/2110 17:36:00	14/1/2111 21:26:57	28/12/2110 16:54:00	14/1/2111 00:00:00	107
17963938	20043333	30604629	11/1/2111 02:40:00	28/12/2110 17:36:00	14/1/2111 21:26:57	28/12/2110 16:54:00	14/1/2111 00:00:00	114
17963938	20043333	30604629	11/1/2111 17:13:00	28/12/2110 17:36:00	14/1/2111 21:26:57	28/12/2110 16:54:00	14/1/2111 00:00:00	112
17963938	20043333	30604629	12/1/2111 01:41:00	28/12/2110 17:36:00	14/1/2111 21:26:57	28/12/2110 16:54:00	14/1/2111 00:00:00	98
17963938	20043333	30604629	12/1/2111 08:00:00	28/12/2110 17:36:00	14/1/2111 21:26:57	28/12/2110 16:54:00	14/1/2111 00:00:00	118
17963938	20043333	30604629	13/1/2111 00:54:00	28/12/2110 17:36:00	14/1/2111 21:26:57	28/12/2110 16:54:00	14/1/2111 00:00:00	110
17963938	20043333	30604629	14/1/2111 01:34:00	28/12/2110 17:36:00	14/1/2111 21:26:57	28/12/2110 16:54:00	14/1/2111 00:00:00	89
11475290	20043816	38527179	5/2/2156 22:30:00	5/2/2156 21:21:00	8/2/2156 04:09:49	5/2/2156 21:04:00	8/2/2156 13:42:00	250
11475290	20043816	38527179	6/2/2156 01:50:00	5/2/2156 21:21:00	8/2/2156 04:09:49	5/2/2156 21:04:00	8/2/2156 13:42:00	243
11475290	20043816	38527179	6/2/2156 07:29:00	5/2/2156 21:21:00	8/2/2156 04:09:49	5/2/2156 21:04:00	8/2/2156 13:42:00	187
11475290	20043816	38527179	6/2/2156 11:00:00	5/2/2156 21:21:00	8/2/2156 04:09:49	5/2/2156 21:04:00	8/2/2156 13:42:00	255
11475290	20043816	38527179	6/2/2156 14:13:00	5/2/2156 21:21:00	8/2/2156 04:09:49	5/2/2156 21:04:00	8/2/2156 13:42:00	270
11475290	20043816	38527179	6/2/2156 16:20:00	5/2/2156 21:21:00	8/2/2156 04:09:49	5/2/2156 21:04:00	8/2/2156 13:42:00	172
11475290	20043816	38527179	6/2/2156 18:02:00	5/2/2156 21:21:00	8/2/2156 04:09:49	5/2/2156 21:04:00	8/2/2156 13:42:00	134
11475290	20043816	38527179	6/2/2156 21:30:00	5/2/2156 21:21:00	8/2/2156 04:09:49	5/2/2156 21:04:00	8/2/2156 13:42:00	97
11475290	20043816	38527179	7/2/2156 02:39:00	5/2/2156 21:21:00	8/2/2156 04:09:49	5/2/2156 21:04:00	8/2/2156 13:42:00	117
11475290	20043816	38527179	7/2/2156 06:32:00	5/2/2156 21:21:00	8/2/2156 04:09:49	5/2/2156 21:04:00	8/2/2156 13:42:00	190
11475290	20043816	38527179	7/2/2156 10:10:00	5/2/2156 21:21:00	8/2/2156 04:09:49	5/2/2156 21:04:00	8/2/2156 13:42:00	364
11475290	20043816	38527179	7/2/2156 16:26:00	5/2/2156 21:21:00	8/2/2156 04:09:49	5/2/2156 21:04:00	8/2/2156 13:42:00	123
11475290	20043816	38527179	7/2/2156 22:24:00	5/2/2156 21:21:00	8/2/2156 04:09:49	5/2/2156 21:04:00	8/2/2156 13:42:00	154
12301990	20047576	32090838	22/6/2120 01:05:00	21/6/2120 22:10:00	3/7/2120 23:32:03	21/6/2120 21:08:00	8/7/2120 14:15:00	106
12301990	20047576	32090838	22/6/2120 11:24:00	21/6/2120 22:10:00	3/7/2120 23:32:03	21/6/2120 21:08:00	8/7/2120 14:15:00	96
12301990	20047576	32090838	23/6/2120 00:07:00	21/6/2120 22:10:00	3/7/2120 23:32:03	21/6/2120 21:08:00	8/7/2120 14:15:00	107
12301990	20047576	32090838	24/6/2120 00:52:00	21/6/2120 22:10:00	3/7/2120 23:32:03	21/6/2120 21:08:00	8/7/2120 14:15:00	118
12301990	20047576	32090838	25/6/2120 07:40:00	21/6/2120 22:10:00	3/7/2120 23:32:03	21/6/2120 21:08:00	8/7/2120 14:15:00	81
12301990	20047576	32090838	26/6/2120 06:20:00	21/6/2120 22:10:00	3/7/2120 23:32:03	21/6/2120 21:08:00	8/7/2120 14:15:00	109
12301990	20047576	32090838	27/6/2120 07:10:00	21/6/2120 22:10:00	3/7/2120 23:32:03	21/6/2120 21:08:00	8/7/2120 14:15:00	99
12301990	20047576	32090838	29/6/2120 06:45:00	21/6/2120 22:10:00	3/7/2120 23:32:03	21/6/2120 21:08:00	8/7/2120 14:15:00	99
12301990	20047576	32090838	29/6/2120 11:40:00	21/6/2120 22:10:00	3/7/2120 23:32:03	21/6/2120 21:08:00	8/7/2120 14:15:00	107
12301990	20047576	32090838	30/6/2120 07:20:00	21/6/2120 22:10:00	3/7/2120 23:32:03	21/6/2120 21:08:00	8/7/2120 14:15:00	103
12301990	20047576	32090838	1/7/2120 06:45:00	21/6/2120 22:10:00	3/7/2120 23:32:03	21/6/2120 21:08:00	8/7/2120 14:15:00	93
12301990	20047576	32090838	2/7/2120 07:10:00	21/6/2120 22:10:00	3/7/2120 23:32:03	21/6/2120 21:08:00	8/7/2120 14:15:00	107
12301990	20047576	32090838	3/7/2120 07:05:00	21/6/2120 22:10:00	3/7/2120 23:32:03	21/6/2120 21:08:00	8/7/2120 14:15:00	88
12301990	20047576	32090838	4/7/2120 07:12:00	21/6/2120 22:10:00	3/7/2120 23:32:03	21/6/2120 21:08:00	8/7/2120 14:15:00	104
12301990	20047576	32090838	7/7/2120 06:05:00	21/6/2120 22:10:00	3/7/2120 23:32:03	21/6/2120 21:08:00	8/7/2120 14:15:00	96
15267867	20049435	33318227	11/9/2149 20:58:00	11/9/2149 16:00:00	14/9/2149 18:24:42	11/9/2149 15:18:00	23/9/2149 16:10:00	136
15267867	20049435	33318227	12/9/2149 03:46:00	11/9/2149 16:00:00	14/9/2149 18:24:42	11/9/2149 15:18:00	23/9/2149 16:10:00	119
15267867	20049435	33318227	12/9/2149 09:51:00	11/9/2149 16:00:00	14/9/2149 18:24:42	11/9/2149 15:18:00	23/9/2149 16:10:00	143
15267867	20049435	33318227	12/9/2149 16:57:00	11/9/2149 16:00:00	14/9/2149 18:24:42	11/9/2149 15:18:00	23/9/2149 16:10:00	135
15267867	20049435	33318227	13/9/2149 02:13:00	11/9/2149 16:00:00	14/9/2149 18:24:42	11/9/2149 15:18:00	23/9/2149 16:10:00	139
15267867	20049435	33318227	14/9/2149 02:00:00	11/9/2149 16:00:00	14/9/2149 18:24:42	11/9/2149 15:18:00	23/9/2149 16:10:00	94
15267867	20049435	33318227	15/9/2149 11:00:00	11/9/2149 16:00:00	14/9/2149 18:24:42	11/9/2149 15:18:00	23/9/2149 16:10:00	93
15267867	20049435	33318227	16/9/2149 09:33:00	11/9/2149 16:00:00	14/9/2149 18:24:42	11/9/2149 15:18:00	23/9/2149 16:10:00	140
15267867	20049435	33318227	17/9/2149 09:05:00	11/9/2149 16:00:00	14/9/2149 18:24:42	11/9/2149 15:18:00	23/9/2149 16:10:00	110
15267867	20049435	33318227	18/9/2149 10:16:00	11/9/2149 16:00:00	14/9/2149 18:24:42	11/9/2149 15:18:00	23/9/2149 16:10:00	83
15267867	20049435	33318227	19/9/2149 07:08:00	11/9/2149 16:00:00	14/9/2149 18:24:42	11/9/2149 15:18:00	23/9/2149 16:10:00	78
15267867	20049435	33318227	20/9/2149 06:32:00	11/9/2149 16:00:00	14/9/2149 18:24:42	11/9/2149 15:18:00	23/9/2149 16:10:00	129
15267867	20049435	33318227	21/9/2149 15:45:00	11/9/2149 16:00:00	14/9/2149 18:24:42	11/9/2149 15:18:00	23/9/2149 16:10:00	115
15267867	20049435	33318227	21/9/2149 22:56:00	11/9/2149 16:00:00	14/9/2149 18:24:42	11/9/2149 15:18:00	23/9/2149 16:10:00	86
15267867	20049435	33318227	22/9/2149 09:15:00	11/9/2149 16:00:00	14/9/2149 18:24:42	11/9/2149 15:18:00	23/9/2149 16:10:00	152
15267867	20049435	33318227	23/9/2149 09:35:00	11/9/2149 16:00:00	14/9/2149 18:24:42	11/9/2149 15:18:00	23/9/2149 16:10:00	122
19643884	20051652	35085725	24/3/2175 01:16:00	23/3/2175 21:05:00	25/3/2175 17:11:23	23/3/2175 20:19:00	26/3/2175 19:00:00	134
19643884	20051652	35085725	25/3/2175 02:25:00	23/3/2175 21:05:00	25/3/2175 17:11:23	23/3/2175 20:19:00	26/3/2175 19:00:00	101
17910624	20057366	32226538	13/6/2139 21:19:00	13/6/2139 19:56:00	15/6/2139 01:02:06	13/6/2139 18:10:00	19/6/2139 14:50:00	99
17910624	20057366	32226538	14/6/2139 06:12:00	13/6/2139 19:56:00	15/6/2139 01:02:06	13/6/2139 18:10:00	19/6/2139 14:50:00	109
13417672	20061981	39707855	14/2/2156 10:50:00	14/2/2156 07:45:00	22/2/2156 18:41:36	14/2/2156 06:45:00	22/2/2156 16:20:00	112
13417672	20061981	39707855	15/2/2156 05:45:00	14/2/2156 07:45:00	22/2/2156 18:41:36	14/2/2156 06:45:00	22/2/2156 16:20:00	102
13417672	20061981	39707855	16/2/2156 05:42:00	14/2/2156 07:45:00	22/2/2156 18:41:36	14/2/2156 06:45:00	22/2/2156 16:20:00	94
13417672	20061981	39707855	17/2/2156 05:44:00	14/2/2156 07:45:00	22/2/2156 18:41:36	14/2/2156 06:45:00	22/2/2156 16:20:00	112
13417672	20061981	39707855	18/2/2156 07:42:00	14/2/2156 07:45:00	22/2/2156 18:41:36	14/2/2156 06:45:00	22/2/2156 16:20:00	110
13417672	20061981	39707855	19/2/2156 05:05:00	14/2/2156 07:45:00	22/2/2156 18:41:36	14/2/2156 06:45:00	22/2/2156 16:20:00	112
13417672	20061981	39707855	20/2/2156 05:54:00	14/2/2156 07:45:00	22/2/2156 18:41:36	14/2/2156 06:45:00	22/2/2156 16:20:00	104
13417672	20061981	39707855	21/2/2156 05:35:00	14/2/2156 07:45:00	22/2/2156 18:41:36	14/2/2156 06:45:00	22/2/2156 16:20:00	107
13417672	20061981	39707855	22/2/2156 05:40:00	14/2/2156 07:45:00	22/2/2156 18:41:36	14/2/2156 06:45:00	22/2/2156 16:20:00	105
17400046	20062981	30035412	6/8/2149 05:31:00	6/8/2149 04:41:20	13/8/2149 17:15:33	6/8/2149 04:40:00	25/8/2149 13:54:00	127
17400046	20062981	30035412	6/8/2149 14:58:00	6/8/2149 04:41:20	13/8/2149 17:15:33	6/8/2149 04:40:00	25/8/2149 13:54:00	124
17400046	20062981	30035412	7/8/2149 02:03:00	6/8/2149 04:41:20	13/8/2149 17:15:33	6/8/2149 04:40:00	25/8/2149 13:54:00	125
17400046	20062981	30035412	7/8/2149 15:15:00	6/8/2149 04:41:20	13/8/2149 17:15:33	6/8/2149 04:40:00	25/8/2149 13:54:00	140
17400046	20062981	30035412	8/8/2149 02:24:00	6/8/2149 04:41:20	13/8/2149 17:15:33	6/8/2149 04:40:00	25/8/2149 13:54:00	146
17400046	20062981	30035412	8/8/2149 18:00:00	6/8/2149 04:41:20	13/8/2149 17:15:33	6/8/2149 04:40:00	25/8/2149 13:54:00	120
17400046	20062981	30035412	9/8/2149 03:29:00	6/8/2149 04:41:20	13/8/2149 17:15:33	6/8/2149 04:40:00	25/8/2149 13:54:00	133
17400046	20062981	30035412	10/8/2149 04:15:00	6/8/2149 04:41:20	13/8/2149 17:15:33	6/8/2149 04:40:00	25/8/2149 13:54:00	112
17400046	20062981	30035412	11/8/2149 00:54:00	6/8/2149 04:41:20	13/8/2149 17:15:33	6/8/2149 04:40:00	25/8/2149 13:54:00	108
17400046	20062981	30035412	12/8/2149 03:53:00	6/8/2149 04:41:20	13/8/2149 17:15:33	6/8/2149 04:40:00	25/8/2149 13:54:00	132
17400046	20062981	30035412	13/8/2149 00:43:00	6/8/2149 04:41:20	13/8/2149 17:15:33	6/8/2149 04:40:00	25/8/2149 13:54:00	147
17400046	20062981	30035412	14/8/2149 06:23:00	6/8/2149 04:41:20	13/8/2149 17:15:33	6/8/2149 04:40:00	25/8/2149 13:54:00	113
17400046	20062981	30035412	15/8/2149 04:13:00	6/8/2149 04:41:20	13/8/2149 17:15:33	6/8/2149 04:40:00	25/8/2149 13:54:00	119
17400046	20062981	30035412	16/8/2149 03:57:00	6/8/2149 04:41:20	13/8/2149 17:15:33	6/8/2149 04:40:00	25/8/2149 13:54:00	129
17400046	20062981	30035412	18/8/2149 06:10:00	6/8/2149 04:41:20	13/8/2149 17:15:33	6/8/2149 04:40:00	25/8/2149 13:54:00	128
17400046	20062981	30035412	19/8/2149 10:20:00	6/8/2149 04:41:20	13/8/2149 17:15:33	6/8/2149 04:40:00	25/8/2149 13:54:00	125
17400046	20062981	30035412	20/8/2149 05:05:00	6/8/2149 04:41:20	13/8/2149 17:15:33	6/8/2149 04:40:00	25/8/2149 13:54:00	133
17400046	20062981	30035412	21/8/2149 05:44:00	6/8/2149 04:41:20	13/8/2149 17:15:33	6/8/2149 04:40:00	25/8/2149 13:54:00	109
17400046	20062981	30035412	23/8/2149 19:27:00	6/8/2149 04:41:20	13/8/2149 17:15:33	6/8/2149 04:40:00	25/8/2149 13:54:00	102
17400046	20062981	30035412	25/8/2149 05:05:00	6/8/2149 04:41:20	13/8/2149 17:15:33	6/8/2149 04:40:00	25/8/2149 13:54:00	91
14578643	20063712	37297077	22/5/2164 01:09:00	21/5/2164 11:53:00	22/5/2164 16:51:23	21/5/2164 10:49:00	23/5/2164 15:35:00	109
14578643	20063712	37297077	23/5/2164 05:55:00	21/5/2164 11:53:00	22/5/2164 16:51:23	21/5/2164 10:49:00	23/5/2164 15:35:00	111
16968520	20064788	38305882	12/9/2117 08:40:00	12/9/2117 05:30:00	14/9/2117 17:19:18	12/9/2117 04:42:00	16/9/2117 19:20:00	98
16968520	20064788	38305882	13/9/2117 01:52:00	12/9/2117 05:30:00	14/9/2117 17:19:18	12/9/2117 04:42:00	16/9/2117 19:20:00	94
16968520	20064788	38305882	14/9/2117 02:52:00	12/9/2117 05:30:00	14/9/2117 17:19:18	12/9/2117 04:42:00	16/9/2117 19:20:00	76
16968520	20064788	38305882	15/9/2117 04:36:00	12/9/2117 05:30:00	14/9/2117 17:19:18	12/9/2117 04:42:00	16/9/2117 19:20:00	110
16968520	20064788	38305882	16/9/2117 04:40:00	12/9/2117 05:30:00	14/9/2117 17:19:18	12/9/2117 04:42:00	16/9/2117 19:20:00	97
10533863	20064846	31069331	4/8/2138 15:34:00	4/8/2138 14:33:00	8/8/2138 22:42:36	4/8/2138 13:19:00	16/8/2138 16:58:00	322
10533863	20064846	31069331	5/8/2138 02:25:00	4/8/2138 14:33:00	8/8/2138 22:42:36	4/8/2138 13:19:00	16/8/2138 16:58:00	220
10533863	20064846	31069331	6/8/2138 02:04:00	4/8/2138 14:33:00	8/8/2138 22:42:36	4/8/2138 13:19:00	16/8/2138 16:58:00	115
10533863	20064846	31069331	7/8/2138 01:00:00	4/8/2138 14:33:00	8/8/2138 22:42:36	4/8/2138 13:19:00	16/8/2138 16:58:00	238
10533863	20064846	31069331	8/8/2138 00:48:00	4/8/2138 14:33:00	8/8/2138 22:42:36	4/8/2138 13:19:00	16/8/2138 16:58:00	188
10533863	20064846	31069331	9/8/2138 07:16:00	4/8/2138 14:33:00	8/8/2138 22:42:36	4/8/2138 13:19:00	16/8/2138 16:58:00	170
10533863	20064846	31069331	10/8/2138 05:36:00	4/8/2138 14:33:00	8/8/2138 22:42:36	4/8/2138 13:19:00	16/8/2138 16:58:00	185
10533863	20064846	31069331	11/8/2138 06:45:00	4/8/2138 14:33:00	8/8/2138 22:42:36	4/8/2138 13:19:00	16/8/2138 16:58:00	175
10533863	20064846	31069331	13/8/2138 06:01:00	4/8/2138 14:33:00	8/8/2138 22:42:36	4/8/2138 13:19:00	16/8/2138 16:58:00	199
10533863	20064846	31069331	14/8/2138 05:31:00	4/8/2138 14:33:00	8/8/2138 22:42:36	4/8/2138 13:19:00	16/8/2138 16:58:00	150
10533863	20064846	31069331	15/8/2138 05:37:00	4/8/2138 14:33:00	8/8/2138 22:42:36	4/8/2138 13:19:00	16/8/2138 16:58:00	162
10533863	20064846	31069331	16/8/2138 05:39:00	4/8/2138 14:33:00	8/8/2138 22:42:36	4/8/2138 13:19:00	16/8/2138 16:58:00	119
14609050	20066467	31836371	30/3/2118 15:56:00	30/3/2118 15:24:00	3/4/2118 19:44:52	30/3/2118 15:09:00	5/4/2118 12:00:00	90
14609050	20066467	31836371	31/3/2118 02:40:00	30/3/2118 15:24:00	3/4/2118 19:44:52	30/3/2118 15:09:00	5/4/2118 12:00:00	97
14609050	20066467	31836371	1/4/2118 02:00:00	30/3/2118 15:24:00	3/4/2118 19:44:52	30/3/2118 15:09:00	5/4/2118 12:00:00	105
14609050	20066467	31836371	1/4/2118 18:39:00	30/3/2118 15:24:00	3/4/2118 19:44:52	30/3/2118 15:09:00	5/4/2118 12:00:00	99
14609050	20066467	31836371	2/4/2118 02:15:00	30/3/2118 15:24:00	3/4/2118 19:44:52	30/3/2118 15:09:00	5/4/2118 12:00:00	98
14609050	20066467	31836371	3/4/2118 06:34:00	30/3/2118 15:24:00	3/4/2118 19:44:52	30/3/2118 15:09:00	5/4/2118 12:00:00	101
14609050	20066467	31836371	4/4/2118 05:35:00	30/3/2118 15:24:00	3/4/2118 19:44:52	30/3/2118 15:09:00	5/4/2118 12:00:00	124
19448460	20067108	34887969	3/6/2187 20:35:00	3/6/2187 17:48:50	6/6/2187 15:58:06	3/6/2187 17:47:00	6/6/2187 13:55:00	188
19448460	20067108	34887969	3/6/2187 21:38:00	3/6/2187 17:48:50	6/6/2187 15:58:06	3/6/2187 17:47:00	6/6/2187 13:55:00	176
19448460	20067108	34887969	4/6/2187 01:41:00	3/6/2187 17:48:50	6/6/2187 15:58:06	3/6/2187 17:47:00	6/6/2187 13:55:00	120
19448460	20067108	34887969	4/6/2187 08:08:00	3/6/2187 17:48:50	6/6/2187 15:58:06	3/6/2187 17:47:00	6/6/2187 13:55:00	102
19448460	20067108	34887969	4/6/2187 12:00:00	3/6/2187 17:48:50	6/6/2187 15:58:06	3/6/2187 17:47:00	6/6/2187 13:55:00	89
19448460	20067108	34887969	4/6/2187 16:06:00	3/6/2187 17:48:50	6/6/2187 15:58:06	3/6/2187 17:47:00	6/6/2187 13:55:00	66
19448460	20067108	34887969	4/6/2187 18:04:00	3/6/2187 17:48:50	6/6/2187 15:58:06	3/6/2187 17:47:00	6/6/2187 13:55:00	115
19448460	20067108	34887969	4/6/2187 19:58:00	3/6/2187 17:48:50	6/6/2187 15:58:06	3/6/2187 17:47:00	6/6/2187 13:55:00	95
19448460	20067108	34887969	4/6/2187 23:19:00	3/6/2187 17:48:50	6/6/2187 15:58:06	3/6/2187 17:47:00	6/6/2187 13:55:00	65
19448460	20067108	34887969	5/6/2187 02:30:00	3/6/2187 17:48:50	6/6/2187 15:58:06	3/6/2187 17:47:00	6/6/2187 13:55:00	60
19448460	20067108	34887969	5/6/2187 06:23:00	3/6/2187 17:48:50	6/6/2187 15:58:06	3/6/2187 17:47:00	6/6/2187 13:55:00	54
19448460	20067108	34887969	5/6/2187 10:38:00	3/6/2187 17:48:50	6/6/2187 15:58:06	3/6/2187 17:47:00	6/6/2187 13:55:00	61
19448460	20067108	34887969	5/6/2187 17:10:00	3/6/2187 17:48:50	6/6/2187 15:58:06	3/6/2187 17:47:00	6/6/2187 13:55:00	152
19448460	20067108	34887969	5/6/2187 20:22:00	3/6/2187 17:48:50	6/6/2187 15:58:06	3/6/2187 17:47:00	6/6/2187 13:55:00	137
19448460	20067108	34887969	6/6/2187 00:23:00	3/6/2187 17:48:50	6/6/2187 15:58:06	3/6/2187 17:47:00	6/6/2187 13:55:00	137
19448460	20067108	34887969	6/6/2187 04:50:00	3/6/2187 17:48:50	6/6/2187 15:58:06	3/6/2187 17:47:00	6/6/2187 13:55:00	147
12826582	20068687	37921379	16/10/2153 23:37:00	16/10/2153 23:32:00	18/10/2153 18:25:20	16/10/2153 21:28:00	20/10/2153 12:29:00	100
12826582	20068687	37921379	18/10/2153 02:18:00	16/10/2153 23:32:00	18/10/2153 18:25:20	16/10/2153 21:28:00	20/10/2153 12:29:00	95
10599715	20082646	31986636	9/4/2174 03:12:00	8/4/2174 08:36:41	9/4/2174 16:33:39	6/4/2174 20:51:00	13/4/2174 17:37:00	54
10599715	20082646	31986636	12/4/2174 09:30:00	8/4/2174 08:36:41	9/4/2174 16:33:39	6/4/2174 20:51:00	13/4/2174 17:37:00	114
14165379	20084125	30171292	25/1/2177 07:14:00	24/1/2177 17:30:00	29/1/2177 16:32:39	24/1/2177 16:45:00	29/1/2177 16:00:00	146
14165379	20084125	30171292	26/1/2177 04:15:00	24/1/2177 17:30:00	29/1/2177 16:32:39	24/1/2177 16:45:00	29/1/2177 16:00:00	145
14165379	20084125	30171292	27/1/2177 05:50:00	24/1/2177 17:30:00	29/1/2177 16:32:39	24/1/2177 16:45:00	29/1/2177 16:00:00	142
14165379	20084125	30171292	28/1/2177 06:00:00	24/1/2177 17:30:00	29/1/2177 16:32:39	24/1/2177 16:45:00	29/1/2177 16:00:00	140
14165379	20084125	30171292	29/1/2177 06:03:00	24/1/2177 17:30:00	29/1/2177 16:32:39	24/1/2177 16:45:00	29/1/2177 16:00:00	137
13472811	20097075	39732106	25/3/2183 19:17:00	25/3/2183 17:22:27	31/3/2183 22:12:10	25/3/2183 17:21:00	4/4/2183 12:33:00	139
13472811	20097075	39732106	26/3/2183 01:56:00	25/3/2183 17:22:27	31/3/2183 22:12:10	25/3/2183 17:21:00	4/4/2183 12:33:00	161
13472811	20097075	39732106	27/3/2183 01:58:00	25/3/2183 17:22:27	31/3/2183 22:12:10	25/3/2183 17:21:00	4/4/2183 12:33:00	164
13472811	20097075	39732106	27/3/2183 13:17:00	25/3/2183 17:22:27	31/3/2183 22:12:10	25/3/2183 17:21:00	4/4/2183 12:33:00	144
13472811	20097075	39732106	28/3/2183 01:47:00	25/3/2183 17:22:27	31/3/2183 22:12:10	25/3/2183 17:21:00	4/4/2183 12:33:00	138
13472811	20097075	39732106	28/3/2183 08:23:00	25/3/2183 17:22:27	31/3/2183 22:12:10	25/3/2183 17:21:00	4/4/2183 12:33:00	149
13472811	20097075	39732106	28/3/2183 19:45:00	25/3/2183 17:22:27	31/3/2183 22:12:10	25/3/2183 17:21:00	4/4/2183 12:33:00	151
13472811	20097075	39732106	29/3/2183 02:46:00	25/3/2183 17:22:27	31/3/2183 22:12:10	25/3/2183 17:21:00	4/4/2183 12:33:00	117
13472811	20097075	39732106	30/3/2183 01:31:00	25/3/2183 17:22:27	31/3/2183 22:12:10	25/3/2183 17:21:00	4/4/2183 12:33:00	144
13472811	20097075	39732106	30/3/2183 12:09:00	25/3/2183 17:22:27	31/3/2183 22:12:10	25/3/2183 17:21:00	4/4/2183 12:33:00	131
13472811	20097075	39732106	31/3/2183 02:05:00	25/3/2183 17:22:27	31/3/2183 22:12:10	25/3/2183 17:21:00	4/4/2183 12:33:00	133
13472811	20097075	39732106	1/4/2183 06:40:00	25/3/2183 17:22:27	31/3/2183 22:12:10	25/3/2183 17:21:00	4/4/2183 12:33:00	86
11566800	20101056	30939475	6/12/2185 12:46:00	6/12/2185 04:08:23	8/12/2185 18:08:19	6/12/2185 04:06:00	12/12/2185 12:27:00	104
11566800	20101056	30939475	7/12/2185 01:55:00	6/12/2185 04:08:23	8/12/2185 18:08:19	6/12/2185 04:06:00	12/12/2185 12:27:00	104
11566800	20101056	30939475	8/12/2185 03:54:00	6/12/2185 04:08:23	8/12/2185 18:08:19	6/12/2185 04:06:00	12/12/2185 12:27:00	102
11566800	20101056	30939475	10/12/2185 06:21:00	6/12/2185 04:08:23	8/12/2185 18:08:19	6/12/2185 04:06:00	12/12/2185 12:27:00	292
19984259	20109446	37233855	30/11/2153 20:10:00	30/11/2153 19:40:58	8/12/2153 17:15:45	29/11/2153 23:43:00	8/12/2153 17:05:00	113
19984259	20109446	37233855	1/12/2153 03:08:00	30/11/2153 19:40:58	8/12/2153 17:15:45	29/11/2153 23:43:00	8/12/2153 17:05:00	97
19984259	20109446	37233855	2/12/2153 03:58:00	30/11/2153 19:40:58	8/12/2153 17:15:45	29/11/2153 23:43:00	8/12/2153 17:05:00	101
19984259	20109446	37233855	3/12/2153 04:06:00	30/11/2153 19:40:58	8/12/2153 17:15:45	29/11/2153 23:43:00	8/12/2153 17:05:00	81
19984259	20109446	37233855	3/12/2153 16:50:00	30/11/2153 19:40:58	8/12/2153 17:15:45	29/11/2153 23:43:00	8/12/2153 17:05:00	83
19984259	20109446	37233855	4/12/2153 03:37:00	30/11/2153 19:40:58	8/12/2153 17:15:45	29/11/2153 23:43:00	8/12/2153 17:05:00	117
19984259	20109446	37233855	5/12/2153 03:18:00	30/11/2153 19:40:58	8/12/2153 17:15:45	29/11/2153 23:43:00	8/12/2153 17:05:00	94
19984259	20109446	37233855	6/12/2153 05:24:00	30/11/2153 19:40:58	8/12/2153 17:15:45	29/11/2153 23:43:00	8/12/2153 17:05:00	89
19984259	20109446	37233855	7/12/2153 03:21:00	30/11/2153 19:40:58	8/12/2153 17:15:45	29/11/2153 23:43:00	8/12/2153 17:05:00	123
19984259	20109446	37233855	8/12/2153 03:05:00	30/11/2153 19:40:58	8/12/2153 17:15:45	29/11/2153 23:43:00	8/12/2153 17:05:00	101
16483436	20116402	37510531	3/3/2176 18:46:00	3/3/2176 13:37:00	18/3/2176 16:13:57	3/3/2176 11:05:00	4/4/2176 14:40:00	182
16483436	20116402	37510531	4/3/2176 02:12:00	3/3/2176 13:37:00	18/3/2176 16:13:57	3/3/2176 11:05:00	4/4/2176 14:40:00	156
16483436	20116402	37510531	4/3/2176 08:36:00	3/3/2176 13:37:00	18/3/2176 16:13:57	3/3/2176 11:05:00	4/4/2176 14:40:00	170
16483436	20116402	37510531	5/3/2176 02:00:00	3/3/2176 13:37:00	18/3/2176 16:13:57	3/3/2176 11:05:00	4/4/2176 14:40:00	137
16483436	20116402	37510531	6/3/2176 01:34:00	3/3/2176 13:37:00	18/3/2176 16:13:57	3/3/2176 11:05:00	4/4/2176 14:40:00	196
16483436	20116402	37510531	7/3/2176 03:10:00	3/3/2176 13:37:00	18/3/2176 16:13:57	3/3/2176 11:05:00	4/4/2176 14:40:00	160
16483436	20116402	37510531	8/3/2176 02:11:00	3/3/2176 13:37:00	18/3/2176 16:13:57	3/3/2176 11:05:00	4/4/2176 14:40:00	227
16483436	20116402	37510531	9/3/2176 02:19:00	3/3/2176 13:37:00	18/3/2176 16:13:57	3/3/2176 11:05:00	4/4/2176 14:40:00	256
16483436	20116402	37510531	10/3/2176 01:39:00	3/3/2176 13:37:00	18/3/2176 16:13:57	3/3/2176 11:05:00	4/4/2176 14:40:00	250
16483436	20116402	37510531	11/3/2176 02:02:00	3/3/2176 13:37:00	18/3/2176 16:13:57	3/3/2176 11:05:00	4/4/2176 14:40:00	179
16483436	20116402	37510531	11/3/2176 16:22:00	3/3/2176 13:37:00	18/3/2176 16:13:57	3/3/2176 11:05:00	4/4/2176 14:40:00	232
16483436	20116402	37510531	12/3/2176 02:15:00	3/3/2176 13:37:00	18/3/2176 16:13:57	3/3/2176 11:05:00	4/4/2176 14:40:00	293
16483436	20116402	37510531	12/3/2176 16:20:00	3/3/2176 13:37:00	18/3/2176 16:13:57	3/3/2176 11:05:00	4/4/2176 14:40:00	143
16483436	20116402	37510531	13/3/2176 00:59:00	3/3/2176 13:37:00	18/3/2176 16:13:57	3/3/2176 11:05:00	4/4/2176 14:40:00	198
16483436	20116402	37510531	13/3/2176 16:46:00	3/3/2176 13:37:00	18/3/2176 16:13:57	3/3/2176 11:05:00	4/4/2176 14:40:00	205
16483436	20116402	37510531	14/3/2176 02:15:00	3/3/2176 13:37:00	18/3/2176 16:13:57	3/3/2176 11:05:00	4/4/2176 14:40:00	216
16483436	20116402	37510531	15/3/2176 02:38:00	3/3/2176 13:37:00	18/3/2176 16:13:57	3/3/2176 11:05:00	4/4/2176 14:40:00	151
16483436	20116402	37510531	16/3/2176 02:23:00	3/3/2176 13:37:00	18/3/2176 16:13:57	3/3/2176 11:05:00	4/4/2176 14:40:00	160
16483436	20116402	37510531	17/3/2176 01:40:00	3/3/2176 13:37:00	18/3/2176 16:13:57	3/3/2176 11:05:00	4/4/2176 14:40:00	120
16483436	20116402	37510531	18/3/2176 02:08:00	3/3/2176 13:37:00	18/3/2176 16:13:57	3/3/2176 11:05:00	4/4/2176 14:40:00	196
16483436	20116402	37510531	19/3/2176 04:15:00	3/3/2176 13:37:00	18/3/2176 16:13:57	3/3/2176 11:05:00	4/4/2176 14:40:00	215
16483436	20116402	37510531	20/3/2176 05:00:00	3/3/2176 13:37:00	18/3/2176 16:13:57	3/3/2176 11:05:00	4/4/2176 14:40:00	190
16483436	20116402	37510531	21/3/2176 03:57:00	3/3/2176 13:37:00	18/3/2176 16:13:57	3/3/2176 11:05:00	4/4/2176 14:40:00	155
16483436	20116402	37510531	22/3/2176 05:50:00	3/3/2176 13:37:00	18/3/2176 16:13:57	3/3/2176 11:05:00	4/4/2176 14:40:00	190
16483436	20116402	37510531	23/3/2176 09:08:00	3/3/2176 13:37:00	18/3/2176 16:13:57	3/3/2176 11:05:00	4/4/2176 14:40:00	192
16483436	20116402	37510531	24/3/2176 05:40:00	3/3/2176 13:37:00	18/3/2176 16:13:57	3/3/2176 11:05:00	4/4/2176 14:40:00	157
16483436	20116402	37510531	25/3/2176 05:11:00	3/3/2176 13:37:00	18/3/2176 16:13:57	3/3/2176 11:05:00	4/4/2176 14:40:00	167
16483436	20116402	37510531	26/3/2176 05:06:00	3/3/2176 13:37:00	18/3/2176 16:13:57	3/3/2176 11:05:00	4/4/2176 14:40:00	144
16483436	20116402	37510531	27/3/2176 05:06:00	3/3/2176 13:37:00	18/3/2176 16:13:57	3/3/2176 11:05:00	4/4/2176 14:40:00	124
16483436	20116402	37510531	28/3/2176 06:33:00	3/3/2176 13:37:00	18/3/2176 16:13:57	3/3/2176 11:05:00	4/4/2176 14:40:00	164
14470386	20124738	38859960	14/4/2138 08:09:00	14/4/2138 03:28:02	5/5/2138 20:10:57	14/4/2138 03:27:00	8/5/2138 15:31:00	188
14470386	20124738	38859960	14/4/2138 13:44:00	14/4/2138 03:28:02	5/5/2138 20:10:57	14/4/2138 03:27:00	8/5/2138 15:31:00	118
14470386	20124738	38859960	15/4/2138 02:12:00	14/4/2138 03:28:02	5/5/2138 20:10:57	14/4/2138 03:27:00	8/5/2138 15:31:00	83
14470386	20124738	38859960	16/4/2138 02:10:00	14/4/2138 03:28:02	5/5/2138 20:10:57	14/4/2138 03:27:00	8/5/2138 15:31:00	111
14470386	20124738	38859960	17/4/2138 01:25:00	14/4/2138 03:28:02	5/5/2138 20:10:57	14/4/2138 03:27:00	8/5/2138 15:31:00	106
14470386	20124738	38859960	18/4/2138 02:22:00	14/4/2138 03:28:02	5/5/2138 20:10:57	14/4/2138 03:27:00	8/5/2138 15:31:00	115
14470386	20124738	38859960	19/4/2138 02:13:00	14/4/2138 03:28:02	5/5/2138 20:10:57	14/4/2138 03:27:00	8/5/2138 15:31:00	100
14470386	20124738	38859960	19/4/2138 13:35:00	14/4/2138 03:28:02	5/5/2138 20:10:57	14/4/2138 03:27:00	8/5/2138 15:31:00	106
14470386	20124738	38859960	20/4/2138 02:59:00	14/4/2138 03:28:02	5/5/2138 20:10:57	14/4/2138 03:27:00	8/5/2138 15:31:00	147
14470386	20124738	38859960	21/4/2138 03:00:00	14/4/2138 03:28:02	5/5/2138 20:10:57	14/4/2138 03:27:00	8/5/2138 15:31:00	81
14470386	20124738	38859960	22/4/2138 00:58:00	14/4/2138 03:28:02	5/5/2138 20:10:57	14/4/2138 03:27:00	8/5/2138 15:31:00	118
14470386	20124738	38859960	22/4/2138 18:30:00	14/4/2138 03:28:02	5/5/2138 20:10:57	14/4/2138 03:27:00	8/5/2138 15:31:00	112
14470386	20124738	38859960	23/4/2138 01:39:00	14/4/2138 03:28:02	5/5/2138 20:10:57	14/4/2138 03:27:00	8/5/2138 15:31:00	105
14470386	20124738	38859960	24/4/2138 02:06:00	14/4/2138 03:28:02	5/5/2138 20:10:57	14/4/2138 03:27:00	8/5/2138 15:31:00	87
14470386	20124738	38859960	25/4/2138 02:24:00	14/4/2138 03:28:02	5/5/2138 20:10:57	14/4/2138 03:27:00	8/5/2138 15:31:00	85
14470386	20124738	38859960	26/4/2138 03:29:00	14/4/2138 03:28:02	5/5/2138 20:10:57	14/4/2138 03:27:00	8/5/2138 15:31:00	117
14470386	20124738	38859960	27/4/2138 01:52:00	14/4/2138 03:28:02	5/5/2138 20:10:57	14/4/2138 03:27:00	8/5/2138 15:31:00	106
14470386	20124738	38859960	27/4/2138 11:43:00	14/4/2138 03:28:02	5/5/2138 20:10:57	14/4/2138 03:27:00	8/5/2138 15:31:00	123
14470386	20124738	38859960	27/4/2138 19:20:00	14/4/2138 03:28:02	5/5/2138 20:10:57	14/4/2138 03:27:00	8/5/2138 15:31:00	139
14470386	20124738	38859960	28/4/2138 01:48:00	14/4/2138 03:28:02	5/5/2138 20:10:57	14/4/2138 03:27:00	8/5/2138 15:31:00	118
14470386	20124738	38859960	29/4/2138 03:40:00	14/4/2138 03:28:02	5/5/2138 20:10:57	14/4/2138 03:27:00	8/5/2138 15:31:00	100
14470386	20124738	38859960	30/4/2138 01:58:00	14/4/2138 03:28:02	5/5/2138 20:10:57	14/4/2138 03:27:00	8/5/2138 15:31:00	100
14470386	20124738	38859960	1/5/2138 04:32:00	14/4/2138 03:28:02	5/5/2138 20:10:57	14/4/2138 03:27:00	8/5/2138 15:31:00	96
14470386	20124738	38859960	2/5/2138 03:25:00	14/4/2138 03:28:02	5/5/2138 20:10:57	14/4/2138 03:27:00	8/5/2138 15:31:00	120
14470386	20124738	38859960	3/5/2138 05:25:00	14/4/2138 03:28:02	5/5/2138 20:10:57	14/4/2138 03:27:00	8/5/2138 15:31:00	98
14470386	20124738	38859960	4/5/2138 05:00:00	14/4/2138 03:28:02	5/5/2138 20:10:57	14/4/2138 03:27:00	8/5/2138 15:31:00	110
14470386	20124738	38859960	5/5/2138 03:55:00	14/4/2138 03:28:02	5/5/2138 20:10:57	14/4/2138 03:27:00	8/5/2138 15:31:00	100
14470386	20124738	38859960	6/5/2138 06:20:00	14/4/2138 03:28:02	5/5/2138 20:10:57	14/4/2138 03:27:00	8/5/2138 15:31:00	111
14470386	20124738	38859960	7/5/2138 05:25:00	14/4/2138 03:28:02	5/5/2138 20:10:57	14/4/2138 03:27:00	8/5/2138 15:31:00	112
14470386	20124738	38859960	8/5/2138 05:07:00	14/4/2138 03:28:02	5/5/2138 20:10:57	14/4/2138 03:27:00	8/5/2138 15:31:00	105
13399923	20129604	38129674	18/10/2194 05:06:00	17/10/2194 23:35:00	25/10/2194 18:28:35	17/10/2194 20:39:00	16/11/2194 14:50:00	152
13399923	20129604	38129674	18/10/2194 20:20:00	17/10/2194 23:35:00	25/10/2194 18:28:35	17/10/2194 20:39:00	16/11/2194 14:50:00	194
13399923	20129604	38129674	19/10/2194 02:30:00	17/10/2194 23:35:00	25/10/2194 18:28:35	17/10/2194 20:39:00	16/11/2194 14:50:00	140
13399923	20129604	38129674	20/10/2194 02:00:00	17/10/2194 23:35:00	25/10/2194 18:28:35	17/10/2194 20:39:00	16/11/2194 14:50:00	170
13399923	20129604	38129674	20/10/2194 21:51:00	17/10/2194 23:35:00	25/10/2194 18:28:35	17/10/2194 20:39:00	16/11/2194 14:50:00	159
13399923	20129604	38129674	21/10/2194 04:00:00	17/10/2194 23:35:00	25/10/2194 18:28:35	17/10/2194 20:39:00	16/11/2194 14:50:00	144
13399923	20129604	38129674	21/10/2194 16:35:00	17/10/2194 23:35:00	25/10/2194 18:28:35	17/10/2194 20:39:00	16/11/2194 14:50:00	139
13399923	20129604	38129674	22/10/2194 03:26:00	17/10/2194 23:35:00	25/10/2194 18:28:35	17/10/2194 20:39:00	16/11/2194 14:50:00	165
13399923	20129604	38129674	22/10/2194 17:36:00	17/10/2194 23:35:00	25/10/2194 18:28:35	17/10/2194 20:39:00	16/11/2194 14:50:00	141
13399923	20129604	38129674	23/10/2194 01:45:00	17/10/2194 23:35:00	25/10/2194 18:28:35	17/10/2194 20:39:00	16/11/2194 14:50:00	157
13399923	20129604	38129674	24/10/2194 01:58:00	17/10/2194 23:35:00	25/10/2194 18:28:35	17/10/2194 20:39:00	16/11/2194 14:50:00	127
13399923	20129604	38129674	25/10/2194 02:06:00	17/10/2194 23:35:00	25/10/2194 18:28:35	17/10/2194 20:39:00	16/11/2194 14:50:00	144
13399923	20129604	38129674	25/10/2194 12:00:00	17/10/2194 23:35:00	25/10/2194 18:28:35	17/10/2194 20:39:00	16/11/2194 14:50:00	134
13399923	20129604	38129674	26/10/2194 07:50:00	17/10/2194 23:35:00	25/10/2194 18:28:35	17/10/2194 20:39:00	16/11/2194 14:50:00	142
13399923	20129604	38129674	27/10/2194 08:40:00	17/10/2194 23:35:00	25/10/2194 18:28:35	17/10/2194 20:39:00	16/11/2194 14:50:00	466
13399923	20129604	38129674	27/10/2194 13:45:00	17/10/2194 23:35:00	25/10/2194 18:28:35	17/10/2194 20:39:00	16/11/2194 14:50:00	156
13399923	20129604	38129674	28/10/2194 07:53:00	17/10/2194 23:35:00	25/10/2194 18:28:35	17/10/2194 20:39:00	16/11/2194 14:50:00	134
13399923	20129604	38129674	29/10/2194 05:25:00	17/10/2194 23:35:00	25/10/2194 18:28:35	17/10/2194 20:39:00	16/11/2194 14:50:00	142
13399923	20129604	38129674	30/10/2194 04:19:00	17/10/2194 23:35:00	25/10/2194 18:28:35	17/10/2194 20:39:00	16/11/2194 14:50:00	102
13399923	20129604	38129674	31/10/2194 08:43:00	17/10/2194 23:35:00	25/10/2194 18:28:35	17/10/2194 20:39:00	16/11/2194 14:50:00	109
13399923	20129604	38129674	1/11/2194 09:56:00	17/10/2194 23:35:00	25/10/2194 18:28:35	17/10/2194 20:39:00	16/11/2194 14:50:00	216
13399923	20129604	38129674	2/11/2194 03:39:00	17/10/2194 23:35:00	25/10/2194 18:28:35	17/10/2194 20:39:00	16/11/2194 14:50:00	130
13399923	20129604	38129674	3/11/2194 05:26:00	17/10/2194 23:35:00	25/10/2194 18:28:35	17/10/2194 20:39:00	16/11/2194 14:50:00	99
13399923	20129604	38129674	4/11/2194 05:29:00	17/10/2194 23:35:00	25/10/2194 18:28:35	17/10/2194 20:39:00	16/11/2194 14:50:00	98
13399923	20129604	38129674	6/11/2194 12:51:00	17/10/2194 23:35:00	25/10/2194 18:28:35	17/10/2194 20:39:00	16/11/2194 14:50:00	140
13399923	20129604	38129674	9/11/2194 10:08:00	17/10/2194 23:35:00	25/10/2194 18:28:35	17/10/2194 20:39:00	16/11/2194 14:50:00	193
13399923	20129604	38129674	10/11/2194 05:13:00	17/10/2194 23:35:00	25/10/2194 18:28:35	17/10/2194 20:39:00	16/11/2194 14:50:00	116
18527023	20130544	30085420	30/12/2133 21:05:00	30/12/2133 20:50:03	2/1/2134 16:46:51	27/12/2133 03:34:00	5/1/2134 18:05:00	189
18527023	20130544	30085420	31/12/2133 03:47:00	30/12/2133 20:50:03	2/1/2134 16:46:51	27/12/2133 03:34:00	5/1/2134 18:05:00	184
18527023	20130544	30085420	1/1/2134 03:25:00	30/12/2133 20:50:03	2/1/2134 16:46:51	27/12/2133 03:34:00	5/1/2134 18:05:00	172
18527023	20130544	30085420	2/1/2134 03:51:00	30/12/2133 20:50:03	2/1/2134 16:46:51	27/12/2133 03:34:00	5/1/2134 18:05:00	126
18527023	20130544	30085420	3/1/2134 06:40:00	30/12/2133 20:50:03	2/1/2134 16:46:51	27/12/2133 03:34:00	5/1/2134 18:05:00	131
18527023	20130544	30085420	4/1/2134 06:35:00	30/12/2133 20:50:03	2/1/2134 16:46:51	27/12/2133 03:34:00	5/1/2134 18:05:00	119
18527023	20130544	30085420	5/1/2134 05:55:00	30/12/2133 20:50:03	2/1/2134 16:46:51	27/12/2133 03:34:00	5/1/2134 18:05:00	124
14725351	20134161	33178569	12/10/2188 08:59:00	12/10/2188 04:22:00	3/11/2188 07:32:50	12/10/2188 03:50:00	3/11/2188 05:00:00	124
14725351	20134161	33178569	12/10/2188 13:20:00	12/10/2188 04:22:00	3/11/2188 07:32:50	12/10/2188 03:50:00	3/11/2188 05:00:00	59
14725351	20134161	33178569	12/10/2188 19:30:00	12/10/2188 04:22:00	3/11/2188 07:32:50	12/10/2188 03:50:00	3/11/2188 05:00:00	109
14725351	20134161	33178569	13/10/2188 00:27:00	12/10/2188 04:22:00	3/11/2188 07:32:50	12/10/2188 03:50:00	3/11/2188 05:00:00	188
14725351	20134161	33178569	13/10/2188 03:38:00	12/10/2188 04:22:00	3/11/2188 07:32:50	12/10/2188 03:50:00	3/11/2188 05:00:00	223
14725351	20134161	33178569	13/10/2188 09:46:00	12/10/2188 04:22:00	3/11/2188 07:32:50	12/10/2188 03:50:00	3/11/2188 05:00:00	219
14725351	20134161	33178569	13/10/2188 14:12:00	12/10/2188 04:22:00	3/11/2188 07:32:50	12/10/2188 03:50:00	3/11/2188 05:00:00	147
14725351	20134161	33178569	13/10/2188 16:27:00	12/10/2188 04:22:00	3/11/2188 07:32:50	12/10/2188 03:50:00	3/11/2188 05:00:00	140
14725351	20134161	33178569	14/10/2188 01:53:00	12/10/2188 04:22:00	3/11/2188 07:32:50	12/10/2188 03:50:00	3/11/2188 05:00:00	157
14725351	20134161	33178569	14/10/2188 07:35:00	12/10/2188 04:22:00	3/11/2188 07:32:50	12/10/2188 03:50:00	3/11/2188 05:00:00	131
14725351	20134161	33178569	14/10/2188 12:48:00	12/10/2188 04:22:00	3/11/2188 07:32:50	12/10/2188 03:50:00	3/11/2188 05:00:00	126
14725351	20134161	33178569	15/10/2188 03:14:00	12/10/2188 04:22:00	3/11/2188 07:32:50	12/10/2188 03:50:00	3/11/2188 05:00:00	100
14725351	20134161	33178569	15/10/2188 07:45:00	12/10/2188 04:22:00	3/11/2188 07:32:50	12/10/2188 03:50:00	3/11/2188 05:00:00	109
14725351	20134161	33178569	15/10/2188 13:41:00	12/10/2188 04:22:00	3/11/2188 07:32:50	12/10/2188 03:50:00	3/11/2188 05:00:00	119
14725351	20134161	33178569	15/10/2188 19:28:00	12/10/2188 04:22:00	3/11/2188 07:32:50	12/10/2188 03:50:00	3/11/2188 05:00:00	125
14725351	20134161	33178569	16/10/2188 01:05:00	12/10/2188 04:22:00	3/11/2188 07:32:50	12/10/2188 03:50:00	3/11/2188 05:00:00	125
14725351	20134161	33178569	16/10/2188 07:37:00	12/10/2188 04:22:00	3/11/2188 07:32:50	12/10/2188 03:50:00	3/11/2188 05:00:00	149
14725351	20134161	33178569	16/10/2188 16:06:00	12/10/2188 04:22:00	3/11/2188 07:32:50	12/10/2188 03:50:00	3/11/2188 05:00:00	105
14725351	20134161	33178569	16/10/2188 19:26:00	12/10/2188 04:22:00	3/11/2188 07:32:50	12/10/2188 03:50:00	3/11/2188 05:00:00	132
14725351	20134161	33178569	17/10/2188 01:52:00	12/10/2188 04:22:00	3/11/2188 07:32:50	12/10/2188 03:50:00	3/11/2188 05:00:00	146
14725351	20134161	33178569	17/10/2188 06:59:00	12/10/2188 04:22:00	3/11/2188 07:32:50	12/10/2188 03:50:00	3/11/2188 05:00:00	145
14725351	20134161	33178569	17/10/2188 13:11:00	12/10/2188 04:22:00	3/11/2188 07:32:50	12/10/2188 03:50:00	3/11/2188 05:00:00	108
14725351	20134161	33178569	18/10/2188 01:16:00	12/10/2188 04:22:00	3/11/2188 07:32:50	12/10/2188 03:50:00	3/11/2188 05:00:00	127
14725351	20134161	33178569	18/10/2188 15:05:00	12/10/2188 04:22:00	3/11/2188 07:32:50	12/10/2188 03:50:00	3/11/2188 05:00:00	65
14725351	20134161	33178569	18/10/2188 19:15:00	12/10/2188 04:22:00	3/11/2188 07:32:50	12/10/2188 03:50:00	3/11/2188 05:00:00	123
14725351	20134161	33178569	19/10/2188 01:26:00	12/10/2188 04:22:00	3/11/2188 07:32:50	12/10/2188 03:50:00	3/11/2188 05:00:00	116
14725351	20134161	33178569	19/10/2188 07:04:00	12/10/2188 04:22:00	3/11/2188 07:32:50	12/10/2188 03:50:00	3/11/2188 05:00:00	122
14725351	20134161	33178569	20/10/2188 01:22:00	12/10/2188 04:22:00	3/11/2188 07:32:50	12/10/2188 03:50:00	3/11/2188 05:00:00	124
14725351	20134161	33178569	21/10/2188 01:42:00	12/10/2188 04:22:00	3/11/2188 07:32:50	12/10/2188 03:50:00	3/11/2188 05:00:00	111
14725351	20134161	33178569	21/10/2188 07:44:00	12/10/2188 04:22:00	3/11/2188 07:32:50	12/10/2188 03:50:00	3/11/2188 05:00:00	119
14725351	20134161	33178569	21/10/2188 13:25:00	12/10/2188 04:22:00	3/11/2188 07:32:50	12/10/2188 03:50:00	3/11/2188 05:00:00	124
14725351	20134161	33178569	21/10/2188 19:25:00	12/10/2188 04:22:00	3/11/2188 07:32:50	12/10/2188 03:50:00	3/11/2188 05:00:00	127
14725351	20134161	33178569	22/10/2188 01:25:00	12/10/2188 04:22:00	3/11/2188 07:32:50	12/10/2188 03:50:00	3/11/2188 05:00:00	102
14725351	20134161	33178569	22/10/2188 17:40:00	12/10/2188 04:22:00	3/11/2188 07:32:50	12/10/2188 03:50:00	3/11/2188 05:00:00	67
14725351	20134161	33178569	23/10/2188 01:07:00	12/10/2188 04:22:00	3/11/2188 07:32:50	12/10/2188 03:50:00	3/11/2188 05:00:00	98
14725351	20134161	33178569	23/10/2188 07:16:00	12/10/2188 04:22:00	3/11/2188 07:32:50	12/10/2188 03:50:00	3/11/2188 05:00:00	99
14725351	20134161	33178569	23/10/2188 13:13:00	12/10/2188 04:22:00	3/11/2188 07:32:50	12/10/2188 03:50:00	3/11/2188 05:00:00	95
14725351	20134161	33178569	23/10/2188 19:09:00	12/10/2188 04:22:00	3/11/2188 07:32:50	12/10/2188 03:50:00	3/11/2188 05:00:00	146
14725351	20134161	33178569	24/10/2188 01:08:00	12/10/2188 04:22:00	3/11/2188 07:32:50	12/10/2188 03:50:00	3/11/2188 05:00:00	155
14725351	20134161	33178569	24/10/2188 08:07:00	12/10/2188 04:22:00	3/11/2188 07:32:50	12/10/2188 03:50:00	3/11/2188 05:00:00	157
14725351	20134161	33178569	24/10/2188 13:50:00	12/10/2188 04:22:00	3/11/2188 07:32:50	12/10/2188 03:50:00	3/11/2188 05:00:00	152
14725351	20134161	33178569	25/10/2188 02:04:00	12/10/2188 04:22:00	3/11/2188 07:32:50	12/10/2188 03:50:00	3/11/2188 05:00:00	117
14725351	20134161	33178569	26/10/2188 01:35:00	12/10/2188 04:22:00	3/11/2188 07:32:50	12/10/2188 03:50:00	3/11/2188 05:00:00	139
14725351	20134161	33178569	26/10/2188 08:00:00	12/10/2188 04:22:00	3/11/2188 07:32:50	12/10/2188 03:50:00	3/11/2188 05:00:00	138
14725351	20134161	33178569	26/10/2188 14:10:00	12/10/2188 04:22:00	3/11/2188 07:32:50	12/10/2188 03:50:00	3/11/2188 05:00:00	154
14725351	20134161	33178569	27/10/2188 01:00:00	12/10/2188 04:22:00	3/11/2188 07:32:50	12/10/2188 03:50:00	3/11/2188 05:00:00	142
14725351	20134161	33178569	27/10/2188 13:00:00	12/10/2188 04:22:00	3/11/2188 07:32:50	12/10/2188 03:50:00	3/11/2188 05:00:00	132
14725351	20134161	33178569	28/10/2188 01:33:00	12/10/2188 04:22:00	3/11/2188 07:32:50	12/10/2188 03:50:00	3/11/2188 05:00:00	142
14725351	20134161	33178569	28/10/2188 10:03:00	12/10/2188 04:22:00	3/11/2188 07:32:50	12/10/2188 03:50:00	3/11/2188 05:00:00	105
14725351	20134161	33178569	28/10/2188 13:35:00	12/10/2188 04:22:00	3/11/2188 07:32:50	12/10/2188 03:50:00	3/11/2188 05:00:00	102
14725351	20134161	33178569	29/10/2188 02:00:00	12/10/2188 04:22:00	3/11/2188 07:32:50	12/10/2188 03:50:00	3/11/2188 05:00:00	160
14725351	20134161	33178569	30/10/2188 02:00:00	12/10/2188 04:22:00	3/11/2188 07:32:50	12/10/2188 03:50:00	3/11/2188 05:00:00	126
14725351	20134161	33178569	31/10/2188 02:43:00	12/10/2188 04:22:00	3/11/2188 07:32:50	12/10/2188 03:50:00	3/11/2188 05:00:00	122
14725351	20134161	33178569	31/10/2188 08:01:00	12/10/2188 04:22:00	3/11/2188 07:32:50	12/10/2188 03:50:00	3/11/2188 05:00:00	144
14725351	20134161	33178569	31/10/2188 13:58:00	12/10/2188 04:22:00	3/11/2188 07:32:50	12/10/2188 03:50:00	3/11/2188 05:00:00	141
14725351	20134161	33178569	1/11/2188 01:48:00	12/10/2188 04:22:00	3/11/2188 07:32:50	12/10/2188 03:50:00	3/11/2188 05:00:00	125
14725351	20134161	33178569	1/11/2188 16:53:00	12/10/2188 04:22:00	3/11/2188 07:32:50	12/10/2188 03:50:00	3/11/2188 05:00:00	121
14725351	20134161	33178569	2/11/2188 00:48:00	12/10/2188 04:22:00	3/11/2188 07:32:50	12/10/2188 03:50:00	3/11/2188 05:00:00	147
14725351	20134161	33178569	2/11/2188 14:43:00	12/10/2188 04:22:00	3/11/2188 07:32:50	12/10/2188 03:50:00	3/11/2188 05:00:00	159
14725351	20134161	33178569	2/11/2188 18:42:00	12/10/2188 04:22:00	3/11/2188 07:32:50	12/10/2188 03:50:00	3/11/2188 05:00:00	129
14725351	20134161	33178569	2/11/2188 21:03:00	12/10/2188 04:22:00	3/11/2188 07:32:50	12/10/2188 03:50:00	3/11/2188 05:00:00	84
14725351	20134161	33178569	3/11/2188 01:26:00	12/10/2188 04:22:00	3/11/2188 07:32:50	12/10/2188 03:50:00	3/11/2188 05:00:00	85
13699693	20137371	32934873	3/1/2156 23:41:00	3/1/2156 20:45:32	10/1/2156 17:49:53	30/12/2155 05:09:00	14/1/2156 13:30:00	234
13699693	20137371	32934873	4/1/2156 04:58:00	3/1/2156 20:45:32	10/1/2156 17:49:53	30/12/2155 05:09:00	14/1/2156 13:30:00	342
13699693	20137371	32934873	4/1/2156 11:15:00	3/1/2156 20:45:32	10/1/2156 17:49:53	30/12/2155 05:09:00	14/1/2156 13:30:00	201
13699693	20137371	32934873	4/1/2156 14:43:00	3/1/2156 20:45:32	10/1/2156 17:49:53	30/12/2155 05:09:00	14/1/2156 13:30:00	89
13699693	20137371	32934873	4/1/2156 18:00:00	3/1/2156 20:45:32	10/1/2156 17:49:53	30/12/2155 05:09:00	14/1/2156 13:30:00	119
13699693	20137371	32934873	4/1/2156 19:59:00	3/1/2156 20:45:32	10/1/2156 17:49:53	30/12/2155 05:09:00	14/1/2156 13:30:00	418
13699693	20137371	32934873	4/1/2156 23:04:00	3/1/2156 20:45:32	10/1/2156 17:49:53	30/12/2155 05:09:00	14/1/2156 13:30:00	248
13699693	20137371	32934873	5/1/2156 02:53:00	3/1/2156 20:45:32	10/1/2156 17:49:53	30/12/2155 05:09:00	14/1/2156 13:30:00	127
13699693	20137371	32934873	5/1/2156 09:16:00	3/1/2156 20:45:32	10/1/2156 17:49:53	30/12/2155 05:09:00	14/1/2156 13:30:00	178
13699693	20137371	32934873	5/1/2156 15:59:00	3/1/2156 20:45:32	10/1/2156 17:49:53	30/12/2155 05:09:00	14/1/2156 13:30:00	202
13699693	20137371	32934873	5/1/2156 22:04:00	3/1/2156 20:45:32	10/1/2156 17:49:53	30/12/2155 05:09:00	14/1/2156 13:30:00	168
13699693	20137371	32934873	6/1/2156 03:54:00	3/1/2156 20:45:32	10/1/2156 17:49:53	30/12/2155 05:09:00	14/1/2156 13:30:00	204
13699693	20137371	32934873	6/1/2156 10:00:00	3/1/2156 20:45:32	10/1/2156 17:49:53	30/12/2155 05:09:00	14/1/2156 13:30:00	249
13699693	20137371	32934873	6/1/2156 16:00:00	3/1/2156 20:45:32	10/1/2156 17:49:53	30/12/2155 05:09:00	14/1/2156 13:30:00	173
13699693	20137371	32934873	6/1/2156 22:03:00	3/1/2156 20:45:32	10/1/2156 17:49:53	30/12/2155 05:09:00	14/1/2156 13:30:00	212
13699693	20137371	32934873	7/1/2156 04:00:00	3/1/2156 20:45:32	10/1/2156 17:49:53	30/12/2155 05:09:00	14/1/2156 13:30:00	287
13699693	20137371	32934873	7/1/2156 10:17:00	3/1/2156 20:45:32	10/1/2156 17:49:53	30/12/2155 05:09:00	14/1/2156 13:30:00	209
13699693	20137371	32934873	7/1/2156 15:59:00	3/1/2156 20:45:32	10/1/2156 17:49:53	30/12/2155 05:09:00	14/1/2156 13:30:00	184
13699693	20137371	32934873	7/1/2156 22:00:00	3/1/2156 20:45:32	10/1/2156 17:49:53	30/12/2155 05:09:00	14/1/2156 13:30:00	181
13699693	20137371	32934873	8/1/2156 03:01:00	3/1/2156 20:45:32	10/1/2156 17:49:53	30/12/2155 05:09:00	14/1/2156 13:30:00	160
13699693	20137371	32934873	8/1/2156 17:37:00	3/1/2156 20:45:32	10/1/2156 17:49:53	30/12/2155 05:09:00	14/1/2156 13:30:00	132
13699693	20137371	32934873	9/1/2156 03:06:00	3/1/2156 20:45:32	10/1/2156 17:49:53	30/12/2155 05:09:00	14/1/2156 13:30:00	162
13699693	20137371	32934873	10/1/2156 03:46:00	3/1/2156 20:45:32	10/1/2156 17:49:53	30/12/2155 05:09:00	14/1/2156 13:30:00	94
13699693	20137371	32934873	10/1/2156 13:20:00	3/1/2156 20:45:32	10/1/2156 17:49:53	30/12/2155 05:09:00	14/1/2156 13:30:00	146
13699693	20137371	32934873	12/1/2156 06:30:00	3/1/2156 20:45:32	10/1/2156 17:49:53	30/12/2155 05:09:00	14/1/2156 13:30:00	100
13699693	20137371	32934873	13/1/2156 06:30:00	3/1/2156 20:45:32	10/1/2156 17:49:53	30/12/2155 05:09:00	14/1/2156 13:30:00	106
13699693	20137371	32934873	14/1/2156 06:55:00	3/1/2156 20:45:32	10/1/2156 17:49:53	30/12/2155 05:09:00	14/1/2156 13:30:00	102
18295383	20144488	30630693	12/3/2150 23:38:00	12/3/2150 23:01:00	14/3/2150 17:03:38	12/3/2150 21:57:00	16/3/2150 14:50:00	158
18295383	20144488	30630693	14/3/2150 02:13:00	12/3/2150 23:01:00	14/3/2150 17:03:38	12/3/2150 21:57:00	16/3/2150 14:50:00	125
18295383	20144488	30630693	15/3/2150 06:10:00	12/3/2150 23:01:00	14/3/2150 17:03:38	12/3/2150 21:57:00	16/3/2150 14:50:00	100
11589725	20146188	32246711	8/7/2179 03:23:00	8/7/2179 01:54:00	26/7/2179 18:28:01	8/7/2179 00:57:00	9/8/2179 17:10:00	126
11589725	20146188	32246711	9/7/2179 01:40:00	8/7/2179 01:54:00	26/7/2179 18:28:01	8/7/2179 00:57:00	9/8/2179 17:10:00	119
11589725	20146188	32246711	10/7/2179 00:11:00	8/7/2179 01:54:00	26/7/2179 18:28:01	8/7/2179 00:57:00	9/8/2179 17:10:00	163
11589725	20146188	32246711	11/7/2179 02:00:00	8/7/2179 01:54:00	26/7/2179 18:28:01	8/7/2179 00:57:00	9/8/2179 17:10:00	195
11589725	20146188	32246711	11/7/2179 16:34:00	8/7/2179 01:54:00	26/7/2179 18:28:01	8/7/2179 00:57:00	9/8/2179 17:10:00	155
11589725	20146188	32246711	12/7/2179 03:51:00	8/7/2179 01:54:00	26/7/2179 18:28:01	8/7/2179 00:57:00	9/8/2179 17:10:00	124
11589725	20146188	32246711	13/7/2179 01:12:00	8/7/2179 01:54:00	26/7/2179 18:28:01	8/7/2179 00:57:00	9/8/2179 17:10:00	106
11589725	20146188	32246711	14/7/2179 00:42:00	8/7/2179 01:54:00	26/7/2179 18:28:01	8/7/2179 00:57:00	9/8/2179 17:10:00	108
11589725	20146188	32246711	14/7/2179 16:15:00	8/7/2179 01:54:00	26/7/2179 18:28:01	8/7/2179 00:57:00	9/8/2179 17:10:00	91
11589725	20146188	32246711	14/7/2179 18:04:00	8/7/2179 01:54:00	26/7/2179 18:28:01	8/7/2179 00:57:00	9/8/2179 17:10:00	91
11589725	20146188	32246711	15/7/2179 02:34:00	8/7/2179 01:54:00	26/7/2179 18:28:01	8/7/2179 00:57:00	9/8/2179 17:10:00	129
11589725	20146188	32246711	15/7/2179 09:05:00	8/7/2179 01:54:00	26/7/2179 18:28:01	8/7/2179 00:57:00	9/8/2179 17:10:00	177
11589725	20146188	32246711	16/7/2179 02:06:00	8/7/2179 01:54:00	26/7/2179 18:28:01	8/7/2179 00:57:00	9/8/2179 17:10:00	142
11589725	20146188	32246711	17/7/2179 03:17:00	8/7/2179 01:54:00	26/7/2179 18:28:01	8/7/2179 00:57:00	9/8/2179 17:10:00	138
11589725	20146188	32246711	18/7/2179 02:12:00	8/7/2179 01:54:00	26/7/2179 18:28:01	8/7/2179 00:57:00	9/8/2179 17:10:00	117
11589725	20146188	32246711	19/7/2179 01:39:00	8/7/2179 01:54:00	26/7/2179 18:28:01	8/7/2179 00:57:00	9/8/2179 17:10:00	120
11589725	20146188	32246711	20/7/2179 02:03:00	8/7/2179 01:54:00	26/7/2179 18:28:01	8/7/2179 00:57:00	9/8/2179 17:10:00	109
11589725	20146188	32246711	21/7/2179 01:08:00	8/7/2179 01:54:00	26/7/2179 18:28:01	8/7/2179 00:57:00	9/8/2179 17:10:00	112
11589725	20146188	32246711	22/7/2179 01:48:00	8/7/2179 01:54:00	26/7/2179 18:28:01	8/7/2179 00:57:00	9/8/2179 17:10:00	118
11589725	20146188	32246711	23/7/2179 02:10:00	8/7/2179 01:54:00	26/7/2179 18:28:01	8/7/2179 00:57:00	9/8/2179 17:10:00	115
11589725	20146188	32246711	24/7/2179 00:14:00	8/7/2179 01:54:00	26/7/2179 18:28:01	8/7/2179 00:57:00	9/8/2179 17:10:00	115
11589725	20146188	32246711	25/7/2179 01:30:00	8/7/2179 01:54:00	26/7/2179 18:28:01	8/7/2179 00:57:00	9/8/2179 17:10:00	108
11589725	20146188	32246711	26/7/2179 02:00:00	8/7/2179 01:54:00	26/7/2179 18:28:01	8/7/2179 00:57:00	9/8/2179 17:10:00	111
11589725	20146188	32246711	27/7/2179 05:10:00	8/7/2179 01:54:00	26/7/2179 18:28:01	8/7/2179 00:57:00	9/8/2179 17:10:00	105
11589725	20146188	32246711	28/7/2179 18:00:00	8/7/2179 01:54:00	26/7/2179 18:28:01	8/7/2179 00:57:00	9/8/2179 17:10:00	106
11589725	20146188	32246711	29/7/2179 03:00:00	8/7/2179 01:54:00	26/7/2179 18:28:01	8/7/2179 00:57:00	9/8/2179 17:10:00	92
11589725	20146188	32246711	30/7/2179 03:30:00	8/7/2179 01:54:00	26/7/2179 18:28:01	8/7/2179 00:57:00	9/8/2179 17:10:00	102
11589725	20146188	32246711	1/8/2179 05:01:00	8/7/2179 01:54:00	26/7/2179 18:28:01	8/7/2179 00:57:00	9/8/2179 17:10:00	94
11589725	20146188	32246711	2/8/2179 05:58:00	8/7/2179 01:54:00	26/7/2179 18:28:01	8/7/2179 00:57:00	9/8/2179 17:10:00	90
11589725	20146188	32246711	2/8/2179 12:11:00	8/7/2179 01:54:00	26/7/2179 18:28:01	8/7/2179 00:57:00	9/8/2179 17:10:00	101
11589725	20146188	32246711	4/8/2179 05:05:00	8/7/2179 01:54:00	26/7/2179 18:28:01	8/7/2179 00:57:00	9/8/2179 17:10:00	90
11589725	20146188	32246711	5/8/2179 05:10:00	8/7/2179 01:54:00	26/7/2179 18:28:01	8/7/2179 00:57:00	9/8/2179 17:10:00	94
11589725	20146188	32246711	6/8/2179 06:10:00	8/7/2179 01:54:00	26/7/2179 18:28:01	8/7/2179 00:57:00	9/8/2179 17:10:00	87
14120235	20147265	34875275	13/6/2136 01:20:00	12/6/2136 19:25:00	23/6/2136 16:50:15	12/6/2136 18:17:00	2/7/2136 14:42:00	106
14120235	20147265	34875275	13/6/2136 15:13:00	12/6/2136 19:25:00	23/6/2136 16:50:15	12/6/2136 18:17:00	2/7/2136 14:42:00	117
14120235	20147265	34875275	14/6/2136 01:47:00	12/6/2136 19:25:00	23/6/2136 16:50:15	12/6/2136 18:17:00	2/7/2136 14:42:00	112
14120235	20147265	34875275	15/6/2136 01:19:00	12/6/2136 19:25:00	23/6/2136 16:50:15	12/6/2136 18:17:00	2/7/2136 14:42:00	117
14120235	20147265	34875275	16/6/2136 01:30:00	12/6/2136 19:25:00	23/6/2136 16:50:15	12/6/2136 18:17:00	2/7/2136 14:42:00	118
14120235	20147265	34875275	17/6/2136 01:23:00	12/6/2136 19:25:00	23/6/2136 16:50:15	12/6/2136 18:17:00	2/7/2136 14:42:00	116
14120235	20147265	34875275	18/6/2136 01:33:00	12/6/2136 19:25:00	23/6/2136 16:50:15	12/6/2136 18:17:00	2/7/2136 14:42:00	119
14120235	20147265	34875275	19/6/2136 01:47:00	12/6/2136 19:25:00	23/6/2136 16:50:15	12/6/2136 18:17:00	2/7/2136 14:42:00	127
14120235	20147265	34875275	20/6/2136 01:28:00	12/6/2136 19:25:00	23/6/2136 16:50:15	12/6/2136 18:17:00	2/7/2136 14:42:00	117
14120235	20147265	34875275	21/6/2136 01:06:00	12/6/2136 19:25:00	23/6/2136 16:50:15	12/6/2136 18:17:00	2/7/2136 14:42:00	119
14120235	20147265	34875275	22/6/2136 02:04:00	12/6/2136 19:25:00	23/6/2136 16:50:15	12/6/2136 18:17:00	2/7/2136 14:42:00	106
14120235	20147265	34875275	23/6/2136 02:00:00	12/6/2136 19:25:00	23/6/2136 16:50:15	12/6/2136 18:17:00	2/7/2136 14:42:00	107
14120235	20147265	34875275	24/6/2136 04:50:00	12/6/2136 19:25:00	23/6/2136 16:50:15	12/6/2136 18:17:00	2/7/2136 14:42:00	102
14120235	20147265	34875275	25/6/2136 00:00:00	12/6/2136 19:25:00	23/6/2136 16:50:15	12/6/2136 18:17:00	2/7/2136 14:42:00	158
14120235	20147265	34875275	26/6/2136 08:08:00	12/6/2136 19:25:00	23/6/2136 16:50:15	12/6/2136 18:17:00	2/7/2136 14:42:00	109
14120235	20147265	34875275	27/6/2136 07:10:00	12/6/2136 19:25:00	23/6/2136 16:50:15	12/6/2136 18:17:00	2/7/2136 14:42:00	102
14120235	20147265	34875275	28/6/2136 07:20:00	12/6/2136 19:25:00	23/6/2136 16:50:15	12/6/2136 18:17:00	2/7/2136 14:42:00	103
11485288	20149713	33965771	11/7/2178 10:52:00	11/7/2178 06:28:00	12/7/2178 16:28:45	11/7/2178 05:58:00	25/7/2178 19:00:00	309
11485288	20149713	33965771	11/7/2178 16:10:00	11/7/2178 06:28:00	12/7/2178 16:28:45	11/7/2178 05:58:00	25/7/2178 19:00:00	243
11485288	20149713	33965771	11/7/2178 22:18:00	11/7/2178 06:28:00	12/7/2178 16:28:45	11/7/2178 05:58:00	25/7/2178 19:00:00	126
11485288	20149713	33965771	12/7/2178 02:02:00	11/7/2178 06:28:00	12/7/2178 16:28:45	11/7/2178 05:58:00	25/7/2178 19:00:00	156
11485288	20149713	33965771	13/7/2178 07:00:00	11/7/2178 06:28:00	12/7/2178 16:28:45	11/7/2178 05:58:00	25/7/2178 19:00:00	280
11485288	20149713	33965771	13/7/2178 13:10:00	11/7/2178 06:28:00	12/7/2178 16:28:45	11/7/2178 05:58:00	25/7/2178 19:00:00	235
11485288	20149713	33965771	14/7/2178 06:00:00	11/7/2178 06:28:00	12/7/2178 16:28:45	11/7/2178 05:58:00	25/7/2178 19:00:00	174
11485288	20149713	33965771	14/7/2178 16:27:00	11/7/2178 06:28:00	12/7/2178 16:28:45	11/7/2178 05:58:00	25/7/2178 19:00:00	244
11485288	20149713	33965771	15/7/2178 05:05:00	11/7/2178 06:28:00	12/7/2178 16:28:45	11/7/2178 05:58:00	25/7/2178 19:00:00	213
11485288	20149713	33965771	16/7/2178 05:27:00	11/7/2178 06:28:00	12/7/2178 16:28:45	11/7/2178 05:58:00	25/7/2178 19:00:00	247
11485288	20149713	33965771	17/7/2178 03:21:00	11/7/2178 06:28:00	12/7/2178 16:28:45	11/7/2178 05:58:00	25/7/2178 19:00:00	118
11485288	20149713	33965771	17/7/2178 20:40:00	11/7/2178 06:28:00	12/7/2178 16:28:45	11/7/2178 05:58:00	25/7/2178 19:00:00	272
11485288	20149713	33965771	18/7/2178 05:20:00	11/7/2178 06:28:00	12/7/2178 16:28:45	11/7/2178 05:58:00	25/7/2178 19:00:00	197
11485288	20149713	33965771	19/7/2178 04:40:00	11/7/2178 06:28:00	12/7/2178 16:28:45	11/7/2178 05:58:00	25/7/2178 19:00:00	129
11485288	20149713	33965771	20/7/2178 04:19:00	11/7/2178 06:28:00	12/7/2178 16:28:45	11/7/2178 05:58:00	25/7/2178 19:00:00	153
11485288	20149713	33965771	21/7/2178 04:31:00	11/7/2178 06:28:00	12/7/2178 16:28:45	11/7/2178 05:58:00	25/7/2178 19:00:00	143
11485288	20149713	33965771	22/7/2178 05:49:00	11/7/2178 06:28:00	12/7/2178 16:28:45	11/7/2178 05:58:00	25/7/2178 19:00:00	83
11485288	20149713	33965771	23/7/2178 04:32:00	11/7/2178 06:28:00	12/7/2178 16:28:45	11/7/2178 05:58:00	25/7/2178 19:00:00	108
11485288	20149713	33965771	24/7/2178 04:53:00	11/7/2178 06:28:00	12/7/2178 16:28:45	11/7/2178 05:58:00	25/7/2178 19:00:00	122
11485288	20149713	33965771	25/7/2178 06:15:00	11/7/2178 06:28:00	12/7/2178 16:28:45	11/7/2178 05:58:00	25/7/2178 19:00:00	126
14789992	20156222	34474162	1/8/2169 01:33:00	31/7/2169 20:45:00	2/8/2169 16:23:27	31/7/2169 19:02:00	5/8/2169 12:53:00	191
14789992	20156222	34474162	1/8/2169 13:18:00	31/7/2169 20:45:00	2/8/2169 16:23:27	31/7/2169 19:02:00	5/8/2169 12:53:00	174
14789992	20156222	34474162	1/8/2169 22:00:00	31/7/2169 20:45:00	2/8/2169 16:23:27	31/7/2169 19:02:00	5/8/2169 12:53:00	140
14789992	20156222	34474162	2/8/2169 03:34:00	31/7/2169 20:45:00	2/8/2169 16:23:27	31/7/2169 19:02:00	5/8/2169 12:53:00	139
14789992	20156222	34474162	3/8/2169 06:18:00	31/7/2169 20:45:00	2/8/2169 16:23:27	31/7/2169 19:02:00	5/8/2169 12:53:00	183
14789992	20156222	34474162	4/8/2169 06:38:00	31/7/2169 20:45:00	2/8/2169 16:23:27	31/7/2169 19:02:00	5/8/2169 12:53:00	204
14789992	20156222	34474162	5/8/2169 05:30:00	31/7/2169 20:45:00	2/8/2169 16:23:27	31/7/2169 19:02:00	5/8/2169 12:53:00	226
14789992	20156222	34474162	5/8/2169 09:04:00	31/7/2169 20:45:00	2/8/2169 16:23:27	31/7/2169 19:02:00	5/8/2169 12:53:00	185
12424303	20156751	33681885	8/9/2130 00:16:00	7/9/2130 17:45:00	8/9/2130 22:47:20	7/9/2130 17:10:00	10/9/2130 15:15:00	96
12424303	20156751	33681885	9/9/2130 06:10:00	7/9/2130 17:45:00	8/9/2130 22:47:20	7/9/2130 17:10:00	10/9/2130 15:15:00	108
12424303	20156751	33681885	10/9/2130 05:10:00	7/9/2130 17:45:00	8/9/2130 22:47:20	7/9/2130 17:10:00	10/9/2130 15:15:00	102
14709898	20158950	37841586	25/3/2181 05:02:00	25/3/2181 04:38:00	29/3/2181 20:55:21	25/3/2181 03:38:00	10/4/2181 16:37:00	220
14709898	20158950	37841586	26/3/2181 02:51:00	25/3/2181 04:38:00	29/3/2181 20:55:21	25/3/2181 03:38:00	10/4/2181 16:37:00	127
14709898	20158950	37841586	27/3/2181 00:54:00	25/3/2181 04:38:00	29/3/2181 20:55:21	25/3/2181 03:38:00	10/4/2181 16:37:00	138
14709898	20158950	37841586	28/3/2181 02:03:00	25/3/2181 04:38:00	29/3/2181 20:55:21	25/3/2181 03:38:00	10/4/2181 16:37:00	136
14709898	20158950	37841586	29/3/2181 01:28:00	25/3/2181 04:38:00	29/3/2181 20:55:21	25/3/2181 03:38:00	10/4/2181 16:37:00	107
14709898	20158950	37841586	30/3/2181 05:36:00	25/3/2181 04:38:00	29/3/2181 20:55:21	25/3/2181 03:38:00	10/4/2181 16:37:00	93
14709898	20158950	37841586	31/3/2181 07:10:00	25/3/2181 04:38:00	29/3/2181 20:55:21	25/3/2181 03:38:00	10/4/2181 16:37:00	99
14709898	20158950	37841586	1/4/2181 08:45:00	25/3/2181 04:38:00	29/3/2181 20:55:21	25/3/2181 03:38:00	10/4/2181 16:37:00	105
14709898	20158950	37841586	2/4/2181 05:32:00	25/3/2181 04:38:00	29/3/2181 20:55:21	25/3/2181 03:38:00	10/4/2181 16:37:00	94
14709898	20158950	37841586	3/4/2181 05:05:00	25/3/2181 04:38:00	29/3/2181 20:55:21	25/3/2181 03:38:00	10/4/2181 16:37:00	91
14709898	20158950	37841586	4/4/2181 05:20:00	25/3/2181 04:38:00	29/3/2181 20:55:21	25/3/2181 03:38:00	10/4/2181 16:37:00	94
14709898	20158950	37841586	5/4/2181 05:15:00	25/3/2181 04:38:00	29/3/2181 20:55:21	25/3/2181 03:38:00	10/4/2181 16:37:00	105
14709898	20158950	37841586	6/4/2181 05:20:00	25/3/2181 04:38:00	29/3/2181 20:55:21	25/3/2181 03:38:00	10/4/2181 16:37:00	93
14709898	20158950	37841586	7/4/2181 08:00:00	25/3/2181 04:38:00	29/3/2181 20:55:21	25/3/2181 03:38:00	10/4/2181 16:37:00	138
12177088	20168165	31060359	11/6/2159 04:58:00	11/6/2159 03:12:00	12/6/2159 18:54:39	11/6/2159 02:13:00	12/6/2159 11:28:00	184
12177088	20168165	31060359	11/6/2159 15:29:00	11/6/2159 03:12:00	12/6/2159 18:54:39	11/6/2159 02:13:00	12/6/2159 11:28:00	191
12177088	20168165	31060359	12/6/2159 02:10:00	11/6/2159 03:12:00	12/6/2159 18:54:39	11/6/2159 02:13:00	12/6/2159 11:28:00	205
15486932	20170572	34481621	4/2/2124 02:47:00	3/2/2124 19:33:04	5/2/2124 18:48:59	2/2/2124 22:53:00	8/2/2124 10:50:00	164
15486932	20170572	34481621	5/2/2124 02:31:00	3/2/2124 19:33:04	5/2/2124 18:48:59	2/2/2124 22:53:00	8/2/2124 10:50:00	123
18158315	20172929	37665510	14/7/2163 21:00:00	14/7/2163 18:12:08	16/7/2163 00:12:17	14/7/2163 06:18:00	17/7/2163 17:59:00	192
18158315	20172929	37665510	15/7/2163 04:22:00	14/7/2163 18:12:08	16/7/2163 00:12:17	14/7/2163 06:18:00	17/7/2163 17:59:00	113
18158315	20172929	37665510	16/7/2163 06:30:00	14/7/2163 18:12:08	16/7/2163 00:12:17	14/7/2163 06:18:00	17/7/2163 17:59:00	89
18158315	20172929	37665510	16/7/2163 08:00:00	14/7/2163 18:12:08	16/7/2163 00:12:17	14/7/2163 06:18:00	17/7/2163 17:59:00	92
18158315	20172929	37665510	17/7/2163 06:30:00	14/7/2163 18:12:08	16/7/2163 00:12:17	14/7/2163 06:18:00	17/7/2163 17:59:00	84
17647207	20175002	30636684	18/1/2181 03:12:00	18/1/2181 01:12:00	25/1/2181 18:59:57	17/1/2181 21:50:00	9/2/2181 14:40:00	169
17647207	20175002	30636684	18/1/2181 18:00:00	18/1/2181 01:12:00	25/1/2181 18:59:57	17/1/2181 21:50:00	9/2/2181 14:40:00	180
17647207	20175002	30636684	19/1/2181 00:33:00	18/1/2181 01:12:00	25/1/2181 18:59:57	17/1/2181 21:50:00	9/2/2181 14:40:00	179
17647207	20175002	30636684	20/1/2181 02:08:00	18/1/2181 01:12:00	25/1/2181 18:59:57	17/1/2181 21:50:00	9/2/2181 14:40:00	176
17647207	20175002	30636684	20/1/2181 15:53:00	18/1/2181 01:12:00	25/1/2181 18:59:57	17/1/2181 21:50:00	9/2/2181 14:40:00	144
17647207	20175002	30636684	21/1/2181 02:55:00	18/1/2181 01:12:00	25/1/2181 18:59:57	17/1/2181 21:50:00	9/2/2181 14:40:00	142
17647207	20175002	30636684	22/1/2181 03:51:00	18/1/2181 01:12:00	25/1/2181 18:59:57	17/1/2181 21:50:00	9/2/2181 14:40:00	147
17647207	20175002	30636684	23/1/2181 02:49:00	18/1/2181 01:12:00	25/1/2181 18:59:57	17/1/2181 21:50:00	9/2/2181 14:40:00	137
17647207	20175002	30636684	24/1/2181 02:09:00	18/1/2181 01:12:00	25/1/2181 18:59:57	17/1/2181 21:50:00	9/2/2181 14:40:00	114
17647207	20175002	30636684	25/1/2181 01:26:00	18/1/2181 01:12:00	25/1/2181 18:59:57	17/1/2181 21:50:00	9/2/2181 14:40:00	113
17647207	20175002	30636684	26/1/2181 09:35:00	18/1/2181 01:12:00	25/1/2181 18:59:57	17/1/2181 21:50:00	9/2/2181 14:40:00	147
17647207	20175002	30636684	28/1/2181 05:32:00	18/1/2181 01:12:00	25/1/2181 18:59:57	17/1/2181 21:50:00	9/2/2181 14:40:00	183
17647207	20175002	30636684	29/1/2181 10:40:00	18/1/2181 01:12:00	25/1/2181 18:59:57	17/1/2181 21:50:00	9/2/2181 14:40:00	122
17647207	20175002	30636684	30/1/2181 09:39:00	18/1/2181 01:12:00	25/1/2181 18:59:57	17/1/2181 21:50:00	9/2/2181 14:40:00	127
17647207	20175002	30636684	31/1/2181 05:29:00	18/1/2181 01:12:00	25/1/2181 18:59:57	17/1/2181 21:50:00	9/2/2181 14:40:00	136
17647207	20175002	30636684	2/2/2181 06:25:00	18/1/2181 01:12:00	25/1/2181 18:59:57	17/1/2181 21:50:00	9/2/2181 14:40:00	175
15997267	20175426	33523977	9/5/2172 02:06:00	8/5/2172 23:25:00	11/5/2172 13:53:25	8/5/2172 22:21:00	13/5/2172 13:51:00	239
15997267	20175426	33523977	10/5/2172 02:14:00	8/5/2172 23:25:00	11/5/2172 13:53:25	8/5/2172 22:21:00	13/5/2172 13:51:00	174
15997267	20175426	33523977	11/5/2172 06:40:00	8/5/2172 23:25:00	11/5/2172 13:53:25	8/5/2172 22:21:00	13/5/2172 13:51:00	174
15997267	20175426	33523977	12/5/2172 05:35:00	8/5/2172 23:25:00	11/5/2172 13:53:25	8/5/2172 22:21:00	13/5/2172 13:51:00	247
15997267	20175426	33523977	13/5/2172 07:20:00	8/5/2172 23:25:00	11/5/2172 13:53:25	8/5/2172 22:21:00	13/5/2172 13:51:00	200
17739770	20176714	31025743	12/9/2167 17:45:00	12/9/2167 15:11:00	19/9/2167 15:16:07	12/9/2167 13:51:00	22/9/2167 12:16:00	123
17739770	20176714	31025743	13/9/2167 02:02:00	12/9/2167 15:11:00	19/9/2167 15:16:07	12/9/2167 13:51:00	22/9/2167 12:16:00	147
17739770	20176714	31025743	13/9/2167 09:45:00	12/9/2167 15:11:00	19/9/2167 15:16:07	12/9/2167 13:51:00	22/9/2167 12:16:00	119
17739770	20176714	31025743	14/9/2167 00:22:00	12/9/2167 15:11:00	19/9/2167 15:16:07	12/9/2167 13:51:00	22/9/2167 12:16:00	118
17739770	20176714	31025743	14/9/2167 20:20:00	12/9/2167 15:11:00	19/9/2167 15:16:07	12/9/2167 13:51:00	22/9/2167 12:16:00	115
17739770	20176714	31025743	15/9/2167 02:16:00	12/9/2167 15:11:00	19/9/2167 15:16:07	12/9/2167 13:51:00	22/9/2167 12:16:00	135
17739770	20176714	31025743	15/9/2167 22:48:00	12/9/2167 15:11:00	19/9/2167 15:16:07	12/9/2167 13:51:00	22/9/2167 12:16:00	98
17739770	20176714	31025743	16/9/2167 06:08:00	12/9/2167 15:11:00	19/9/2167 15:16:07	12/9/2167 13:51:00	22/9/2167 12:16:00	114
17739770	20176714	31025743	16/9/2167 18:27:00	12/9/2167 15:11:00	19/9/2167 15:16:07	12/9/2167 13:51:00	22/9/2167 12:16:00	115
17739770	20176714	31025743	17/9/2167 01:46:00	12/9/2167 15:11:00	19/9/2167 15:16:07	12/9/2167 13:51:00	22/9/2167 12:16:00	125
17739770	20176714	31025743	17/9/2167 14:03:00	12/9/2167 15:11:00	19/9/2167 15:16:07	12/9/2167 13:51:00	22/9/2167 12:16:00	117
17739770	20176714	31025743	18/9/2167 01:58:00	12/9/2167 15:11:00	19/9/2167 15:16:07	12/9/2167 13:51:00	22/9/2167 12:16:00	106
17739770	20176714	31025743	18/9/2167 16:39:00	12/9/2167 15:11:00	19/9/2167 15:16:07	12/9/2167 13:51:00	22/9/2167 12:16:00	104
17739770	20176714	31025743	19/9/2167 02:23:00	12/9/2167 15:11:00	19/9/2167 15:16:07	12/9/2167 13:51:00	22/9/2167 12:16:00	116
17739770	20176714	31025743	20/9/2167 06:25:00	12/9/2167 15:11:00	19/9/2167 15:16:07	12/9/2167 13:51:00	22/9/2167 12:16:00	117
17739770	20176714	31025743	21/9/2167 05:48:00	12/9/2167 15:11:00	19/9/2167 15:16:07	12/9/2167 13:51:00	22/9/2167 12:16:00	106
17739770	20176714	31025743	22/9/2167 06:15:00	12/9/2167 15:11:00	19/9/2167 15:16:07	12/9/2167 13:51:00	22/9/2167 12:16:00	104
10280054	20177063	33209656	26/4/2143 17:10:00	26/4/2143 15:30:00	3/5/2143 16:37:27	26/4/2143 14:59:00	22/5/2143 15:39:00	106
10280054	20177063	33209656	27/4/2143 02:00:00	26/4/2143 15:30:00	3/5/2143 16:37:27	26/4/2143 14:59:00	22/5/2143 15:39:00	115
10280054	20177063	33209656	27/4/2143 07:47:00	26/4/2143 15:30:00	3/5/2143 16:37:27	26/4/2143 14:59:00	22/5/2143 15:39:00	116
10280054	20177063	33209656	28/4/2143 01:47:00	26/4/2143 15:30:00	3/5/2143 16:37:27	26/4/2143 14:59:00	22/5/2143 15:39:00	100
10280054	20177063	33209656	28/4/2143 14:12:00	26/4/2143 15:30:00	3/5/2143 16:37:27	26/4/2143 14:59:00	22/5/2143 15:39:00	110
10280054	20177063	33209656	29/4/2143 02:19:00	26/4/2143 15:30:00	3/5/2143 16:37:27	26/4/2143 14:59:00	22/5/2143 15:39:00	116
10280054	20177063	33209656	29/4/2143 14:10:00	26/4/2143 15:30:00	3/5/2143 16:37:27	26/4/2143 14:59:00	22/5/2143 15:39:00	111
10280054	20177063	33209656	29/4/2143 17:20:00	26/4/2143 15:30:00	3/5/2143 16:37:27	26/4/2143 14:59:00	22/5/2143 15:39:00	103
10280054	20177063	33209656	30/4/2143 01:59:00	26/4/2143 15:30:00	3/5/2143 16:37:27	26/4/2143 14:59:00	22/5/2143 15:39:00	112
10280054	20177063	33209656	1/5/2143 01:48:00	26/4/2143 15:30:00	3/5/2143 16:37:27	26/4/2143 14:59:00	22/5/2143 15:39:00	99
10280054	20177063	33209656	1/5/2143 15:46:00	26/4/2143 15:30:00	3/5/2143 16:37:27	26/4/2143 14:59:00	22/5/2143 15:39:00	99
10280054	20177063	33209656	2/5/2143 01:30:00	26/4/2143 15:30:00	3/5/2143 16:37:27	26/4/2143 14:59:00	22/5/2143 15:39:00	118
10280054	20177063	33209656	3/5/2143 02:12:00	26/4/2143 15:30:00	3/5/2143 16:37:27	26/4/2143 14:59:00	22/5/2143 15:39:00	84
10280054	20177063	33209656	4/5/2143 05:13:00	26/4/2143 15:30:00	3/5/2143 16:37:27	26/4/2143 14:59:00	22/5/2143 15:39:00	82
10280054	20177063	33209656	5/5/2143 03:53:00	26/4/2143 15:30:00	3/5/2143 16:37:27	26/4/2143 14:59:00	22/5/2143 15:39:00	88
10280054	20177063	33209656	6/5/2143 11:06:00	26/4/2143 15:30:00	3/5/2143 16:37:27	26/4/2143 14:59:00	22/5/2143 15:39:00	98
10280054	20177063	33209656	7/5/2143 04:10:00	26/4/2143 15:30:00	3/5/2143 16:37:27	26/4/2143 14:59:00	22/5/2143 15:39:00	119
10280054	20177063	33209656	8/5/2143 04:30:00	26/4/2143 15:30:00	3/5/2143 16:37:27	26/4/2143 14:59:00	22/5/2143 15:39:00	113
10280054	20177063	33209656	9/5/2143 04:25:00	26/4/2143 15:30:00	3/5/2143 16:37:27	26/4/2143 14:59:00	22/5/2143 15:39:00	99
10280054	20177063	33209656	10/5/2143 05:40:00	26/4/2143 15:30:00	3/5/2143 16:37:27	26/4/2143 14:59:00	22/5/2143 15:39:00	80
10280054	20177063	33209656	11/5/2143 07:00:00	26/4/2143 15:30:00	3/5/2143 16:37:27	26/4/2143 14:59:00	22/5/2143 15:39:00	85
10280054	20177063	33209656	12/5/2143 04:20:00	26/4/2143 15:30:00	3/5/2143 16:37:27	26/4/2143 14:59:00	22/5/2143 15:39:00	105
10280054	20177063	33209656	13/5/2143 04:35:00	26/4/2143 15:30:00	3/5/2143 16:37:27	26/4/2143 14:59:00	22/5/2143 15:39:00	86
10280054	20177063	33209656	21/5/2143 11:20:00	26/4/2143 15:30:00	3/5/2143 16:37:27	26/4/2143 14:59:00	22/5/2143 15:39:00	78
11783951	20197141	37451766	3/7/2168 03:52:00	2/7/2168 18:52:00	6/7/2168 16:55:03	2/7/2168 16:59:00	19/7/2168 14:15:00	223
11783951	20197141	37451766	4/7/2168 02:38:00	2/7/2168 18:52:00	6/7/2168 16:55:03	2/7/2168 16:59:00	19/7/2168 14:15:00	142
11783951	20197141	37451766	4/7/2168 18:38:00	2/7/2168 18:52:00	6/7/2168 16:55:03	2/7/2168 16:59:00	19/7/2168 14:15:00	328
11783951	20197141	37451766	5/7/2168 04:55:00	2/7/2168 18:52:00	6/7/2168 16:55:03	2/7/2168 16:59:00	19/7/2168 14:15:00	122
11783951	20197141	37451766	6/7/2168 01:14:00	2/7/2168 18:52:00	6/7/2168 16:55:03	2/7/2168 16:59:00	19/7/2168 14:15:00	178
11783951	20197141	37451766	7/7/2168 06:00:00	2/7/2168 18:52:00	6/7/2168 16:55:03	2/7/2168 16:59:00	19/7/2168 14:15:00	60
11783951	20197141	37451766	10/7/2168 09:00:00	2/7/2168 18:52:00	6/7/2168 16:55:03	2/7/2168 16:59:00	19/7/2168 14:15:00	336
11783951	20197141	37451766	10/7/2168 13:35:00	2/7/2168 18:52:00	6/7/2168 16:55:03	2/7/2168 16:59:00	19/7/2168 14:15:00	190
12617716	20198671	39545218	6/8/2114 03:05:00	5/8/2114 19:42:00	7/8/2114 11:53:29	5/8/2114 18:51:00	10/8/2114 12:15:00	117
12617716	20198671	39545218	7/8/2114 11:04:00	5/8/2114 19:42:00	7/8/2114 11:53:29	5/8/2114 18:51:00	10/8/2114 12:15:00	122
12617716	20198671	39545218	8/8/2114 05:15:00	5/8/2114 19:42:00	7/8/2114 11:53:29	5/8/2114 18:51:00	10/8/2114 12:15:00	80
12617716	20198671	39545218	10/8/2114 06:10:00	5/8/2114 19:42:00	7/8/2114 11:53:29	5/8/2114 18:51:00	10/8/2114 12:15:00	94
15022041	20198869	39309812	19/8/2116 06:02:00	19/8/2116 05:14:47	26/8/2116 04:58:36	19/8/2116 05:14:00	26/8/2116 00:00:00	140
15022041	20198869	39309812	19/8/2116 10:36:00	19/8/2116 05:14:47	26/8/2116 04:58:36	19/8/2116 05:14:00	26/8/2116 00:00:00	129
15022041	20198869	39309812	19/8/2116 23:42:00	19/8/2116 05:14:47	26/8/2116 04:58:36	19/8/2116 05:14:00	26/8/2116 00:00:00	106
15022041	20198869	39309812	21/8/2116 00:00:00	19/8/2116 05:14:47	26/8/2116 04:58:36	19/8/2116 05:14:00	26/8/2116 00:00:00	99
15022041	20198869	39309812	22/8/2116 00:17:00	19/8/2116 05:14:47	26/8/2116 04:58:36	19/8/2116 05:14:00	26/8/2116 00:00:00	100
15022041	20198869	39309812	23/8/2116 00:00:00	19/8/2116 05:14:47	26/8/2116 04:58:36	19/8/2116 05:14:00	26/8/2116 00:00:00	93
15022041	20198869	39309812	23/8/2116 23:06:00	19/8/2116 05:14:47	26/8/2116 04:58:36	19/8/2116 05:14:00	26/8/2116 00:00:00	103
15022041	20198869	39309812	24/8/2116 23:56:00	19/8/2116 05:14:47	26/8/2116 04:58:36	19/8/2116 05:14:00	26/8/2116 00:00:00	92
15022041	20198869	39309812	25/8/2116 11:24:00	19/8/2116 05:14:47	26/8/2116 04:58:36	19/8/2116 05:14:00	26/8/2116 00:00:00	93
15022041	20198869	39309812	25/8/2116 18:08:00	19/8/2116 05:14:47	26/8/2116 04:58:36	19/8/2116 05:14:00	26/8/2116 00:00:00	97
16772302	20199625	33640950	15/4/2131 13:00:00	15/4/2131 09:38:46	29/4/2131 02:00:05	15/4/2131 09:37:00	2/5/2131 13:00:00	149
16772302	20199625	33640950	15/4/2131 16:31:00	15/4/2131 09:38:46	29/4/2131 02:00:05	15/4/2131 09:37:00	2/5/2131 13:00:00	144
16772302	20199625	33640950	16/4/2131 01:16:00	15/4/2131 09:38:46	29/4/2131 02:00:05	15/4/2131 09:37:00	2/5/2131 13:00:00	165
16772302	20199625	33640950	16/4/2131 14:30:00	15/4/2131 09:38:46	29/4/2131 02:00:05	15/4/2131 09:37:00	2/5/2131 13:00:00	178
16772302	20199625	33640950	17/4/2131 02:15:00	15/4/2131 09:38:46	29/4/2131 02:00:05	15/4/2131 09:37:00	2/5/2131 13:00:00	188
16772302	20199625	33640950	17/4/2131 12:18:00	15/4/2131 09:38:46	29/4/2131 02:00:05	15/4/2131 09:37:00	2/5/2131 13:00:00	187
16772302	20199625	33640950	18/4/2131 02:09:00	15/4/2131 09:38:46	29/4/2131 02:00:05	15/4/2131 09:37:00	2/5/2131 13:00:00	168
16772302	20199625	33640950	18/4/2131 17:49:00	15/4/2131 09:38:46	29/4/2131 02:00:05	15/4/2131 09:37:00	2/5/2131 13:00:00	135
16772302	20199625	33640950	19/4/2131 05:40:00	15/4/2131 09:38:46	29/4/2131 02:00:05	15/4/2131 09:37:00	2/5/2131 13:00:00	99
16772302	20199625	33640950	20/4/2131 05:45:00	15/4/2131 09:38:46	29/4/2131 02:00:05	15/4/2131 09:37:00	2/5/2131 13:00:00	95
16772302	20199625	33640950	21/4/2131 05:30:00	15/4/2131 09:38:46	29/4/2131 02:00:05	15/4/2131 09:37:00	2/5/2131 13:00:00	98
16772302	20199625	33640950	21/4/2131 19:48:00	15/4/2131 09:38:46	29/4/2131 02:00:05	15/4/2131 09:37:00	2/5/2131 13:00:00	148
16772302	20199625	33640950	22/4/2131 06:15:00	15/4/2131 09:38:46	29/4/2131 02:00:05	15/4/2131 09:37:00	2/5/2131 13:00:00	135
16772302	20199625	33640950	23/4/2131 06:00:00	15/4/2131 09:38:46	29/4/2131 02:00:05	15/4/2131 09:37:00	2/5/2131 13:00:00	123
16772302	20199625	33640950	24/4/2131 06:15:00	15/4/2131 09:38:46	29/4/2131 02:00:05	15/4/2131 09:37:00	2/5/2131 13:00:00	131
16772302	20199625	33640950	25/4/2131 06:45:00	15/4/2131 09:38:46	29/4/2131 02:00:05	15/4/2131 09:37:00	2/5/2131 13:00:00	191
16772302	20199625	33640950	26/4/2131 03:35:00	15/4/2131 09:38:46	29/4/2131 02:00:05	15/4/2131 09:37:00	2/5/2131 13:00:00	107
16772302	20199625	33640950	27/4/2131 06:25:00	15/4/2131 09:38:46	29/4/2131 02:00:05	15/4/2131 09:37:00	2/5/2131 13:00:00	175
16772302	20199625	33640950	28/4/2131 06:25:00	15/4/2131 09:38:46	29/4/2131 02:00:05	15/4/2131 09:37:00	2/5/2131 13:00:00	154
16772302	20199625	33640950	1/5/2131 05:15:00	15/4/2131 09:38:46	29/4/2131 02:00:05	15/4/2131 09:37:00	2/5/2131 13:00:00	138
16772302	20199625	33640950	2/5/2131 05:20:00	15/4/2131 09:38:46	29/4/2131 02:00:05	15/4/2131 09:37:00	2/5/2131 13:00:00	204
15526304	20200454	37609236	14/4/2124 21:00:00	14/4/2124 20:24:00	19/4/2124 07:23:18	14/4/2124 19:13:00	24/4/2124 19:40:00	280
15526304	20200454	37609236	15/4/2124 04:01:00	14/4/2124 20:24:00	19/4/2124 07:23:18	14/4/2124 19:13:00	24/4/2124 19:40:00	245
15526304	20200454	37609236	16/4/2124 01:39:00	14/4/2124 20:24:00	19/4/2124 07:23:18	14/4/2124 19:13:00	24/4/2124 19:40:00	170
15526304	20200454	37609236	16/4/2124 11:45:00	14/4/2124 20:24:00	19/4/2124 07:23:18	14/4/2124 19:13:00	24/4/2124 19:40:00	167
15526304	20200454	37609236	17/4/2124 01:55:00	14/4/2124 20:24:00	19/4/2124 07:23:18	14/4/2124 19:13:00	24/4/2124 19:40:00	166
15526304	20200454	37609236	18/4/2124 00:06:00	14/4/2124 20:24:00	19/4/2124 07:23:18	14/4/2124 19:13:00	24/4/2124 19:40:00	152
15526304	20200454	37609236	19/4/2124 04:43:00	14/4/2124 20:24:00	19/4/2124 07:23:18	14/4/2124 19:13:00	24/4/2124 19:40:00	156
15526304	20200454	37609236	20/4/2124 07:00:00	14/4/2124 20:24:00	19/4/2124 07:23:18	14/4/2124 19:13:00	24/4/2124 19:40:00	138
15526304	20200454	37609236	21/4/2124 05:35:00	14/4/2124 20:24:00	19/4/2124 07:23:18	14/4/2124 19:13:00	24/4/2124 19:40:00	111
15526304	20200454	37609236	23/4/2124 05:30:00	14/4/2124 20:24:00	19/4/2124 07:23:18	14/4/2124 19:13:00	24/4/2124 19:40:00	144
19789160	20201197	31905958	26/12/2179 02:07:00	25/12/2179 14:12:50	1/1/2180 17:42:44	25/12/2179 14:12:00	8/1/2180 13:20:00	139
19789160	20201197	31905958	27/12/2179 02:38:00	25/12/2179 14:12:50	1/1/2180 17:42:44	25/12/2179 14:12:00	8/1/2180 13:20:00	110
19789160	20201197	31905958	27/12/2179 13:15:00	25/12/2179 14:12:50	1/1/2180 17:42:44	25/12/2179 14:12:00	8/1/2180 13:20:00	109
19789160	20201197	31905958	28/12/2179 03:36:00	25/12/2179 14:12:50	1/1/2180 17:42:44	25/12/2179 14:12:00	8/1/2180 13:20:00	117
19789160	20201197	31905958	29/12/2179 02:31:00	25/12/2179 14:12:50	1/1/2180 17:42:44	25/12/2179 14:12:00	8/1/2180 13:20:00	105
19789160	20201197	31905958	30/12/2179 04:00:00	25/12/2179 14:12:50	1/1/2180 17:42:44	25/12/2179 14:12:00	8/1/2180 13:20:00	149
19789160	20201197	31905958	31/12/2179 02:15:00	25/12/2179 14:12:50	1/1/2180 17:42:44	25/12/2179 14:12:00	8/1/2180 13:20:00	123
19789160	20201197	31905958	1/1/2180 03:30:00	25/12/2179 14:12:50	1/1/2180 17:42:44	25/12/2179 14:12:00	8/1/2180 13:20:00	105
19789160	20201197	31905958	5/1/2180 05:00:00	25/12/2179 14:12:50	1/1/2180 17:42:44	25/12/2179 14:12:00	8/1/2180 13:20:00	95
19859757	20202199	33096774	12/7/2155 17:23:00	12/7/2155 14:51:52	13/7/2155 17:37:50	12/7/2155 14:49:00	18/7/2155 18:16:00	100
19859757	20202199	33096774	13/7/2155 00:12:00	12/7/2155 14:51:52	13/7/2155 17:37:50	12/7/2155 14:49:00	18/7/2155 18:16:00	87
19859757	20202199	33096774	13/7/2155 18:58:00	12/7/2155 14:51:52	13/7/2155 17:37:50	12/7/2155 14:49:00	18/7/2155 18:16:00	88
19859757	20202199	33096774	14/7/2155 07:33:00	12/7/2155 14:51:52	13/7/2155 17:37:50	12/7/2155 14:49:00	18/7/2155 18:16:00	91
19859757	20202199	33096774	14/7/2155 09:15:00	12/7/2155 14:51:52	13/7/2155 17:37:50	12/7/2155 14:49:00	18/7/2155 18:16:00	88
19859757	20202199	33096774	15/7/2155 07:44:00	12/7/2155 14:51:52	13/7/2155 17:37:50	12/7/2155 14:49:00	18/7/2155 18:16:00	95
19859757	20202199	33096774	16/7/2155 06:25:00	12/7/2155 14:51:52	13/7/2155 17:37:50	12/7/2155 14:49:00	18/7/2155 18:16:00	84
19859757	20202199	33096774	17/7/2155 06:41:00	12/7/2155 14:51:52	13/7/2155 17:37:50	12/7/2155 14:49:00	18/7/2155 18:16:00	92
19859757	20202199	33096774	17/7/2155 10:40:00	12/7/2155 14:51:52	13/7/2155 17:37:50	12/7/2155 14:49:00	18/7/2155 18:16:00	122
19859757	20202199	33096774	18/7/2155 07:28:00	12/7/2155 14:51:52	13/7/2155 17:37:50	12/7/2155 14:49:00	18/7/2155 18:16:00	92
11432024	20233752	39935682	8/7/2166 12:39:00	8/7/2166 12:15:00	10/7/2166 16:16:43	8/7/2166 11:10:00	11/7/2166 12:00:00	100
11432024	20233752	39935682	9/7/2166 01:59:00	8/7/2166 12:15:00	10/7/2166 16:16:43	8/7/2166 11:10:00	11/7/2166 12:00:00	106
11432024	20233752	39935682	10/7/2166 05:15:00	8/7/2166 12:15:00	10/7/2166 16:16:43	8/7/2166 11:10:00	11/7/2166 12:00:00	94
11432024	20233752	39935682	11/7/2166 09:10:00	8/7/2166 12:15:00	10/7/2166 16:16:43	8/7/2166 11:10:00	11/7/2166 12:00:00	105
15233578	20233791	39144938	13/5/2143 01:08:00	12/5/2143 23:19:39	15/5/2143 18:23:24	12/5/2143 23:18:00	21/5/2143 15:11:00	370
15233578	20233791	39144938	13/5/2143 05:45:00	12/5/2143 23:19:39	15/5/2143 18:23:24	12/5/2143 23:18:00	21/5/2143 15:11:00	202
15233578	20233791	39144938	13/5/2143 08:44:00	12/5/2143 23:19:39	15/5/2143 18:23:24	12/5/2143 23:18:00	21/5/2143 15:11:00	124
15233578	20233791	39144938	13/5/2143 13:37:00	12/5/2143 23:19:39	15/5/2143 18:23:24	12/5/2143 23:18:00	21/5/2143 15:11:00	139
15233578	20233791	39144938	13/5/2143 17:49:00	12/5/2143 23:19:39	15/5/2143 18:23:24	12/5/2143 23:18:00	21/5/2143 15:11:00	164
15233578	20233791	39144938	14/5/2143 02:04:00	12/5/2143 23:19:39	15/5/2143 18:23:24	12/5/2143 23:18:00	21/5/2143 15:11:00	158
15233578	20233791	39144938	15/5/2143 02:35:00	12/5/2143 23:19:39	15/5/2143 18:23:24	12/5/2143 23:18:00	21/5/2143 15:11:00	128
15233578	20233791	39144938	20/5/2143 06:10:00	12/5/2143 23:19:39	15/5/2143 18:23:24	12/5/2143 23:18:00	21/5/2143 15:11:00	122
16160770	20236999	36566019	7/6/2170 03:00:00	6/6/2170 15:36:00	9/6/2170 19:10:50	6/6/2170 14:19:00	17/6/2170 18:58:00	199
16160770	20236999	36566019	7/6/2170 20:45:00	6/6/2170 15:36:00	9/6/2170 19:10:50	6/6/2170 14:19:00	17/6/2170 18:58:00	256
16160770	20236999	36566019	8/6/2170 04:08:00	6/6/2170 15:36:00	9/6/2170 19:10:50	6/6/2170 14:19:00	17/6/2170 18:58:00	220
16160770	20236999	36566019	9/6/2170 02:32:00	6/6/2170 15:36:00	9/6/2170 19:10:50	6/6/2170 14:19:00	17/6/2170 18:58:00	76
16160770	20236999	36566019	11/6/2170 06:24:00	6/6/2170 15:36:00	9/6/2170 19:10:50	6/6/2170 14:19:00	17/6/2170 18:58:00	110
16160770	20236999	36566019	12/6/2170 06:29:00	6/6/2170 15:36:00	9/6/2170 19:10:50	6/6/2170 14:19:00	17/6/2170 18:58:00	135
15247647	20239985	38498309	1/7/2155 20:00:00	1/7/2155 12:23:00	2/7/2155 19:48:30	1/7/2155 11:07:00	5/7/2155 16:27:00	158
15247647	20239985	38498309	2/7/2155 00:42:00	1/7/2155 12:23:00	2/7/2155 19:48:30	1/7/2155 11:07:00	5/7/2155 16:27:00	133
15247647	20239985	38498309	3/7/2155 07:12:00	1/7/2155 12:23:00	2/7/2155 19:48:30	1/7/2155 11:07:00	5/7/2155 16:27:00	84
15247647	20239985	38498309	4/7/2155 07:20:00	1/7/2155 12:23:00	2/7/2155 19:48:30	1/7/2155 11:07:00	5/7/2155 16:27:00	104
15247647	20239985	38498309	5/7/2155 07:48:00	1/7/2155 12:23:00	2/7/2155 19:48:30	1/7/2155 11:07:00	5/7/2155 16:27:00	98
18796217	20241720	35949667	3/10/2130 06:04:00	3/10/2130 04:07:59	4/10/2130 18:40:51	3/10/2130 04:07:00	6/10/2130 14:02:00	97
18796217	20241720	35949667	4/10/2130 03:06:00	3/10/2130 04:07:59	4/10/2130 18:40:51	3/10/2130 04:07:00	6/10/2130 14:02:00	666
16153150	20244895	34195480	8/2/2182 13:57:00	8/2/2182 10:00:00	10/2/2182 12:21:04	8/2/2182 09:23:00	13/2/2182 15:40:00	125
16153150	20244895	34195480	9/2/2182 01:36:00	8/2/2182 10:00:00	10/2/2182 12:21:04	8/2/2182 09:23:00	13/2/2182 15:40:00	120
16153150	20244895	34195480	10/2/2182 02:05:00	8/2/2182 10:00:00	10/2/2182 12:21:04	8/2/2182 09:23:00	13/2/2182 15:40:00	111
17419532	20247686	39219474	11/10/2204 15:53:00	11/10/2204 15:26:00	14/10/2204 12:32:23	11/10/2204 14:17:00	14/10/2204 14:01:00	172
17419532	20247686	39219474	12/10/2204 04:23:00	11/10/2204 15:26:00	14/10/2204 12:32:23	11/10/2204 14:17:00	14/10/2204 14:01:00	240
17419532	20247686	39219474	12/10/2204 15:55:00	11/10/2204 15:26:00	14/10/2204 12:32:23	11/10/2204 14:17:00	14/10/2204 14:01:00	253
17419532	20247686	39219474	13/10/2204 02:11:00	11/10/2204 15:26:00	14/10/2204 12:32:23	11/10/2204 14:17:00	14/10/2204 14:01:00	224
11975677	20248189	33490538	19/1/2137 16:24:00	19/1/2137 15:44:00	26/1/2137 14:53:10	19/1/2137 14:17:00	30/1/2137 17:00:00	154
11975677	20248189	33490538	20/1/2137 02:00:00	19/1/2137 15:44:00	26/1/2137 14:53:10	19/1/2137 14:17:00	30/1/2137 17:00:00	145
11975677	20248189	33490538	21/1/2137 02:10:00	19/1/2137 15:44:00	26/1/2137 14:53:10	19/1/2137 14:17:00	30/1/2137 17:00:00	119
11975677	20248189	33490538	22/1/2137 05:01:00	19/1/2137 15:44:00	26/1/2137 14:53:10	19/1/2137 14:17:00	30/1/2137 17:00:00	96
11975677	20248189	33490538	22/1/2137 15:40:00	19/1/2137 15:44:00	26/1/2137 14:53:10	19/1/2137 14:17:00	30/1/2137 17:00:00	113
11975677	20248189	33490538	23/1/2137 01:36:00	19/1/2137 15:44:00	26/1/2137 14:53:10	19/1/2137 14:17:00	30/1/2137 17:00:00	124
11975677	20248189	33490538	24/1/2137 01:26:00	19/1/2137 15:44:00	26/1/2137 14:53:10	19/1/2137 14:17:00	30/1/2137 17:00:00	121
11975677	20248189	33490538	24/1/2137 14:10:00	19/1/2137 15:44:00	26/1/2137 14:53:10	19/1/2137 14:17:00	30/1/2137 17:00:00	102
11975677	20248189	33490538	24/1/2137 23:20:00	19/1/2137 15:44:00	26/1/2137 14:53:10	19/1/2137 14:17:00	30/1/2137 17:00:00	104
11975677	20248189	33490538	26/1/2137 00:50:00	19/1/2137 15:44:00	26/1/2137 14:53:10	19/1/2137 14:17:00	30/1/2137 17:00:00	115
11975677	20248189	33490538	29/1/2137 06:41:00	19/1/2137 15:44:00	26/1/2137 14:53:10	19/1/2137 14:17:00	30/1/2137 17:00:00	104
11975677	20248189	33490538	30/1/2137 06:55:00	19/1/2137 15:44:00	26/1/2137 14:53:10	19/1/2137 14:17:00	30/1/2137 17:00:00	105
13871513	20259615	37262828	10/10/2116 17:02:00	10/10/2116 15:36:15	15/10/2116 18:26:47	10/10/2116 15:35:00	18/10/2116 20:27:00	128
13871513	20259615	37262828	11/10/2116 02:13:00	10/10/2116 15:36:15	15/10/2116 18:26:47	10/10/2116 15:35:00	18/10/2116 20:27:00	125
13871513	20259615	37262828	11/10/2116 15:58:00	10/10/2116 15:36:15	15/10/2116 18:26:47	10/10/2116 15:35:00	18/10/2116 20:27:00	129
13871513	20259615	37262828	12/10/2116 02:16:00	10/10/2116 15:36:15	15/10/2116 18:26:47	10/10/2116 15:35:00	18/10/2116 20:27:00	113
13871513	20259615	37262828	13/10/2116 00:01:00	10/10/2116 15:36:15	15/10/2116 18:26:47	10/10/2116 15:35:00	18/10/2116 20:27:00	121
13871513	20259615	37262828	14/10/2116 02:07:00	10/10/2116 15:36:15	15/10/2116 18:26:47	10/10/2116 15:35:00	18/10/2116 20:27:00	114
13871513	20259615	37262828	15/10/2116 01:23:00	10/10/2116 15:36:15	15/10/2116 18:26:47	10/10/2116 15:35:00	18/10/2116 20:27:00	145
13871513	20259615	37262828	16/10/2116 05:05:00	10/10/2116 15:36:15	15/10/2116 18:26:47	10/10/2116 15:35:00	18/10/2116 20:27:00	115
13871513	20259615	37262828	17/10/2116 17:45:00	10/10/2116 15:36:15	15/10/2116 18:26:47	10/10/2116 15:35:00	18/10/2116 20:27:00	139
13031146	20274880	34115796	13/10/2172 17:22:00	13/10/2172 16:32:00	15/10/2172 21:33:11	13/10/2172 14:49:00	28/10/2172 12:10:00	142
13031146	20274880	34115796	14/10/2172 00:36:00	13/10/2172 16:32:00	15/10/2172 21:33:11	13/10/2172 14:49:00	28/10/2172 12:10:00	132
13031146	20274880	34115796	14/10/2172 04:14:00	13/10/2172 16:32:00	15/10/2172 21:33:11	13/10/2172 14:49:00	28/10/2172 12:10:00	138
13031146	20274880	34115796	14/10/2172 11:14:00	13/10/2172 16:32:00	15/10/2172 21:33:11	13/10/2172 14:49:00	28/10/2172 12:10:00	127
13031146	20274880	34115796	14/10/2172 18:05:00	13/10/2172 16:32:00	15/10/2172 21:33:11	13/10/2172 14:49:00	28/10/2172 12:10:00	127
13031146	20274880	34115796	14/10/2172 23:25:00	13/10/2172 16:32:00	15/10/2172 21:33:11	13/10/2172 14:49:00	28/10/2172 12:10:00	114
13031146	20274880	34115796	15/10/2172 05:38:00	13/10/2172 16:32:00	15/10/2172 21:33:11	13/10/2172 14:49:00	28/10/2172 12:10:00	120
13031146	20274880	34115796	15/10/2172 17:00:00	13/10/2172 16:32:00	15/10/2172 21:33:11	13/10/2172 14:49:00	28/10/2172 12:10:00	102
13031146	20274880	34115796	15/10/2172 22:56:00	13/10/2172 16:32:00	15/10/2172 21:33:11	13/10/2172 14:49:00	28/10/2172 12:10:00	97
13031146	20274880	34115796	16/10/2172 03:18:00	13/10/2172 16:32:00	15/10/2172 21:33:11	13/10/2172 14:49:00	28/10/2172 12:10:00	95
13031146	20274880	34115796	16/10/2172 07:00:00	13/10/2172 16:32:00	15/10/2172 21:33:11	13/10/2172 14:49:00	28/10/2172 12:10:00	99
13031146	20274880	34115796	16/10/2172 22:06:00	13/10/2172 16:32:00	15/10/2172 21:33:11	13/10/2172 14:49:00	28/10/2172 12:10:00	136
13031146	20274880	34115796	17/10/2172 06:35:00	13/10/2172 16:32:00	15/10/2172 21:33:11	13/10/2172 14:49:00	28/10/2172 12:10:00	102
13031146	20274880	34115796	17/10/2172 09:01:00	13/10/2172 16:32:00	15/10/2172 21:33:11	13/10/2172 14:49:00	28/10/2172 12:10:00	111
13031146	20274880	34115796	17/10/2172 13:50:00	13/10/2172 16:32:00	15/10/2172 21:33:11	13/10/2172 14:49:00	28/10/2172 12:10:00	104
13031146	20274880	34115796	17/10/2172 21:36:00	13/10/2172 16:32:00	15/10/2172 21:33:11	13/10/2172 14:49:00	28/10/2172 12:10:00	101
13031146	20274880	34115796	18/10/2172 07:50:00	13/10/2172 16:32:00	15/10/2172 21:33:11	13/10/2172 14:49:00	28/10/2172 12:10:00	245
13031146	20274880	34115796	19/10/2172 05:30:00	13/10/2172 16:32:00	15/10/2172 21:33:11	13/10/2172 14:49:00	28/10/2172 12:10:00	106
13031146	20274880	34115796	20/10/2172 06:30:00	13/10/2172 16:32:00	15/10/2172 21:33:11	13/10/2172 14:49:00	28/10/2172 12:10:00	106
13031146	20274880	34115796	21/10/2172 05:30:00	13/10/2172 16:32:00	15/10/2172 21:33:11	13/10/2172 14:49:00	28/10/2172 12:10:00	96
13031146	20274880	34115796	22/10/2172 11:30:00	13/10/2172 16:32:00	15/10/2172 21:33:11	13/10/2172 14:49:00	28/10/2172 12:10:00	1770
13031146	20274880	34115796	22/10/2172 13:59:00	13/10/2172 16:32:00	15/10/2172 21:33:11	13/10/2172 14:49:00	28/10/2172 12:10:00	111
13031146	20274880	34115796	23/10/2172 05:17:00	13/10/2172 16:32:00	15/10/2172 21:33:11	13/10/2172 14:49:00	28/10/2172 12:10:00	81
13031146	20274880	34115796	24/10/2172 05:30:00	13/10/2172 16:32:00	15/10/2172 21:33:11	13/10/2172 14:49:00	28/10/2172 12:10:00	94
13031146	20274880	34115796	25/10/2172 05:44:00	13/10/2172 16:32:00	15/10/2172 21:33:11	13/10/2172 14:49:00	28/10/2172 12:10:00	95
13031146	20274880	34115796	27/10/2172 11:19:00	13/10/2172 16:32:00	15/10/2172 21:33:11	13/10/2172 14:49:00	28/10/2172 12:10:00	96
15444445	20274957	38323797	3/2/2194 18:56:00	3/2/2194 18:42:00	5/2/2194 18:01:55	3/2/2194 17:24:00	6/2/2194 22:00:00	105
15444445	20274957	38323797	4/2/2194 01:43:00	3/2/2194 18:42:00	5/2/2194 18:01:55	3/2/2194 17:24:00	6/2/2194 22:00:00	106
15444445	20274957	38323797	5/2/2194 00:21:00	3/2/2194 18:42:00	5/2/2194 18:01:55	3/2/2194 17:24:00	6/2/2194 22:00:00	99
15444445	20274957	38323797	6/2/2194 06:20:00	3/2/2194 18:42:00	5/2/2194 18:01:55	3/2/2194 17:24:00	6/2/2194 22:00:00	99
11636284	20278632	33227580	10/6/2165 23:17:00	10/6/2165 22:54:00	12/6/2165 18:47:04	10/6/2165 22:15:00	14/6/2165 19:00:00	99
11636284	20278632	33227580	11/6/2165 01:55:00	10/6/2165 22:54:00	12/6/2165 18:47:04	10/6/2165 22:15:00	14/6/2165 19:00:00	97
11636284	20278632	33227580	12/6/2165 09:15:00	10/6/2165 22:54:00	12/6/2165 18:47:04	10/6/2165 22:15:00	14/6/2165 19:00:00	86
11636284	20278632	33227580	13/6/2165 08:30:00	10/6/2165 22:54:00	12/6/2165 18:47:04	10/6/2165 22:15:00	14/6/2165 19:00:00	71
11636284	20278632	33227580	13/6/2165 09:52:00	10/6/2165 22:54:00	12/6/2165 18:47:04	10/6/2165 22:15:00	14/6/2165 19:00:00	100
11636284	20278632	33227580	14/6/2165 09:30:00	10/6/2165 22:54:00	12/6/2165 18:47:04	10/6/2165 22:15:00	14/6/2165 19:00:00	98
19357905	20290431	33527939	17/4/2171 07:25:00	17/4/2171 05:46:00	18/4/2171 12:33:31	17/4/2171 04:47:00	18/4/2171 12:00:00	115
19357905	20290431	33527939	18/4/2171 04:08:00	17/4/2171 05:46:00	18/4/2171 12:33:31	17/4/2171 04:47:00	18/4/2171 12:00:00	136
14265533	20292500	36670441	24/3/2177 03:17:00	23/3/2177 23:42:00	31/3/2177 17:29:06	23/3/2177 22:48:00	31/3/2177 16:30:00	199
14265533	20292500	36670441	24/3/2177 23:22:00	23/3/2177 23:42:00	31/3/2177 17:29:06	23/3/2177 22:48:00	31/3/2177 16:30:00	213
14265533	20292500	36670441	25/3/2177 02:49:00	23/3/2177 23:42:00	31/3/2177 17:29:06	23/3/2177 22:48:00	31/3/2177 16:30:00	207
14265533	20292500	36670441	26/3/2177 00:21:00	23/3/2177 23:42:00	31/3/2177 17:29:06	23/3/2177 22:48:00	31/3/2177 16:30:00	163
14265533	20292500	36670441	26/3/2177 12:00:00	23/3/2177 23:42:00	31/3/2177 17:29:06	23/3/2177 22:48:00	31/3/2177 16:30:00	216
14265533	20292500	36670441	27/3/2177 00:35:00	23/3/2177 23:42:00	31/3/2177 17:29:06	23/3/2177 22:48:00	31/3/2177 16:30:00	163
14265533	20292500	36670441	28/3/2177 01:00:00	23/3/2177 23:42:00	31/3/2177 17:29:06	23/3/2177 22:48:00	31/3/2177 16:30:00	157
14265533	20292500	36670441	29/3/2177 01:35:00	23/3/2177 23:42:00	31/3/2177 17:29:06	23/3/2177 22:48:00	31/3/2177 16:30:00	209
14265533	20292500	36670441	30/3/2177 02:37:00	23/3/2177 23:42:00	31/3/2177 17:29:06	23/3/2177 22:48:00	31/3/2177 16:30:00	150
14265533	20292500	36670441	31/3/2177 02:59:00	23/3/2177 23:42:00	31/3/2177 17:29:06	23/3/2177 22:48:00	31/3/2177 16:30:00	138
10716372	20297014	31570930	30/1/2169 06:34:00	30/1/2169 04:10:00	6/2/2169 15:31:05	30/1/2169 01:45:00	15/2/2169 13:27:00	140
10716372	20297014	31570930	30/1/2169 14:30:00	30/1/2169 04:10:00	6/2/2169 15:31:05	30/1/2169 01:45:00	15/2/2169 13:27:00	110
10716372	20297014	31570930	31/1/2169 02:15:00	30/1/2169 04:10:00	6/2/2169 15:31:05	30/1/2169 01:45:00	15/2/2169 13:27:00	115
10716372	20297014	31570930	1/2/2169 02:20:00	30/1/2169 04:10:00	6/2/2169 15:31:05	30/1/2169 01:45:00	15/2/2169 13:27:00	126
10716372	20297014	31570930	1/2/2169 19:10:00	30/1/2169 04:10:00	6/2/2169 15:31:05	30/1/2169 01:45:00	15/2/2169 13:27:00	114
10716372	20297014	31570930	2/2/2169 01:57:00	30/1/2169 04:10:00	6/2/2169 15:31:05	30/1/2169 01:45:00	15/2/2169 13:27:00	114
10716372	20297014	31570930	3/2/2169 01:40:00	30/1/2169 04:10:00	6/2/2169 15:31:05	30/1/2169 01:45:00	15/2/2169 13:27:00	125
10716372	20297014	31570930	4/2/2169 02:01:00	30/1/2169 04:10:00	6/2/2169 15:31:05	30/1/2169 01:45:00	15/2/2169 13:27:00	112
10716372	20297014	31570930	4/2/2169 20:45:00	30/1/2169 04:10:00	6/2/2169 15:31:05	30/1/2169 01:45:00	15/2/2169 13:27:00	136
10716372	20297014	31570930	5/2/2169 00:20:00	30/1/2169 04:10:00	6/2/2169 15:31:05	30/1/2169 01:45:00	15/2/2169 13:27:00	131
10716372	20297014	31570930	6/2/2169 01:15:00	30/1/2169 04:10:00	6/2/2169 15:31:05	30/1/2169 01:45:00	15/2/2169 13:27:00	100
10716372	20297014	31570930	7/2/2169 04:42:00	30/1/2169 04:10:00	6/2/2169 15:31:05	30/1/2169 01:45:00	15/2/2169 13:27:00	108
10716372	20297014	31570930	7/2/2169 21:30:00	30/1/2169 04:10:00	6/2/2169 15:31:05	30/1/2169 01:45:00	15/2/2169 13:27:00	127
10716372	20297014	31570930	8/2/2169 03:52:00	30/1/2169 04:10:00	6/2/2169 15:31:05	30/1/2169 01:45:00	15/2/2169 13:27:00	128
10716372	20297014	31570930	12/2/2169 05:17:00	30/1/2169 04:10:00	6/2/2169 15:31:05	30/1/2169 01:45:00	15/2/2169 13:27:00	87
10716372	20297014	31570930	14/2/2169 05:48:00	30/1/2169 04:10:00	6/2/2169 15:31:05	30/1/2169 01:45:00	15/2/2169 13:27:00	98
10991084	20300491	37791342	17/10/2139 03:23:00	16/10/2139 22:18:00	19/10/2139 18:20:42	16/10/2139 21:24:00	21/10/2139 14:55:00	63
10991084	20300491	37791342	17/10/2139 22:38:00	16/10/2139 22:18:00	19/10/2139 18:20:42	16/10/2139 21:24:00	21/10/2139 14:55:00	5.7
10991084	20300491	37791342	17/10/2139 23:34:00	16/10/2139 22:18:00	19/10/2139 18:20:42	16/10/2139 21:24:00	21/10/2139 14:55:00	132
10991084	20300491	37791342	18/10/2139 04:44:00	16/10/2139 22:18:00	19/10/2139 18:20:42	16/10/2139 21:24:00	21/10/2139 14:55:00	154
10991084	20300491	37791342	18/10/2139 11:00:00	16/10/2139 22:18:00	19/10/2139 18:20:42	16/10/2139 21:24:00	21/10/2139 14:55:00	111
10991084	20300491	37791342	19/10/2139 02:18:00	16/10/2139 22:18:00	19/10/2139 18:20:42	16/10/2139 21:24:00	21/10/2139 14:55:00	99
10991084	20300491	37791342	20/10/2139 06:00:00	16/10/2139 22:18:00	19/10/2139 18:20:42	16/10/2139 21:24:00	21/10/2139 14:55:00	82
10991084	20300491	37791342	21/10/2139 05:45:00	16/10/2139 22:18:00	19/10/2139 18:20:42	16/10/2139 21:24:00	21/10/2139 14:55:00	116
12585717	20302699	31903747	23/8/2136 23:04:00	23/8/2136 22:12:00	1/9/2136 16:30:41	23/8/2136 21:07:00	12/9/2136 14:35:00	225
12585717	20302699	31903747	24/8/2136 03:48:00	23/8/2136 22:12:00	1/9/2136 16:30:41	23/8/2136 21:07:00	12/9/2136 14:35:00	142
12585717	20302699	31903747	24/8/2136 14:01:00	23/8/2136 22:12:00	1/9/2136 16:30:41	23/8/2136 21:07:00	12/9/2136 14:35:00	135
12585717	20302699	31903747	24/8/2136 17:35:00	23/8/2136 22:12:00	1/9/2136 16:30:41	23/8/2136 21:07:00	12/9/2136 14:35:00	117
12585717	20302699	31903747	24/8/2136 20:00:00	23/8/2136 22:12:00	1/9/2136 16:30:41	23/8/2136 21:07:00	12/9/2136 14:35:00	129
12585717	20302699	31903747	24/8/2136 23:44:00	23/8/2136 22:12:00	1/9/2136 16:30:41	23/8/2136 21:07:00	12/9/2136 14:35:00	140
12585717	20302699	31903747	25/8/2136 05:40:00	23/8/2136 22:12:00	1/9/2136 16:30:41	23/8/2136 21:07:00	12/9/2136 14:35:00	134
12585717	20302699	31903747	25/8/2136 14:10:00	23/8/2136 22:12:00	1/9/2136 16:30:41	23/8/2136 21:07:00	12/9/2136 14:35:00	121
12585717	20302699	31903747	25/8/2136 19:00:00	23/8/2136 22:12:00	1/9/2136 16:30:41	23/8/2136 21:07:00	12/9/2136 14:35:00	120
12585717	20302699	31903747	26/8/2136 02:21:00	23/8/2136 22:12:00	1/9/2136 16:30:41	23/8/2136 21:07:00	12/9/2136 14:35:00	127
12585717	20302699	31903747	26/8/2136 13:25:00	23/8/2136 22:12:00	1/9/2136 16:30:41	23/8/2136 21:07:00	12/9/2136 14:35:00	92
12585717	20302699	31903747	27/8/2136 03:09:00	23/8/2136 22:12:00	1/9/2136 16:30:41	23/8/2136 21:07:00	12/9/2136 14:35:00	115
12585717	20302699	31903747	27/8/2136 17:17:00	23/8/2136 22:12:00	1/9/2136 16:30:41	23/8/2136 21:07:00	12/9/2136 14:35:00	106
12585717	20302699	31903747	28/8/2136 01:39:00	23/8/2136 22:12:00	1/9/2136 16:30:41	23/8/2136 21:07:00	12/9/2136 14:35:00	107
12585717	20302699	31903747	28/8/2136 17:07:00	23/8/2136 22:12:00	1/9/2136 16:30:41	23/8/2136 21:07:00	12/9/2136 14:35:00	114
12585717	20302699	31903747	29/8/2136 01:57:00	23/8/2136 22:12:00	1/9/2136 16:30:41	23/8/2136 21:07:00	12/9/2136 14:35:00	110
12585717	20302699	31903747	30/8/2136 02:10:00	23/8/2136 22:12:00	1/9/2136 16:30:41	23/8/2136 21:07:00	12/9/2136 14:35:00	105
12585717	20302699	31903747	31/8/2136 01:42:00	23/8/2136 22:12:00	1/9/2136 16:30:41	23/8/2136 21:07:00	12/9/2136 14:35:00	127
12585717	20302699	31903747	1/9/2136 02:10:00	23/8/2136 22:12:00	1/9/2136 16:30:41	23/8/2136 21:07:00	12/9/2136 14:35:00	116
12585717	20302699	31903747	2/9/2136 04:46:00	23/8/2136 22:12:00	1/9/2136 16:30:41	23/8/2136 21:07:00	12/9/2136 14:35:00	106
12585717	20302699	31903747	3/9/2136 08:24:00	23/8/2136 22:12:00	1/9/2136 16:30:41	23/8/2136 21:07:00	12/9/2136 14:35:00	117
12585717	20302699	31903747	4/9/2136 06:30:00	23/8/2136 22:12:00	1/9/2136 16:30:41	23/8/2136 21:07:00	12/9/2136 14:35:00	105
12585717	20302699	31903747	5/9/2136 05:30:00	23/8/2136 22:12:00	1/9/2136 16:30:41	23/8/2136 21:07:00	12/9/2136 14:35:00	105
12585717	20302699	31903747	9/9/2136 10:05:00	23/8/2136 22:12:00	1/9/2136 16:30:41	23/8/2136 21:07:00	12/9/2136 14:35:00	132
12585717	20302699	31903747	11/9/2136 05:40:00	23/8/2136 22:12:00	1/9/2136 16:30:41	23/8/2136 21:07:00	12/9/2136 14:35:00	119
16751535	20312271	31733025	5/7/2177 04:40:00	4/7/2177 15:57:56	8/7/2177 23:42:06	4/7/2177 15:55:00	10/7/2177 14:33:00	98
16751535	20312271	31733025	6/7/2177 06:23:00	4/7/2177 15:57:56	8/7/2177 23:42:06	4/7/2177 15:55:00	10/7/2177 14:33:00	91
16751535	20312271	31733025	7/7/2177 07:25:00	4/7/2177 15:57:56	8/7/2177 23:42:06	4/7/2177 15:55:00	10/7/2177 14:33:00	87
16751535	20312271	31733025	7/7/2177 13:40:00	4/7/2177 15:57:56	8/7/2177 23:42:06	4/7/2177 15:55:00	10/7/2177 14:33:00	103
16751535	20312271	31733025	9/7/2177 08:00:00	4/7/2177 15:57:56	8/7/2177 23:42:06	4/7/2177 15:55:00	10/7/2177 14:33:00	85
16751535	20312271	31733025	10/7/2177 06:35:00	4/7/2177 15:57:56	8/7/2177 23:42:06	4/7/2177 15:55:00	10/7/2177 14:33:00	87
16440784	20314243	31981543	25/7/2175 01:43:00	24/7/2175 23:14:00	26/7/2175 17:18:08	24/7/2175 22:06:00	29/7/2175 15:40:00	119
16440784	20314243	31981543	25/7/2175 14:58:00	24/7/2175 23:14:00	26/7/2175 17:18:08	24/7/2175 22:06:00	29/7/2175 15:40:00	151
16440784	20314243	31981543	26/7/2175 00:46:00	24/7/2175 23:14:00	26/7/2175 17:18:08	24/7/2175 22:06:00	29/7/2175 15:40:00	142
16440784	20314243	31981543	26/7/2175 12:14:00	24/7/2175 23:14:00	26/7/2175 17:18:08	24/7/2175 22:06:00	29/7/2175 15:40:00	122
16440784	20314243	31981543	27/7/2175 05:30:00	24/7/2175 23:14:00	26/7/2175 17:18:08	24/7/2175 22:06:00	29/7/2175 15:40:00	95
18132972	20319175	38941399	30/11/2147 21:30:00	30/11/2147 17:09:00	1/12/2147 17:57:22	30/11/2147 16:13:00	8/12/2147 15:35:00	93
18132972	20319175	38941399	1/12/2147 01:52:00	30/11/2147 17:09:00	1/12/2147 17:57:22	30/11/2147 16:13:00	8/12/2147 15:35:00	314
18132972	20319175	38941399	1/12/2147 05:42:00	30/11/2147 17:09:00	1/12/2147 17:57:22	30/11/2147 16:13:00	8/12/2147 15:35:00	99
18132972	20319175	38941399	1/12/2147 17:17:00	30/11/2147 17:09:00	1/12/2147 17:57:22	30/11/2147 16:13:00	8/12/2147 15:35:00	294
18132972	20319175	38941399	2/12/2147 09:21:00	30/11/2147 17:09:00	1/12/2147 17:57:22	30/11/2147 16:13:00	8/12/2147 15:35:00	303
18132972	20319175	38941399	2/12/2147 17:14:00	30/11/2147 17:09:00	1/12/2147 17:57:22	30/11/2147 16:13:00	8/12/2147 15:35:00	354
18132972	20319175	38941399	3/12/2147 06:05:00	30/11/2147 17:09:00	1/12/2147 17:57:22	30/11/2147 16:13:00	8/12/2147 15:35:00	142
18132972	20319175	38941399	4/12/2147 07:20:00	30/11/2147 17:09:00	1/12/2147 17:57:22	30/11/2147 16:13:00	8/12/2147 15:35:00	171
18132972	20319175	38941399	5/12/2147 07:25:00	30/11/2147 17:09:00	1/12/2147 17:57:22	30/11/2147 16:13:00	8/12/2147 15:35:00	152
18132972	20319175	38941399	6/12/2147 07:25:00	30/11/2147 17:09:00	1/12/2147 17:57:22	30/11/2147 16:13:00	8/12/2147 15:35:00	260
18132972	20319175	38941399	7/12/2147 07:20:00	30/11/2147 17:09:00	1/12/2147 17:57:22	30/11/2147 16:13:00	8/12/2147 15:35:00	150
18132972	20319175	38941399	8/12/2147 07:41:00	30/11/2147 17:09:00	1/12/2147 17:57:22	30/11/2147 16:13:00	8/12/2147 15:35:00	122
11218208	20320191	31314693	22/5/2133 02:01:00	21/5/2133 12:07:00	24/5/2133 10:38:42	21/5/2133 11:26:00	29/5/2133 15:00:00	262
11218208	20320191	31314693	23/5/2133 02:01:00	21/5/2133 12:07:00	24/5/2133 10:38:42	21/5/2133 11:26:00	29/5/2133 15:00:00	231
11218208	20320191	31314693	24/5/2133 02:59:00	21/5/2133 12:07:00	24/5/2133 10:38:42	21/5/2133 11:26:00	29/5/2133 15:00:00	50
11218208	20320191	31314693	25/5/2133 10:35:00	21/5/2133 12:07:00	24/5/2133 10:38:42	21/5/2133 11:26:00	29/5/2133 15:00:00	136
13096583	20322847	35254911	30/7/2167 22:00:00	30/7/2167 18:22:00	2/8/2167 16:36:02	30/7/2167 18:01:00	10/8/2167 12:30:00	166
13096583	20322847	35254911	31/7/2167 05:06:00	30/7/2167 18:22:00	2/8/2167 16:36:02	30/7/2167 18:01:00	10/8/2167 12:30:00	202
13096583	20322847	35254911	1/8/2167 02:00:00	30/7/2167 18:22:00	2/8/2167 16:36:02	30/7/2167 18:01:00	10/8/2167 12:30:00	138
13096583	20322847	35254911	2/8/2167 03:00:00	30/7/2167 18:22:00	2/8/2167 16:36:02	30/7/2167 18:01:00	10/8/2167 12:30:00	118
13096583	20322847	35254911	4/8/2167 11:03:00	30/7/2167 18:22:00	2/8/2167 16:36:02	30/7/2167 18:01:00	10/8/2167 12:30:00	141
13096583	20322847	35254911	5/8/2167 02:57:00	30/7/2167 18:22:00	2/8/2167 16:36:02	30/7/2167 18:01:00	10/8/2167 12:30:00	104
13096583	20322847	35254911	6/8/2167 00:34:00	30/7/2167 18:22:00	2/8/2167 16:36:02	30/7/2167 18:01:00	10/8/2167 12:30:00	104
13096583	20322847	35254911	7/8/2167 00:07:00	30/7/2167 18:22:00	2/8/2167 16:36:02	30/7/2167 18:01:00	10/8/2167 12:30:00	106
13096583	20322847	35254911	7/8/2167 15:36:00	30/7/2167 18:22:00	2/8/2167 16:36:02	30/7/2167 18:01:00	10/8/2167 12:30:00	112
13096583	20322847	35254911	8/8/2167 00:24:00	30/7/2167 18:22:00	2/8/2167 16:36:02	30/7/2167 18:01:00	10/8/2167 12:30:00	100
13096583	20322847	35254911	8/8/2167 06:00:00	30/7/2167 18:22:00	2/8/2167 16:36:02	30/7/2167 18:01:00	10/8/2167 12:30:00	100
13096583	20322847	35254911	8/8/2167 14:23:00	30/7/2167 18:22:00	2/8/2167 16:36:02	30/7/2167 18:01:00	10/8/2167 12:30:00	105
13096583	20322847	35254911	8/8/2167 23:50:00	30/7/2167 18:22:00	2/8/2167 16:36:02	30/7/2167 18:01:00	10/8/2167 12:30:00	120
13096583	20322847	35254911	10/8/2167 02:53:00	30/7/2167 18:22:00	2/8/2167 16:36:02	30/7/2167 18:01:00	10/8/2167 12:30:00	107
13956724	20326640	39481719	19/10/2154 06:37:00	19/10/2154 06:01:00	24/10/2154 20:42:10	19/10/2154 04:52:00	3/11/2154 15:33:00	154
13956724	20326640	39481719	19/10/2154 22:41:00	19/10/2154 06:01:00	24/10/2154 20:42:10	19/10/2154 04:52:00	3/11/2154 15:33:00	191
13956724	20326640	39481719	21/10/2154 02:19:00	19/10/2154 06:01:00	24/10/2154 20:42:10	19/10/2154 04:52:00	3/11/2154 15:33:00	186
13956724	20326640	39481719	22/10/2154 02:20:00	19/10/2154 06:01:00	24/10/2154 20:42:10	19/10/2154 04:52:00	3/11/2154 15:33:00	160
13956724	20326640	39481719	23/10/2154 02:03:00	19/10/2154 06:01:00	24/10/2154 20:42:10	19/10/2154 04:52:00	3/11/2154 15:33:00	164
13956724	20326640	39481719	24/10/2154 01:43:00	19/10/2154 06:01:00	24/10/2154 20:42:10	19/10/2154 04:52:00	3/11/2154 15:33:00	146
13956724	20326640	39481719	25/10/2154 06:45:00	19/10/2154 06:01:00	24/10/2154 20:42:10	19/10/2154 04:52:00	3/11/2154 15:33:00	112
13956724	20326640	39481719	27/10/2154 05:50:00	19/10/2154 06:01:00	24/10/2154 20:42:10	19/10/2154 04:52:00	3/11/2154 15:33:00	118
13956724	20326640	39481719	27/10/2154 10:16:00	19/10/2154 06:01:00	24/10/2154 20:42:10	19/10/2154 04:52:00	3/11/2154 15:33:00	131
13956724	20326640	39481719	27/10/2154 19:51:00	19/10/2154 06:01:00	24/10/2154 20:42:10	19/10/2154 04:52:00	3/11/2154 15:33:00	111
13956724	20326640	39481719	28/10/2154 01:30:00	19/10/2154 06:01:00	24/10/2154 20:42:10	19/10/2154 04:52:00	3/11/2154 15:33:00	112
13956724	20326640	39481719	28/10/2154 06:00:00	19/10/2154 06:01:00	24/10/2154 20:42:10	19/10/2154 04:52:00	3/11/2154 15:33:00	98
13956724	20326640	39481719	28/10/2154 15:59:00	19/10/2154 06:01:00	24/10/2154 20:42:10	19/10/2154 04:52:00	3/11/2154 15:33:00	119
13956724	20326640	39481719	29/10/2154 05:50:00	19/10/2154 06:01:00	24/10/2154 20:42:10	19/10/2154 04:52:00	3/11/2154 15:33:00	106
13956724	20326640	39481719	29/10/2154 16:55:00	19/10/2154 06:01:00	24/10/2154 20:42:10	19/10/2154 04:52:00	3/11/2154 15:33:00	130
13956724	20326640	39481719	30/10/2154 07:05:00	19/10/2154 06:01:00	24/10/2154 20:42:10	19/10/2154 04:52:00	3/11/2154 15:33:00	100
13956724	20326640	39481719	31/10/2154 06:45:00	19/10/2154 06:01:00	24/10/2154 20:42:10	19/10/2154 04:52:00	3/11/2154 15:33:00	97
13956724	20326640	39481719	1/11/2154 06:40:00	19/10/2154 06:01:00	24/10/2154 20:42:10	19/10/2154 04:52:00	3/11/2154 15:33:00	94
13956724	20326640	39481719	2/11/2154 07:20:00	19/10/2154 06:01:00	24/10/2154 20:42:10	19/10/2154 04:52:00	3/11/2154 15:33:00	100
13956724	20326640	39481719	3/11/2154 08:20:00	19/10/2154 06:01:00	24/10/2154 20:42:10	19/10/2154 04:52:00	3/11/2154 15:33:00	113
10805624	20335607	30807446	1/3/2149 05:00:00	1/3/2149 04:50:00	2/3/2149 22:06:05	1/3/2149 03:16:00	8/3/2149 17:30:00	96
10805624	20335607	30807446	2/3/2149 01:46:00	1/3/2149 04:50:00	2/3/2149 22:06:05	1/3/2149 03:16:00	8/3/2149 17:30:00	119
10805624	20335607	30807446	3/3/2149 05:58:00	1/3/2149 04:50:00	2/3/2149 22:06:05	1/3/2149 03:16:00	8/3/2149 17:30:00	97
17949843	20335977	36083251	20/8/2140 18:30:00	20/8/2140 16:04:00	23/8/2140 21:28:34	20/8/2140 15:30:00	29/8/2140 14:30:00	142
17949843	20335977	36083251	21/8/2140 01:30:00	20/8/2140 16:04:00	23/8/2140 21:28:34	20/8/2140 15:30:00	29/8/2140 14:30:00	144
17949843	20335977	36083251	21/8/2140 09:20:00	20/8/2140 16:04:00	23/8/2140 21:28:34	20/8/2140 15:30:00	29/8/2140 14:30:00	132
17949843	20335977	36083251	22/8/2140 02:03:00	20/8/2140 16:04:00	23/8/2140 21:28:34	20/8/2140 15:30:00	29/8/2140 14:30:00	125
17949843	20335977	36083251	23/8/2140 02:47:00	20/8/2140 16:04:00	23/8/2140 21:28:34	20/8/2140 15:30:00	29/8/2140 14:30:00	134
17949843	20335977	36083251	24/8/2140 06:25:00	20/8/2140 16:04:00	23/8/2140 21:28:34	20/8/2140 15:30:00	29/8/2140 14:30:00	106
16907073	20336566	35657222	25/10/2146 21:30:00	25/10/2146 20:12:00	28/10/2146 01:47:34	25/10/2146 18:10:00	28/10/2146 06:25:00	157
16907073	20336566	35657222	26/10/2146 02:44:00	25/10/2146 20:12:00	28/10/2146 01:47:34	25/10/2146 18:10:00	28/10/2146 06:25:00	153
16907073	20336566	35657222	26/10/2146 11:04:00	25/10/2146 20:12:00	28/10/2146 01:47:34	25/10/2146 18:10:00	28/10/2146 06:25:00	198
16907073	20336566	35657222	27/10/2146 02:15:00	25/10/2146 20:12:00	28/10/2146 01:47:34	25/10/2146 18:10:00	28/10/2146 06:25:00	249
16907073	20336566	35657222	27/10/2146 15:26:00	25/10/2146 20:12:00	28/10/2146 01:47:34	25/10/2146 18:10:00	28/10/2146 06:25:00	198
18753518	20344893	39667252	4/12/2146 02:58:00	3/12/2146 12:19:00	10/12/2146 13:59:56	3/12/2146 11:35:00	13/12/2146 13:22:00	125
18753518	20344893	39667252	4/12/2146 11:28:00	3/12/2146 12:19:00	10/12/2146 13:59:56	3/12/2146 11:35:00	13/12/2146 13:22:00	141
18753518	20344893	39667252	5/12/2146 01:39:00	3/12/2146 12:19:00	10/12/2146 13:59:56	3/12/2146 11:35:00	13/12/2146 13:22:00	174
18753518	20344893	39667252	6/12/2146 02:17:00	3/12/2146 12:19:00	10/12/2146 13:59:56	3/12/2146 11:35:00	13/12/2146 13:22:00	182
18753518	20344893	39667252	7/12/2146 02:42:00	3/12/2146 12:19:00	10/12/2146 13:59:56	3/12/2146 11:35:00	13/12/2146 13:22:00	183
18753518	20344893	39667252	8/12/2146 00:42:00	3/12/2146 12:19:00	10/12/2146 13:59:56	3/12/2146 11:35:00	13/12/2146 13:22:00	195
18753518	20344893	39667252	9/12/2146 02:10:00	3/12/2146 12:19:00	10/12/2146 13:59:56	3/12/2146 11:35:00	13/12/2146 13:22:00	215
18753518	20344893	39667252	10/12/2146 02:01:00	3/12/2146 12:19:00	10/12/2146 13:59:56	3/12/2146 11:35:00	13/12/2146 13:22:00	118
18753518	20344893	39667252	11/12/2146 04:50:00	3/12/2146 12:19:00	10/12/2146 13:59:56	3/12/2146 11:35:00	13/12/2146 13:22:00	176
18262661	20347268	39769175	11/8/2132 03:02:00	11/8/2132 02:39:00	12/8/2132 16:24:13	11/8/2132 01:40:00	15/8/2132 14:15:00	112
18262661	20347268	39769175	11/8/2132 21:41:00	11/8/2132 02:39:00	12/8/2132 16:24:13	11/8/2132 01:40:00	15/8/2132 14:15:00	158
18262661	20347268	39769175	12/8/2132 01:46:00	11/8/2132 02:39:00	12/8/2132 16:24:13	11/8/2132 01:40:00	15/8/2132 14:15:00	151
18262661	20347268	39769175	13/8/2132 06:35:00	11/8/2132 02:39:00	12/8/2132 16:24:13	11/8/2132 01:40:00	15/8/2132 14:15:00	126
18262661	20347268	39769175	14/8/2132 08:50:00	11/8/2132 02:39:00	12/8/2132 16:24:13	11/8/2132 01:40:00	15/8/2132 14:15:00	121
18262661	20347268	39769175	15/8/2132 06:50:00	11/8/2132 02:39:00	12/8/2132 16:24:13	11/8/2132 01:40:00	15/8/2132 14:15:00	98
17123098	20351877	30920937	11/7/2185 21:45:00	11/7/2185 19:18:00	13/8/2185 18:01:36	11/7/2185 17:57:00	22/8/2185 14:11:00	278
17123098	20351877	30920937	12/7/2185 04:07:00	11/7/2185 19:18:00	13/8/2185 18:01:36	11/7/2185 17:57:00	22/8/2185 14:11:00	293
17123098	20351877	30920937	13/7/2185 00:50:00	11/7/2185 19:18:00	13/8/2185 18:01:36	11/7/2185 17:57:00	22/8/2185 14:11:00	155
17123098	20351877	30920937	14/7/2185 01:49:00	11/7/2185 19:18:00	13/8/2185 18:01:36	11/7/2185 17:57:00	22/8/2185 14:11:00	125
17123098	20351877	30920937	14/7/2185 13:52:00	11/7/2185 19:18:00	13/8/2185 18:01:36	11/7/2185 17:57:00	22/8/2185 14:11:00	174
17123098	20351877	30920937	15/7/2185 01:54:00	11/7/2185 19:18:00	13/8/2185 18:01:36	11/7/2185 17:57:00	22/8/2185 14:11:00	110
17123098	20351877	30920937	16/7/2185 02:16:00	11/7/2185 19:18:00	13/8/2185 18:01:36	11/7/2185 17:57:00	22/8/2185 14:11:00	184
17123098	20351877	30920937	17/7/2185 01:10:00	11/7/2185 19:18:00	13/8/2185 18:01:36	11/7/2185 17:57:00	22/8/2185 14:11:00	195
17123098	20351877	30920937	18/7/2185 02:24:00	11/7/2185 19:18:00	13/8/2185 18:01:36	11/7/2185 17:57:00	22/8/2185 14:11:00	216
17123098	20351877	30920937	19/7/2185 01:42:00	11/7/2185 19:18:00	13/8/2185 18:01:36	11/7/2185 17:57:00	22/8/2185 14:11:00	152
17123098	20351877	30920937	20/7/2185 00:54:00	11/7/2185 19:18:00	13/8/2185 18:01:36	11/7/2185 17:57:00	22/8/2185 14:11:00	186
17123098	20351877	30920937	20/7/2185 19:30:00	11/7/2185 19:18:00	13/8/2185 18:01:36	11/7/2185 17:57:00	22/8/2185 14:11:00	213
17123098	20351877	30920937	21/7/2185 02:07:00	11/7/2185 19:18:00	13/8/2185 18:01:36	11/7/2185 17:57:00	22/8/2185 14:11:00	197
17123098	20351877	30920937	22/7/2185 01:53:00	11/7/2185 19:18:00	13/8/2185 18:01:36	11/7/2185 17:57:00	22/8/2185 14:11:00	194
17123098	20351877	30920937	23/7/2185 03:06:00	11/7/2185 19:18:00	13/8/2185 18:01:36	11/7/2185 17:57:00	22/8/2185 14:11:00	206
17123098	20351877	30920937	24/7/2185 03:45:00	11/7/2185 19:18:00	13/8/2185 18:01:36	11/7/2185 17:57:00	22/8/2185 14:11:00	151
17123098	20351877	30920937	25/7/2185 02:15:00	11/7/2185 19:18:00	13/8/2185 18:01:36	11/7/2185 17:57:00	22/8/2185 14:11:00	152
17123098	20351877	30920937	25/7/2185 16:22:00	11/7/2185 19:18:00	13/8/2185 18:01:36	11/7/2185 17:57:00	22/8/2185 14:11:00	165
17123098	20351877	30920937	26/7/2185 02:18:00	11/7/2185 19:18:00	13/8/2185 18:01:36	11/7/2185 17:57:00	22/8/2185 14:11:00	164
17123098	20351877	30920937	26/7/2185 17:28:00	11/7/2185 19:18:00	13/8/2185 18:01:36	11/7/2185 17:57:00	22/8/2185 14:11:00	199
17123098	20351877	30920937	27/7/2185 03:27:00	11/7/2185 19:18:00	13/8/2185 18:01:36	11/7/2185 17:57:00	22/8/2185 14:11:00	168
17123098	20351877	30920937	28/7/2185 03:45:00	11/7/2185 19:18:00	13/8/2185 18:01:36	11/7/2185 17:57:00	22/8/2185 14:11:00	190
17123098	20351877	30920937	28/7/2185 16:08:00	11/7/2185 19:18:00	13/8/2185 18:01:36	11/7/2185 17:57:00	22/8/2185 14:11:00	172
17123098	20351877	30920937	29/7/2185 02:19:00	11/7/2185 19:18:00	13/8/2185 18:01:36	11/7/2185 17:57:00	22/8/2185 14:11:00	144
17123098	20351877	30920937	30/7/2185 02:36:00	11/7/2185 19:18:00	13/8/2185 18:01:36	11/7/2185 17:57:00	22/8/2185 14:11:00	143
17123098	20351877	30920937	31/7/2185 01:19:00	11/7/2185 19:18:00	13/8/2185 18:01:36	11/7/2185 17:57:00	22/8/2185 14:11:00	148
17123098	20351877	30920937	1/8/2185 02:10:00	11/7/2185 19:18:00	13/8/2185 18:01:36	11/7/2185 17:57:00	22/8/2185 14:11:00	148
17123098	20351877	30920937	2/8/2185 02:26:00	11/7/2185 19:18:00	13/8/2185 18:01:36	11/7/2185 17:57:00	22/8/2185 14:11:00	135
17123098	20351877	30920937	3/8/2185 02:12:00	11/7/2185 19:18:00	13/8/2185 18:01:36	11/7/2185 17:57:00	22/8/2185 14:11:00	122
17123098	20351877	30920937	5/8/2185 00:43:00	11/7/2185 19:18:00	13/8/2185 18:01:36	11/7/2185 17:57:00	22/8/2185 14:11:00	138
17123098	20351877	30920937	5/8/2185 18:30:00	11/7/2185 19:18:00	13/8/2185 18:01:36	11/7/2185 17:57:00	22/8/2185 14:11:00	104
17123098	20351877	30920937	6/8/2185 02:06:00	11/7/2185 19:18:00	13/8/2185 18:01:36	11/7/2185 17:57:00	22/8/2185 14:11:00	105
17123098	20351877	30920937	7/8/2185 03:58:00	11/7/2185 19:18:00	13/8/2185 18:01:36	11/7/2185 17:57:00	22/8/2185 14:11:00	79
17123098	20351877	30920937	8/8/2185 02:08:00	11/7/2185 19:18:00	13/8/2185 18:01:36	11/7/2185 17:57:00	22/8/2185 14:11:00	89
17123098	20351877	30920937	9/8/2185 05:29:00	11/7/2185 19:18:00	13/8/2185 18:01:36	11/7/2185 17:57:00	22/8/2185 14:11:00	126
17123098	20351877	30920937	10/8/2185 02:24:00	11/7/2185 19:18:00	13/8/2185 18:01:36	11/7/2185 17:57:00	22/8/2185 14:11:00	135
19395385	20353190	30352492	16/5/2173 22:45:00	16/5/2173 20:11:00	19/5/2173 15:10:04	16/5/2173 20:09:00	23/5/2173 16:00:00	109
19395385	20353190	30352492	17/5/2173 06:14:00	16/5/2173 20:11:00	19/5/2173 15:10:04	16/5/2173 20:09:00	23/5/2173 16:00:00	102
19395385	20353190	30352492	18/5/2173 02:01:00	16/5/2173 20:11:00	19/5/2173 15:10:04	16/5/2173 20:09:00	23/5/2173 16:00:00	136
19395385	20353190	30352492	19/5/2173 01:55:00	16/5/2173 20:11:00	19/5/2173 15:10:04	16/5/2173 20:09:00	23/5/2173 16:00:00	111
19395385	20353190	30352492	20/5/2173 06:15:00	16/5/2173 20:11:00	19/5/2173 15:10:04	16/5/2173 20:09:00	23/5/2173 16:00:00	99
19395385	20353190	30352492	22/5/2173 05:40:00	16/5/2173 20:11:00	19/5/2173 15:10:04	16/5/2173 20:09:00	23/5/2173 16:00:00	102
19395385	20353190	30352492	23/5/2173 05:05:00	16/5/2173 20:11:00	19/5/2173 15:10:04	16/5/2173 20:09:00	23/5/2173 16:00:00	100
12458131	20353775	37431057	27/4/2185 02:17:00	27/4/2185 00:40:00	13/5/2185 15:04:05	26/4/2185 23:23:00	13/5/2185 13:30:00	245
12458131	20353775	37431057	28/4/2185 02:07:00	27/4/2185 00:40:00	13/5/2185 15:04:05	26/4/2185 23:23:00	13/5/2185 13:30:00	194
12458131	20353775	37431057	29/4/2185 01:27:00	27/4/2185 00:40:00	13/5/2185 15:04:05	26/4/2185 23:23:00	13/5/2185 13:30:00	178
12458131	20353775	37431057	30/4/2185 01:51:00	27/4/2185 00:40:00	13/5/2185 15:04:05	26/4/2185 23:23:00	13/5/2185 13:30:00	190
12458131	20353775	37431057	1/5/2185 00:07:00	27/4/2185 00:40:00	13/5/2185 15:04:05	26/4/2185 23:23:00	13/5/2185 13:30:00	153
12458131	20353775	37431057	1/5/2185 18:46:00	27/4/2185 00:40:00	13/5/2185 15:04:05	26/4/2185 23:23:00	13/5/2185 13:30:00	224
12458131	20353775	37431057	2/5/2185 02:00:00	27/4/2185 00:40:00	13/5/2185 15:04:05	26/4/2185 23:23:00	13/5/2185 13:30:00	109
12458131	20353775	37431057	3/5/2185 01:16:00	27/4/2185 00:40:00	13/5/2185 15:04:05	26/4/2185 23:23:00	13/5/2185 13:30:00	118
12458131	20353775	37431057	4/5/2185 02:14:00	27/4/2185 00:40:00	13/5/2185 15:04:05	26/4/2185 23:23:00	13/5/2185 13:30:00	138
12458131	20353775	37431057	4/5/2185 16:31:00	27/4/2185 00:40:00	13/5/2185 15:04:05	26/4/2185 23:23:00	13/5/2185 13:30:00	180
12458131	20353775	37431057	5/5/2185 01:17:00	27/4/2185 00:40:00	13/5/2185 15:04:05	26/4/2185 23:23:00	13/5/2185 13:30:00	131
12458131	20353775	37431057	6/5/2185 01:06:00	27/4/2185 00:40:00	13/5/2185 15:04:05	26/4/2185 23:23:00	13/5/2185 13:30:00	148
12458131	20353775	37431057	6/5/2185 14:08:00	27/4/2185 00:40:00	13/5/2185 15:04:05	26/4/2185 23:23:00	13/5/2185 13:30:00	91
12458131	20353775	37431057	7/5/2185 01:31:00	27/4/2185 00:40:00	13/5/2185 15:04:05	26/4/2185 23:23:00	13/5/2185 13:30:00	286
12458131	20353775	37431057	7/5/2185 13:44:00	27/4/2185 00:40:00	13/5/2185 15:04:05	26/4/2185 23:23:00	13/5/2185 13:30:00	179
12458131	20353775	37431057	8/5/2185 00:48:00	27/4/2185 00:40:00	13/5/2185 15:04:05	26/4/2185 23:23:00	13/5/2185 13:30:00	179
12458131	20353775	37431057	9/5/2185 01:23:00	27/4/2185 00:40:00	13/5/2185 15:04:05	26/4/2185 23:23:00	13/5/2185 13:30:00	256
12458131	20353775	37431057	10/5/2185 03:04:00	27/4/2185 00:40:00	13/5/2185 15:04:05	26/4/2185 23:23:00	13/5/2185 13:30:00	113
12458131	20353775	37431057	11/5/2185 02:25:00	27/4/2185 00:40:00	13/5/2185 15:04:05	26/4/2185 23:23:00	13/5/2185 13:30:00	83
12458131	20353775	37431057	12/5/2185 01:54:00	27/4/2185 00:40:00	13/5/2185 15:04:05	26/4/2185 23:23:00	13/5/2185 13:30:00	83
12458131	20353775	37431057	13/5/2185 01:05:00	27/4/2185 00:40:00	13/5/2185 15:04:05	26/4/2185 23:23:00	13/5/2185 13:30:00	82
16447217	20354658	32410750	1/8/2143 01:20:00	31/7/2143 21:58:00	6/8/2143 19:39:30	31/7/2143 21:09:00	6/8/2143 20:30:00	129
16447217	20354658	32410750	2/8/2143 02:26:00	31/7/2143 21:58:00	6/8/2143 19:39:30	31/7/2143 21:09:00	6/8/2143 20:30:00	115
16447217	20354658	32410750	3/8/2143 02:36:00	31/7/2143 21:58:00	6/8/2143 19:39:30	31/7/2143 21:09:00	6/8/2143 20:30:00	162
16447217	20354658	32410750	4/8/2143 00:56:00	31/7/2143 21:58:00	6/8/2143 19:39:30	31/7/2143 21:09:00	6/8/2143 20:30:00	141
16447217	20354658	32410750	5/8/2143 02:22:00	31/7/2143 21:58:00	6/8/2143 19:39:30	31/7/2143 21:09:00	6/8/2143 20:30:00	131
16447217	20354658	32410750	6/8/2143 01:58:00	31/7/2143 21:58:00	6/8/2143 19:39:30	31/7/2143 21:09:00	6/8/2143 20:30:00	122
15720938	20361072	34667784	1/6/2129 02:00:00	31/5/2129 11:18:35	2/6/2129 13:26:32	31/5/2129 11:16:00	5/6/2129 14:40:00	168
15720938	20361072	34667784	2/6/2129 02:12:00	31/5/2129 11:18:35	2/6/2129 13:26:32	31/5/2129 11:16:00	5/6/2129 14:40:00	142
13196471	20361128	30325082	1/1/2193 03:37:00	31/12/2192 12:46:55	2/1/2193 16:35:11	31/12/2192 11:20:00	4/1/2193 15:10:00	69
13196471	20361128	30325082	2/1/2193 02:10:00	31/12/2192 12:46:55	2/1/2193 16:35:11	31/12/2192 11:20:00	4/1/2193 15:10:00	94
13196471	20361128	30325082	3/1/2193 05:50:00	31/12/2192 12:46:55	2/1/2193 16:35:11	31/12/2192 11:20:00	4/1/2193 15:10:00	105
17134675	20363493	34065218	10/12/2189 21:00:00	10/12/2189 18:08:02	12/12/2189 20:48:54	27/11/2189 20:29:00	19/12/2189 12:20:00	128
17134675	20363493	34065218	11/12/2189 02:00:00	10/12/2189 18:08:02	12/12/2189 20:48:54	27/11/2189 20:29:00	19/12/2189 12:20:00	159
17134675	20363493	34065218	12/12/2189 03:55:00	10/12/2189 18:08:02	12/12/2189 20:48:54	27/11/2189 20:29:00	19/12/2189 12:20:00	105
17134675	20363493	34065218	13/12/2189 07:00:00	10/12/2189 18:08:02	12/12/2189 20:48:54	27/11/2189 20:29:00	19/12/2189 12:20:00	79
17134675	20363493	34065218	14/12/2189 05:20:00	10/12/2189 18:08:02	12/12/2189 20:48:54	27/11/2189 20:29:00	19/12/2189 12:20:00	84
17820613	20363775	37459888	2/9/2183 15:03:00	2/9/2183 07:19:00	4/9/2183 12:51:28	2/9/2183 06:11:00	10/9/2183 22:00:00	115
17820613	20363775	37459888	3/9/2183 01:51:00	2/9/2183 07:19:00	4/9/2183 12:51:28	2/9/2183 06:11:00	10/9/2183 22:00:00	121
17820613	20363775	37459888	4/9/2183 03:06:00	2/9/2183 07:19:00	4/9/2183 12:51:28	2/9/2183 06:11:00	10/9/2183 22:00:00	129
17820613	20363775	37459888	5/9/2183 05:10:00	2/9/2183 07:19:00	4/9/2183 12:51:28	2/9/2183 06:11:00	10/9/2183 22:00:00	118
17820613	20363775	37459888	6/9/2183 04:23:00	2/9/2183 07:19:00	4/9/2183 12:51:28	2/9/2183 06:11:00	10/9/2183 22:00:00	176
17820613	20363775	37459888	6/9/2183 08:42:00	2/9/2183 07:19:00	4/9/2183 12:51:28	2/9/2183 06:11:00	10/9/2183 22:00:00	137
17820613	20363775	37459888	7/9/2183 03:47:00	2/9/2183 07:19:00	4/9/2183 12:51:28	2/9/2183 06:11:00	10/9/2183 22:00:00	102
17820613	20363775	37459888	8/9/2183 05:15:00	2/9/2183 07:19:00	4/9/2183 12:51:28	2/9/2183 06:11:00	10/9/2183 22:00:00	104
11391306	20364832	31152311	4/3/2130 17:07:00	4/3/2130 12:04:05	5/3/2130 20:29:14	1/3/2130 02:33:00	6/3/2130 15:40:00	299
11391306	20364832	31152311	5/3/2130 03:02:00	4/3/2130 12:04:05	5/3/2130 20:29:14	1/3/2130 02:33:00	6/3/2130 15:40:00	124
11391306	20364832	31152311	6/3/2130 06:50:00	4/3/2130 12:04:05	5/3/2130 20:29:14	1/3/2130 02:33:00	6/3/2130 15:40:00	100
11347192	20365392	32742619	17/5/2189 02:24:00	16/5/2189 21:09:00	22/5/2189 00:24:27	16/5/2189 19:46:00	22/5/2189 00:00:00	195
11347192	20365392	32742619	17/5/2189 05:36:00	16/5/2189 21:09:00	22/5/2189 00:24:27	16/5/2189 19:46:00	22/5/2189 00:00:00	126
11347192	20365392	32742619	17/5/2189 12:58:00	16/5/2189 21:09:00	22/5/2189 00:24:27	16/5/2189 19:46:00	22/5/2189 00:00:00	116
11347192	20365392	32742619	17/5/2189 20:01:00	16/5/2189 21:09:00	22/5/2189 00:24:27	16/5/2189 19:46:00	22/5/2189 00:00:00	114
11347192	20365392	32742619	18/5/2189 02:22:00	16/5/2189 21:09:00	22/5/2189 00:24:27	16/5/2189 19:46:00	22/5/2189 00:00:00	114
11347192	20365392	32742619	18/5/2189 14:07:00	16/5/2189 21:09:00	22/5/2189 00:24:27	16/5/2189 19:46:00	22/5/2189 00:00:00	134
11347192	20365392	32742619	19/5/2189 02:50:00	16/5/2189 21:09:00	22/5/2189 00:24:27	16/5/2189 19:46:00	22/5/2189 00:00:00	129
11347192	20365392	32742619	19/5/2189 13:51:00	16/5/2189 21:09:00	22/5/2189 00:24:27	16/5/2189 19:46:00	22/5/2189 00:00:00	143
11347192	20365392	32742619	19/5/2189 20:16:00	16/5/2189 21:09:00	22/5/2189 00:24:27	16/5/2189 19:46:00	22/5/2189 00:00:00	144
11347192	20365392	32742619	19/5/2189 22:20:00	16/5/2189 21:09:00	22/5/2189 00:24:27	16/5/2189 19:46:00	22/5/2189 00:00:00	129
11347192	20365392	32742619	20/5/2189 02:52:00	16/5/2189 21:09:00	22/5/2189 00:24:27	16/5/2189 19:46:00	22/5/2189 00:00:00	114
11347192	20365392	32742619	20/5/2189 09:16:00	16/5/2189 21:09:00	22/5/2189 00:24:27	16/5/2189 19:46:00	22/5/2189 00:00:00	131
11347192	20365392	32742619	20/5/2189 16:38:00	16/5/2189 21:09:00	22/5/2189 00:24:27	16/5/2189 19:46:00	22/5/2189 00:00:00	125
11347192	20365392	32742619	21/5/2189 01:51:00	16/5/2189 21:09:00	22/5/2189 00:24:27	16/5/2189 19:46:00	22/5/2189 00:00:00	118
11347192	20365392	32742619	21/5/2189 08:48:00	16/5/2189 21:09:00	22/5/2189 00:24:27	16/5/2189 19:46:00	22/5/2189 00:00:00	126
11347192	20365392	32742619	21/5/2189 12:47:00	16/5/2189 21:09:00	22/5/2189 00:24:27	16/5/2189 19:46:00	22/5/2189 00:00:00	122
12895360	20367972	38527978	18/4/2135 04:26:00	18/4/2135 01:22:00	19/4/2135 15:12:01	18/4/2135 00:41:00	26/4/2135 16:45:00	180
12895360	20367972	38527978	19/4/2135 02:55:00	18/4/2135 01:22:00	19/4/2135 15:12:01	18/4/2135 00:41:00	26/4/2135 16:45:00	93
12895360	20367972	38527978	19/4/2135 18:51:00	18/4/2135 01:22:00	19/4/2135 15:12:01	18/4/2135 00:41:00	26/4/2135 16:45:00	67
12895360	20367972	38527978	19/4/2135 21:50:00	18/4/2135 01:22:00	19/4/2135 15:12:01	18/4/2135 00:41:00	26/4/2135 16:45:00	117
12895360	20367972	38527978	20/4/2135 02:05:00	18/4/2135 01:22:00	19/4/2135 15:12:01	18/4/2135 00:41:00	26/4/2135 16:45:00	113
12895360	20367972	38527978	20/4/2135 16:45:00	18/4/2135 01:22:00	19/4/2135 15:12:01	18/4/2135 00:41:00	26/4/2135 16:45:00	99
12895360	20367972	38527978	20/4/2135 21:13:00	18/4/2135 01:22:00	19/4/2135 15:12:01	18/4/2135 00:41:00	26/4/2135 16:45:00	93
12895360	20367972	38527978	21/4/2135 01:58:00	18/4/2135 01:22:00	19/4/2135 15:12:01	18/4/2135 00:41:00	26/4/2135 16:45:00	91
12895360	20367972	38527978	21/4/2135 22:30:00	18/4/2135 01:22:00	19/4/2135 15:12:01	18/4/2135 00:41:00	26/4/2135 16:45:00	104
12895360	20367972	38527978	22/4/2135 01:55:00	18/4/2135 01:22:00	19/4/2135 15:12:01	18/4/2135 00:41:00	26/4/2135 16:45:00	108
12895360	20367972	38527978	22/4/2135 23:40:00	18/4/2135 01:22:00	19/4/2135 15:12:01	18/4/2135 00:41:00	26/4/2135 16:45:00	94
12895360	20367972	38527978	23/4/2135 10:47:00	18/4/2135 01:22:00	19/4/2135 15:12:01	18/4/2135 00:41:00	26/4/2135 16:45:00	135
12895360	20367972	38527978	23/4/2135 17:02:00	18/4/2135 01:22:00	19/4/2135 15:12:01	18/4/2135 00:41:00	26/4/2135 16:45:00	114
12895360	20367972	38527978	24/4/2135 02:11:00	18/4/2135 01:22:00	19/4/2135 15:12:01	18/4/2135 00:41:00	26/4/2135 16:45:00	114
12895360	20367972	38527978	25/4/2135 07:05:00	18/4/2135 01:22:00	19/4/2135 15:12:01	18/4/2135 00:41:00	26/4/2135 16:45:00	87
12895360	20367972	38527978	26/4/2135 10:55:00	18/4/2135 01:22:00	19/4/2135 15:12:01	18/4/2135 00:41:00	26/4/2135 16:45:00	90
19964153	20368705	34002206	28/12/2135 13:12:00	28/12/2135 13:03:42	11/1/2136 06:04:37	28/12/2135 02:40:00	11/1/2136 06:00:00	226
19964153	20368705	34002206	28/12/2135 19:46:00	28/12/2135 13:03:42	11/1/2136 06:04:37	28/12/2135 02:40:00	11/1/2136 06:00:00	318
19964153	20368705	34002206	29/12/2135 01:38:00	28/12/2135 13:03:42	11/1/2136 06:04:37	28/12/2135 02:40:00	11/1/2136 06:00:00	324
19964153	20368705	34002206	29/12/2135 05:52:00	28/12/2135 13:03:42	11/1/2136 06:04:37	28/12/2135 02:40:00	11/1/2136 06:00:00	279
19964153	20368705	34002206	29/12/2135 13:50:00	28/12/2135 13:03:42	11/1/2136 06:04:37	28/12/2135 02:40:00	11/1/2136 06:00:00	192
19964153	20368705	34002206	29/12/2135 21:41:00	28/12/2135 13:03:42	11/1/2136 06:04:37	28/12/2135 02:40:00	11/1/2136 06:00:00	203
19964153	20368705	34002206	30/12/2135 04:10:00	28/12/2135 13:03:42	11/1/2136 06:04:37	28/12/2135 02:40:00	11/1/2136 06:00:00	172
19964153	20368705	34002206	30/12/2135 14:27:00	28/12/2135 13:03:42	11/1/2136 06:04:37	28/12/2135 02:40:00	11/1/2136 06:00:00	189
19964153	20368705	34002206	30/12/2135 20:17:00	28/12/2135 13:03:42	11/1/2136 06:04:37	28/12/2135 02:40:00	11/1/2136 06:00:00	201
19964153	20368705	34002206	31/12/2135 03:21:00	28/12/2135 13:03:42	11/1/2136 06:04:37	28/12/2135 02:40:00	11/1/2136 06:00:00	151
19964153	20368705	34002206	31/12/2135 14:32:00	28/12/2135 13:03:42	11/1/2136 06:04:37	28/12/2135 02:40:00	11/1/2136 06:00:00	179
19964153	20368705	34002206	1/1/2136 02:36:00	28/12/2135 13:03:42	11/1/2136 06:04:37	28/12/2135 02:40:00	11/1/2136 06:00:00	180
19964153	20368705	34002206	1/1/2136 15:15:00	28/12/2135 13:03:42	11/1/2136 06:04:37	28/12/2135 02:40:00	11/1/2136 06:00:00	206
19964153	20368705	34002206	2/1/2136 02:03:00	28/12/2135 13:03:42	11/1/2136 06:04:37	28/12/2135 02:40:00	11/1/2136 06:00:00	178
19964153	20368705	34002206	2/1/2136 13:58:00	28/12/2135 13:03:42	11/1/2136 06:04:37	28/12/2135 02:40:00	11/1/2136 06:00:00	198
19964153	20368705	34002206	2/1/2136 23:50:00	28/12/2135 13:03:42	11/1/2136 06:04:37	28/12/2135 02:40:00	11/1/2136 06:00:00	180
19964153	20368705	34002206	3/1/2136 22:30:00	28/12/2135 13:03:42	11/1/2136 06:04:37	28/12/2135 02:40:00	11/1/2136 06:00:00	198
19964153	20368705	34002206	4/1/2136 02:17:00	28/12/2135 13:03:42	11/1/2136 06:04:37	28/12/2135 02:40:00	11/1/2136 06:00:00	163
19964153	20368705	34002206	4/1/2136 14:30:00	28/12/2135 13:03:42	11/1/2136 06:04:37	28/12/2135 02:40:00	11/1/2136 06:00:00	138
19964153	20368705	34002206	4/1/2136 22:00:00	28/12/2135 13:03:42	11/1/2136 06:04:37	28/12/2135 02:40:00	11/1/2136 06:00:00	227
19964153	20368705	34002206	5/1/2136 02:54:00	28/12/2135 13:03:42	11/1/2136 06:04:37	28/12/2135 02:40:00	11/1/2136 06:00:00	254
19964153	20368705	34002206	5/1/2136 14:04:00	28/12/2135 13:03:42	11/1/2136 06:04:37	28/12/2135 02:40:00	11/1/2136 06:00:00	129
19964153	20368705	34002206	6/1/2136 01:14:00	28/12/2135 13:03:42	11/1/2136 06:04:37	28/12/2135 02:40:00	11/1/2136 06:00:00	278
19964153	20368705	34002206	6/1/2136 07:10:00	28/12/2135 13:03:42	11/1/2136 06:04:37	28/12/2135 02:40:00	11/1/2136 06:00:00	181
19964153	20368705	34002206	6/1/2136 15:30:00	28/12/2135 13:03:42	11/1/2136 06:04:37	28/12/2135 02:40:00	11/1/2136 06:00:00	230
19964153	20368705	34002206	7/1/2136 01:50:00	28/12/2135 13:03:42	11/1/2136 06:04:37	28/12/2135 02:40:00	11/1/2136 06:00:00	221
19964153	20368705	34002206	7/1/2136 14:42:00	28/12/2135 13:03:42	11/1/2136 06:04:37	28/12/2135 02:40:00	11/1/2136 06:00:00	186
19964153	20368705	34002206	8/1/2136 02:55:00	28/12/2135 13:03:42	11/1/2136 06:04:37	28/12/2135 02:40:00	11/1/2136 06:00:00	81
19964153	20368705	34002206	8/1/2136 20:52:00	28/12/2135 13:03:42	11/1/2136 06:04:37	28/12/2135 02:40:00	11/1/2136 06:00:00	214
19964153	20368705	34002206	9/1/2136 02:36:00	28/12/2135 13:03:42	11/1/2136 06:04:37	28/12/2135 02:40:00	11/1/2136 06:00:00	123
19964153	20368705	34002206	9/1/2136 14:40:00	28/12/2135 13:03:42	11/1/2136 06:04:37	28/12/2135 02:40:00	11/1/2136 06:00:00	59
19964153	20368705	34002206	10/1/2136 01:55:00	28/12/2135 13:03:42	11/1/2136 06:04:37	28/12/2135 02:40:00	11/1/2136 06:00:00	80
19964153	20368705	34002206	10/1/2136 09:15:00	28/12/2135 13:03:42	11/1/2136 06:04:37	28/12/2135 02:40:00	11/1/2136 06:00:00	132
19964153	20368705	34002206	10/1/2136 12:40:00	28/12/2135 13:03:42	11/1/2136 06:04:37	28/12/2135 02:40:00	11/1/2136 06:00:00	127
19964153	20368705	34002206	10/1/2136 21:01:00	28/12/2135 13:03:42	11/1/2136 06:04:37	28/12/2135 02:40:00	11/1/2136 06:00:00	292
16346773	20371534	33844340	21/6/2160 06:30:00	20/6/2160 12:15:00	21/6/2160 12:16:25	20/6/2160 11:14:00	22/6/2160 14:30:00	82
16346773	20371534	33844340	22/6/2160 06:07:00	20/6/2160 12:15:00	21/6/2160 12:16:25	20/6/2160 11:14:00	22/6/2160 14:30:00	109
11205145	20372632	36008216	15/8/2172 18:13:00	15/8/2172 17:26:37	17/8/2172 18:26:54	8/8/2172 21:33:00	20/8/2172 14:58:00	147
11205145	20372632	36008216	16/8/2172 02:09:00	15/8/2172 17:26:37	17/8/2172 18:26:54	8/8/2172 21:33:00	20/8/2172 14:58:00	141
11205145	20372632	36008216	17/8/2172 02:19:00	15/8/2172 17:26:37	17/8/2172 18:26:54	8/8/2172 21:33:00	20/8/2172 14:58:00	165
11205145	20372632	36008216	18/8/2172 05:35:00	15/8/2172 17:26:37	17/8/2172 18:26:54	8/8/2172 21:33:00	20/8/2172 14:58:00	130
10590547	20374784	32453330	20/4/2134 03:55:00	20/4/2134 00:13:39	25/4/2134 11:41:38	19/4/2134 20:24:00	25/4/2134 11:41:00	84
10590547	20374784	32453330	21/4/2134 05:50:00	20/4/2134 00:13:39	25/4/2134 11:41:38	19/4/2134 20:24:00	25/4/2134 11:41:00	82
10590547	20374784	32453330	22/4/2134 04:52:00	20/4/2134 00:13:39	25/4/2134 11:41:38	19/4/2134 20:24:00	25/4/2134 11:41:00	90
10590547	20374784	32453330	24/4/2134 05:45:00	20/4/2134 00:13:39	25/4/2134 11:41:38	19/4/2134 20:24:00	25/4/2134 11:41:00	98
17986729	20379673	32104194	11/5/2168 03:42:00	10/5/2168 08:32:00	13/5/2168 21:04:41	10/5/2168 07:22:00	18/5/2168 13:10:00	113
17986729	20379673	32104194	11/5/2168 16:56:00	10/5/2168 08:32:00	13/5/2168 21:04:41	10/5/2168 07:22:00	18/5/2168 13:10:00	129
17986729	20379673	32104194	12/5/2168 02:09:00	10/5/2168 08:32:00	13/5/2168 21:04:41	10/5/2168 07:22:00	18/5/2168 13:10:00	123
17986729	20379673	32104194	13/5/2168 05:20:00	10/5/2168 08:32:00	13/5/2168 21:04:41	10/5/2168 07:22:00	18/5/2168 13:10:00	101
17986729	20379673	32104194	14/5/2168 05:55:00	10/5/2168 08:32:00	13/5/2168 21:04:41	10/5/2168 07:22:00	18/5/2168 13:10:00	95
12785814	20380783	34816298	24/2/2124 03:15:00	23/2/2124 18:03:00	25/2/2124 15:36:44	23/2/2124 16:33:00	28/2/2124 15:30:00	122
12785814	20380783	34816298	25/2/2124 04:23:00	23/2/2124 18:03:00	25/2/2124 15:36:44	23/2/2124 16:33:00	28/2/2124 15:30:00	170
12785814	20380783	34816298	27/2/2124 05:45:00	23/2/2124 18:03:00	25/2/2124 15:36:44	23/2/2124 16:33:00	28/2/2124 15:30:00	118
12785814	20380783	34816298	28/2/2124 07:50:00	23/2/2124 18:03:00	25/2/2124 15:36:44	23/2/2124 16:33:00	28/2/2124 15:30:00	102
15058939	20383395	33690606	11/11/2136 04:43:00	11/11/2136 00:53:00	15/11/2136 18:29:11	11/11/2136 00:50:00	18/11/2136 13:10:00	180
15058939	20383395	33690606	12/11/2136 00:06:00	11/11/2136 00:53:00	15/11/2136 18:29:11	11/11/2136 00:50:00	18/11/2136 13:10:00	161
15058939	20383395	33690606	13/11/2136 04:07:00	11/11/2136 00:53:00	15/11/2136 18:29:11	11/11/2136 00:50:00	18/11/2136 13:10:00	115
15058939	20383395	33690606	14/11/2136 01:41:00	11/11/2136 00:53:00	15/11/2136 18:29:11	11/11/2136 00:50:00	18/11/2136 13:10:00	97
15058939	20383395	33690606	15/11/2136 02:40:00	11/11/2136 00:53:00	15/11/2136 18:29:11	11/11/2136 00:50:00	18/11/2136 13:10:00	80
15058939	20383395	33690606	16/11/2136 04:44:00	11/11/2136 00:53:00	15/11/2136 18:29:11	11/11/2136 00:50:00	18/11/2136 13:10:00	87
15058939	20383395	33690606	17/11/2136 05:35:00	11/11/2136 00:53:00	15/11/2136 18:29:11	11/11/2136 00:50:00	18/11/2136 13:10:00	94
15058939	20383395	33690606	18/11/2136 12:40:00	11/11/2136 00:53:00	15/11/2136 18:29:11	11/11/2136 00:50:00	18/11/2136 13:10:00	126
19558551	20402679	39949140	17/9/2161 01:05:00	16/9/2161 18:30:00	20/9/2161 12:08:14	16/9/2161 17:39:00	20/9/2161 06:30:00	145
19558551	20402679	39949140	18/9/2161 02:52:00	16/9/2161 18:30:00	20/9/2161 12:08:14	16/9/2161 17:39:00	20/9/2161 06:30:00	141
19558551	20402679	39949140	19/9/2161 01:58:00	16/9/2161 18:30:00	20/9/2161 12:08:14	16/9/2161 17:39:00	20/9/2161 06:30:00	142
19299454	20411555	31424721	11/6/2116 02:43:00	11/6/2116 01:05:00	12/6/2116 11:37:50	11/6/2116 00:30:00	12/6/2116 10:05:00	282
19299454	20411555	31424721	11/6/2116 14:52:00	11/6/2116 01:05:00	12/6/2116 11:37:50	11/6/2116 00:30:00	12/6/2116 10:05:00	157
19299454	20411555	31424721	12/6/2116 01:38:00	11/6/2116 01:05:00	12/6/2116 11:37:50	11/6/2116 00:30:00	12/6/2116 10:05:00	158
14306582	20415671	36446573	1/12/2158 08:29:00	1/12/2158 07:36:00	17/12/2158 21:58:12	1/12/2158 05:35:00	19/12/2158 14:45:00	152
14306582	20415671	36446573	1/12/2158 22:20:00	1/12/2158 07:36:00	17/12/2158 21:58:12	1/12/2158 05:35:00	19/12/2158 14:45:00	157
14306582	20415671	36446573	2/12/2158 06:01:00	1/12/2158 07:36:00	17/12/2158 21:58:12	1/12/2158 05:35:00	19/12/2158 14:45:00	155
14306582	20415671	36446573	3/12/2158 02:25:00	1/12/2158 07:36:00	17/12/2158 21:58:12	1/12/2158 05:35:00	19/12/2158 14:45:00	130
14306582	20415671	36446573	3/12/2158 15:53:00	1/12/2158 07:36:00	17/12/2158 21:58:12	1/12/2158 05:35:00	19/12/2158 14:45:00	109
14306582	20415671	36446573	4/12/2158 02:57:00	1/12/2158 07:36:00	17/12/2158 21:58:12	1/12/2158 05:35:00	19/12/2158 14:45:00	112
14306582	20415671	36446573	5/12/2158 02:18:00	1/12/2158 07:36:00	17/12/2158 21:58:12	1/12/2158 05:35:00	19/12/2158 14:45:00	157
14306582	20415671	36446573	6/12/2158 02:05:00	1/12/2158 07:36:00	17/12/2158 21:58:12	1/12/2158 05:35:00	19/12/2158 14:45:00	158
14306582	20415671	36446573	6/12/2158 14:00:00	1/12/2158 07:36:00	17/12/2158 21:58:12	1/12/2158 05:35:00	19/12/2158 14:45:00	146
14306582	20415671	36446573	7/12/2158 02:08:00	1/12/2158 07:36:00	17/12/2158 21:58:12	1/12/2158 05:35:00	19/12/2158 14:45:00	125
14306582	20415671	36446573	8/12/2158 01:48:00	1/12/2158 07:36:00	17/12/2158 21:58:12	1/12/2158 05:35:00	19/12/2158 14:45:00	105
14306582	20415671	36446573	9/12/2158 02:50:00	1/12/2158 07:36:00	17/12/2158 21:58:12	1/12/2158 05:35:00	19/12/2158 14:45:00	95
14306582	20415671	36446573	10/12/2158 01:52:00	1/12/2158 07:36:00	17/12/2158 21:58:12	1/12/2158 05:35:00	19/12/2158 14:45:00	106
14306582	20415671	36446573	11/12/2158 02:50:00	1/12/2158 07:36:00	17/12/2158 21:58:12	1/12/2158 05:35:00	19/12/2158 14:45:00	110
14306582	20415671	36446573	12/12/2158 02:14:00	1/12/2158 07:36:00	17/12/2158 21:58:12	1/12/2158 05:35:00	19/12/2158 14:45:00	113
14306582	20415671	36446573	13/12/2158 00:36:00	1/12/2158 07:36:00	17/12/2158 21:58:12	1/12/2158 05:35:00	19/12/2158 14:45:00	151
14306582	20415671	36446573	14/12/2158 02:20:00	1/12/2158 07:36:00	17/12/2158 21:58:12	1/12/2158 05:35:00	19/12/2158 14:45:00	138
14306582	20415671	36446573	15/12/2158 02:16:00	1/12/2158 07:36:00	17/12/2158 21:58:12	1/12/2158 05:35:00	19/12/2158 14:45:00	138
14306582	20415671	36446573	16/12/2158 02:14:00	1/12/2158 07:36:00	17/12/2158 21:58:12	1/12/2158 05:35:00	19/12/2158 14:45:00	132
14306582	20415671	36446573	17/12/2158 02:00:00	1/12/2158 07:36:00	17/12/2158 21:58:12	1/12/2158 05:35:00	19/12/2158 14:45:00	117
14306582	20415671	36446573	18/12/2158 05:49:00	1/12/2158 07:36:00	17/12/2158 21:58:12	1/12/2158 05:35:00	19/12/2158 14:45:00	133
12944501	20427732	34413373	9/11/2132 06:00:00	8/11/2132 10:37:00	9/11/2132 22:16:10	8/11/2132 08:53:00	14/11/2132 16:40:00	142
12944501	20427732	34413373	10/11/2132 06:00:00	8/11/2132 10:37:00	9/11/2132 22:16:10	8/11/2132 08:53:00	14/11/2132 16:40:00	185
12944501	20427732	34413373	11/11/2132 07:35:00	8/11/2132 10:37:00	9/11/2132 22:16:10	8/11/2132 08:53:00	14/11/2132 16:40:00	144
12944501	20427732	34413373	12/11/2132 07:10:00	8/11/2132 10:37:00	9/11/2132 22:16:10	8/11/2132 08:53:00	14/11/2132 16:40:00	137
12944501	20427732	34413373	13/11/2132 06:35:00	8/11/2132 10:37:00	9/11/2132 22:16:10	8/11/2132 08:53:00	14/11/2132 16:40:00	132
12944501	20427732	34413373	14/11/2132 06:41:00	8/11/2132 10:37:00	9/11/2132 22:16:10	8/11/2132 08:53:00	14/11/2132 16:40:00	161
16005730	20427807	30223270	31/3/2135 22:29:00	31/3/2135 22:18:00	2/4/2135 19:26:46	31/3/2135 21:21:00	4/4/2135 13:40:00	90
16005730	20427807	30223270	2/4/2135 03:14:00	31/3/2135 22:18:00	2/4/2135 19:26:46	31/3/2135 21:21:00	4/4/2135 13:40:00	100
16005730	20427807	30223270	3/4/2135 04:40:00	31/3/2135 22:18:00	2/4/2135 19:26:46	31/3/2135 21:21:00	4/4/2135 13:40:00	88
19599279	20428198	34078676	16/4/2192 01:54:00	15/4/2192 05:25:00	18/4/2192 17:38:56	15/4/2192 04:20:00	20/4/2192 14:30:00	162
19599279	20428198	34078676	17/4/2192 03:12:00	15/4/2192 05:25:00	18/4/2192 17:38:56	15/4/2192 04:20:00	20/4/2192 14:30:00	143
19599279	20428198	34078676	19/4/2192 23:50:00	15/4/2192 05:25:00	18/4/2192 17:38:56	15/4/2192 04:20:00	20/4/2192 14:30:00	137
17632235	20430464	39013509	8/5/2155 02:39:00	8/5/2155 01:40:00	10/5/2155 19:50:01	8/5/2155 00:27:00	11/5/2155 14:55:00	104
17632235	20430464	39013509	9/5/2155 03:46:00	8/5/2155 01:40:00	10/5/2155 19:50:01	8/5/2155 00:27:00	11/5/2155 14:55:00	91
17632235	20430464	39013509	10/5/2155 01:48:00	8/5/2155 01:40:00	10/5/2155 19:50:01	8/5/2155 00:27:00	11/5/2155 14:55:00	107
17632235	20430464	39013509	10/5/2155 21:20:00	8/5/2155 01:40:00	10/5/2155 19:50:01	8/5/2155 00:27:00	11/5/2155 14:55:00	96
10806973	20436523	39625799	25/10/2134 21:45:00	25/10/2134 18:32:00	2/11/2134 14:04:28	25/10/2134 17:27:00	13/11/2134 15:20:00	118
10806973	20436523	39625799	26/10/2134 03:15:00	25/10/2134 18:32:00	2/11/2134 14:04:28	25/10/2134 17:27:00	13/11/2134 15:20:00	137
10806973	20436523	39625799	26/10/2134 16:00:00	25/10/2134 18:32:00	2/11/2134 14:04:28	25/10/2134 17:27:00	13/11/2134 15:20:00	134
10806973	20436523	39625799	27/10/2134 01:41:00	25/10/2134 18:32:00	2/11/2134 14:04:28	25/10/2134 17:27:00	13/11/2134 15:20:00	162
10806973	20436523	39625799	27/10/2134 13:53:00	25/10/2134 18:32:00	2/11/2134 14:04:28	25/10/2134 17:27:00	13/11/2134 15:20:00	168
10806973	20436523	39625799	28/10/2134 02:11:00	25/10/2134 18:32:00	2/11/2134 14:04:28	25/10/2134 17:27:00	13/11/2134 15:20:00	167
10806973	20436523	39625799	29/10/2134 01:25:00	25/10/2134 18:32:00	2/11/2134 14:04:28	25/10/2134 17:27:00	13/11/2134 15:20:00	148
10806973	20436523	39625799	30/10/2134 01:01:00	25/10/2134 18:32:00	2/11/2134 14:04:28	25/10/2134 17:27:00	13/11/2134 15:20:00	112
10806973	20436523	39625799	31/10/2134 00:53:00	25/10/2134 18:32:00	2/11/2134 14:04:28	25/10/2134 17:27:00	13/11/2134 15:20:00	108
10806973	20436523	39625799	31/10/2134 12:26:00	25/10/2134 18:32:00	2/11/2134 14:04:28	25/10/2134 17:27:00	13/11/2134 15:20:00	106
10806973	20436523	39625799	1/11/2134 01:15:00	25/10/2134 18:32:00	2/11/2134 14:04:28	25/10/2134 17:27:00	13/11/2134 15:20:00	96
10806973	20436523	39625799	2/11/2134 01:37:00	25/10/2134 18:32:00	2/11/2134 14:04:28	25/10/2134 17:27:00	13/11/2134 15:20:00	107
10806973	20436523	39625799	3/11/2134 05:25:00	25/10/2134 18:32:00	2/11/2134 14:04:28	25/10/2134 17:27:00	13/11/2134 15:20:00	126
10806973	20436523	39625799	4/11/2134 06:10:00	25/10/2134 18:32:00	2/11/2134 14:04:28	25/10/2134 17:27:00	13/11/2134 15:20:00	118
10806973	20436523	39625799	5/11/2134 03:06:00	25/10/2134 18:32:00	2/11/2134 14:04:28	25/10/2134 17:27:00	13/11/2134 15:20:00	121
10806973	20436523	39625799	5/11/2134 19:52:00	25/10/2134 18:32:00	2/11/2134 14:04:28	25/10/2134 17:27:00	13/11/2134 15:20:00	139
10806973	20436523	39625799	6/11/2134 00:04:00	25/10/2134 18:32:00	2/11/2134 14:04:28	25/10/2134 17:27:00	13/11/2134 15:20:00	114
10806973	20436523	39625799	6/11/2134 02:43:00	25/10/2134 18:32:00	2/11/2134 14:04:28	25/10/2134 17:27:00	13/11/2134 15:20:00	114
10806973	20436523	39625799	6/11/2134 13:11:00	25/10/2134 18:32:00	2/11/2134 14:04:28	25/10/2134 17:27:00	13/11/2134 15:20:00	111
10806973	20436523	39625799	7/11/2134 01:41:00	25/10/2134 18:32:00	2/11/2134 14:04:28	25/10/2134 17:27:00	13/11/2134 15:20:00	108
10806973	20436523	39625799	7/11/2134 17:25:00	25/10/2134 18:32:00	2/11/2134 14:04:28	25/10/2134 17:27:00	13/11/2134 15:20:00	101
10806973	20436523	39625799	7/11/2134 23:33:00	25/10/2134 18:32:00	2/11/2134 14:04:28	25/10/2134 17:27:00	13/11/2134 15:20:00	119
10806973	20436523	39625799	9/11/2134 03:12:00	25/10/2134 18:32:00	2/11/2134 14:04:28	25/10/2134 17:27:00	13/11/2134 15:20:00	111
10806973	20436523	39625799	10/11/2134 05:20:00	25/10/2134 18:32:00	2/11/2134 14:04:28	25/10/2134 17:27:00	13/11/2134 15:20:00	106
10806973	20436523	39625799	11/11/2134 05:38:00	25/10/2134 18:32:00	2/11/2134 14:04:28	25/10/2134 17:27:00	13/11/2134 15:20:00	114
10806973	20436523	39625799	12/11/2134 05:44:00	25/10/2134 18:32:00	2/11/2134 14:04:28	25/10/2134 17:27:00	13/11/2134 15:20:00	113
10806973	20436523	39625799	13/11/2134 05:25:00	25/10/2134 18:32:00	2/11/2134 14:04:28	25/10/2134 17:27:00	13/11/2134 15:20:00	106
17253958	20439011	32879116	27/5/2151 06:04:00	27/5/2151 04:44:00	3/6/2151 22:24:43	27/5/2151 02:43:00	15/6/2151 14:40:00	110
17253958	20439011	32879116	27/5/2151 14:20:00	27/5/2151 04:44:00	3/6/2151 22:24:43	27/5/2151 02:43:00	15/6/2151 14:40:00	153
17253958	20439011	32879116	28/5/2151 02:24:00	27/5/2151 04:44:00	3/6/2151 22:24:43	27/5/2151 02:43:00	15/6/2151 14:40:00	150
17253958	20439011	32879116	29/5/2151 01:52:00	27/5/2151 04:44:00	3/6/2151 22:24:43	27/5/2151 02:43:00	15/6/2151 14:40:00	163
17253958	20439011	32879116	30/5/2151 02:12:00	27/5/2151 04:44:00	3/6/2151 22:24:43	27/5/2151 02:43:00	15/6/2151 14:40:00	129
17253958	20439011	32879116	31/5/2151 01:47:00	27/5/2151 04:44:00	3/6/2151 22:24:43	27/5/2151 02:43:00	15/6/2151 14:40:00	142
17253958	20439011	32879116	1/6/2151 01:42:00	27/5/2151 04:44:00	3/6/2151 22:24:43	27/5/2151 02:43:00	15/6/2151 14:40:00	131
17253958	20439011	32879116	2/6/2151 01:32:00	27/5/2151 04:44:00	3/6/2151 22:24:43	27/5/2151 02:43:00	15/6/2151 14:40:00	120
17253958	20439011	32879116	3/6/2151 01:53:00	27/5/2151 04:44:00	3/6/2151 22:24:43	27/5/2151 02:43:00	15/6/2151 14:40:00	125
17253958	20439011	32879116	5/6/2151 04:40:00	27/5/2151 04:44:00	3/6/2151 22:24:43	27/5/2151 02:43:00	15/6/2151 14:40:00	92
17253958	20439011	32879116	6/6/2151 09:45:00	27/5/2151 04:44:00	3/6/2151 22:24:43	27/5/2151 02:43:00	15/6/2151 14:40:00	83
17253958	20439011	32879116	8/6/2151 06:00:00	27/5/2151 04:44:00	3/6/2151 22:24:43	27/5/2151 02:43:00	15/6/2151 14:40:00	97
17253958	20439011	32879116	9/6/2151 06:05:00	27/5/2151 04:44:00	3/6/2151 22:24:43	27/5/2151 02:43:00	15/6/2151 14:40:00	88
17253958	20439011	32879116	10/6/2151 04:52:00	27/5/2151 04:44:00	3/6/2151 22:24:43	27/5/2151 02:43:00	15/6/2151 14:40:00	88
17253958	20439011	32879116	11/6/2151 05:50:00	27/5/2151 04:44:00	3/6/2151 22:24:43	27/5/2151 02:43:00	15/6/2151 14:40:00	96
11583269	20439377	39246345	19/10/2117 09:56:00	19/10/2117 00:58:43	21/10/2117 17:21:41	19/10/2117 00:58:00	6/11/2117 13:36:00	155
11583269	20439377	39246345	20/10/2117 03:58:00	19/10/2117 00:58:43	21/10/2117 17:21:41	19/10/2117 00:58:00	6/11/2117 13:36:00	149
11583269	20439377	39246345	21/10/2117 06:55:00	19/10/2117 00:58:43	21/10/2117 17:21:41	19/10/2117 00:58:00	6/11/2117 13:36:00	136
11583269	20439377	39246345	22/10/2117 06:05:00	19/10/2117 00:58:43	21/10/2117 17:21:41	19/10/2117 00:58:00	6/11/2117 13:36:00	132
11583269	20439377	39246345	23/10/2117 07:30:00	19/10/2117 00:58:43	21/10/2117 17:21:41	19/10/2117 00:58:00	6/11/2117 13:36:00	117
11583269	20439377	39246345	24/10/2117 16:20:00	19/10/2117 00:58:43	21/10/2117 17:21:41	19/10/2117 00:58:00	6/11/2117 13:36:00	173
11583269	20439377	39246345	25/10/2117 03:57:00	19/10/2117 00:58:43	21/10/2117 17:21:41	19/10/2117 00:58:00	6/11/2117 13:36:00	132
11583269	20439377	39246345	26/10/2117 06:50:00	19/10/2117 00:58:43	21/10/2117 17:21:41	19/10/2117 00:58:00	6/11/2117 13:36:00	119
11583269	20439377	39246345	27/10/2117 06:40:00	19/10/2117 00:58:43	21/10/2117 17:21:41	19/10/2117 00:58:00	6/11/2117 13:36:00	119
11583269	20439377	39246345	28/10/2117 06:50:00	19/10/2117 00:58:43	21/10/2117 17:21:41	19/10/2117 00:58:00	6/11/2117 13:36:00	129
11583269	20439377	39246345	29/10/2117 07:05:00	19/10/2117 00:58:43	21/10/2117 17:21:41	19/10/2117 00:58:00	6/11/2117 13:36:00	92
11583269	20439377	39246345	30/10/2117 02:40:00	19/10/2117 00:58:43	21/10/2117 17:21:41	19/10/2117 00:58:00	6/11/2117 13:36:00	110
11583269	20439377	39246345	30/10/2117 08:55:00	19/10/2117 00:58:43	21/10/2117 17:21:41	19/10/2117 00:58:00	6/11/2117 13:36:00	101
11583269	20439377	39246345	31/10/2117 05:36:00	19/10/2117 00:58:43	21/10/2117 17:21:41	19/10/2117 00:58:00	6/11/2117 13:36:00	176
11583269	20439377	39246345	31/10/2117 22:10:00	19/10/2117 00:58:43	21/10/2117 17:21:41	19/10/2117 00:58:00	6/11/2117 13:36:00	177
11583269	20439377	39246345	1/11/2117 02:00:00	19/10/2117 00:58:43	21/10/2117 17:21:41	19/10/2117 00:58:00	6/11/2117 13:36:00	177
11583269	20439377	39246345	1/11/2117 21:10:00	19/10/2117 00:58:43	21/10/2117 17:21:41	19/10/2117 00:58:00	6/11/2117 13:36:00	120
11583269	20439377	39246345	2/11/2117 05:55:00	19/10/2117 00:58:43	21/10/2117 17:21:41	19/10/2117 00:58:00	6/11/2117 13:36:00	126
11583269	20439377	39246345	2/11/2117 13:54:00	19/10/2117 00:58:43	21/10/2117 17:21:41	19/10/2117 00:58:00	6/11/2117 13:36:00	118
11583269	20439377	39246345	2/11/2117 15:05:00	19/10/2117 00:58:43	21/10/2117 17:21:41	19/10/2117 00:58:00	6/11/2117 13:36:00	118
11583269	20439377	39246345	3/11/2117 01:52:00	19/10/2117 00:58:43	21/10/2117 17:21:41	19/10/2117 00:58:00	6/11/2117 13:36:00	160
11583269	20439377	39246345	4/11/2117 09:26:00	19/10/2117 00:58:43	21/10/2117 17:21:41	19/10/2117 00:58:00	6/11/2117 13:36:00	102
11583269	20439377	39246345	5/11/2117 06:20:00	19/10/2117 00:58:43	21/10/2117 17:21:41	19/10/2117 00:58:00	6/11/2117 13:36:00	106
11583269	20439377	39246345	6/11/2117 11:17:00	19/10/2117 00:58:43	21/10/2117 17:21:41	19/10/2117 00:58:00	6/11/2117 13:36:00	129
14010784	20443962	31073079	31/5/2204 05:49:00	30/5/2204 18:06:00	31/5/2204 18:04:06	30/5/2204 16:41:00	11/6/2204 15:14:00	79
14010784	20443962	31073079	1/6/2204 08:35:00	30/5/2204 18:06:00	31/5/2204 18:04:06	30/5/2204 16:41:00	11/6/2204 15:14:00	85
14010784	20443962	31073079	1/6/2204 20:54:00	30/5/2204 18:06:00	31/5/2204 18:04:06	30/5/2204 16:41:00	11/6/2204 15:14:00	238
14010784	20443962	31073079	2/6/2204 07:20:00	30/5/2204 18:06:00	31/5/2204 18:04:06	30/5/2204 16:41:00	11/6/2204 15:14:00	127
14010784	20443962	31073079	2/6/2204 16:35:00	30/5/2204 18:06:00	31/5/2204 18:04:06	30/5/2204 16:41:00	11/6/2204 15:14:00	245
14010784	20443962	31073079	2/6/2204 22:10:00	30/5/2204 18:06:00	31/5/2204 18:04:06	30/5/2204 16:41:00	11/6/2204 15:14:00	162
14010784	20443962	31073079	3/6/2204 07:22:00	30/5/2204 18:06:00	31/5/2204 18:04:06	30/5/2204 16:41:00	11/6/2204 15:14:00	94
14010784	20443962	31073079	3/6/2204 21:30:00	30/5/2204 18:06:00	31/5/2204 18:04:06	30/5/2204 16:41:00	11/6/2204 15:14:00	174
14010784	20443962	31073079	4/6/2204 07:00:00	30/5/2204 18:06:00	31/5/2204 18:04:06	30/5/2204 16:41:00	11/6/2204 15:14:00	75
14010784	20443962	31073079	4/6/2204 14:12:00	30/5/2204 18:06:00	31/5/2204 18:04:06	30/5/2204 16:41:00	11/6/2204 15:14:00	36
14010784	20443962	31073079	5/6/2204 05:04:00	30/5/2204 18:06:00	31/5/2204 18:04:06	30/5/2204 16:41:00	11/6/2204 15:14:00	159
14010784	20443962	31073079	5/6/2204 18:50:00	30/5/2204 18:06:00	31/5/2204 18:04:06	30/5/2204 16:41:00	11/6/2204 15:14:00	136
14010784	20443962	31073079	6/6/2204 07:15:00	30/5/2204 18:06:00	31/5/2204 18:04:06	30/5/2204 16:41:00	11/6/2204 15:14:00	161
14010784	20443962	31073079	6/6/2204 18:00:00	30/5/2204 18:06:00	31/5/2204 18:04:06	30/5/2204 16:41:00	11/6/2204 15:14:00	192
14010784	20443962	31073079	6/6/2204 21:45:00	30/5/2204 18:06:00	31/5/2204 18:04:06	30/5/2204 16:41:00	11/6/2204 15:14:00	170
14010784	20443962	31073079	7/6/2204 08:05:00	30/5/2204 18:06:00	31/5/2204 18:04:06	30/5/2204 16:41:00	11/6/2204 15:14:00	160
14010784	20443962	31073079	7/6/2204 19:50:00	30/5/2204 18:06:00	31/5/2204 18:04:06	30/5/2204 16:41:00	11/6/2204 15:14:00	125
14010784	20443962	31073079	8/6/2204 05:00:00	30/5/2204 18:06:00	31/5/2204 18:04:06	30/5/2204 16:41:00	11/6/2204 15:14:00	145
14010784	20443962	31073079	8/6/2204 20:45:00	30/5/2204 18:06:00	31/5/2204 18:04:06	30/5/2204 16:41:00	11/6/2204 15:14:00	255
14010784	20443962	31073079	9/6/2204 09:10:00	30/5/2204 18:06:00	31/5/2204 18:04:06	30/5/2204 16:41:00	11/6/2204 15:14:00	221
14010784	20443962	31073079	9/6/2204 21:15:00	30/5/2204 18:06:00	31/5/2204 18:04:06	30/5/2204 16:41:00	11/6/2204 15:14:00	188
14010784	20443962	31073079	10/6/2204 07:22:00	30/5/2204 18:06:00	31/5/2204 18:04:06	30/5/2204 16:41:00	11/6/2204 15:14:00	236
14010784	20443962	31073079	10/6/2204 21:05:00	30/5/2204 18:06:00	31/5/2204 18:04:06	30/5/2204 16:41:00	11/6/2204 15:14:00	209
14010784	20443962	31073079	11/6/2204 07:37:00	30/5/2204 18:06:00	31/5/2204 18:04:06	30/5/2204 16:41:00	11/6/2204 15:14:00	196
19586625	20448243	39847091	11/3/2176 06:45:00	11/3/2176 06:36:08	12/3/2176 18:49:00	11/3/2176 06:35:00	13/3/2176 17:22:00	321
19586625	20448243	39847091	12/3/2176 04:08:00	11/3/2176 06:36:08	12/3/2176 18:49:00	11/3/2176 06:35:00	13/3/2176 17:22:00	175
19586625	20448243	39847091	12/3/2176 08:55:00	11/3/2176 06:36:08	12/3/2176 18:49:00	11/3/2176 06:35:00	13/3/2176 17:22:00	187
19586625	20448243	39847091	13/3/2176 06:30:00	11/3/2176 06:36:08	12/3/2176 18:49:00	11/3/2176 06:35:00	13/3/2176 17:22:00	143
11182741	20449235	37622715	17/7/2141 02:10:00	16/7/2141 20:01:00	17/7/2141 21:05:52	16/7/2141 19:22:00	20/7/2141 13:40:00	102
11182741	20449235	37622715	18/7/2141 05:50:00	16/7/2141 20:01:00	17/7/2141 21:05:52	16/7/2141 19:22:00	20/7/2141 13:40:00	94
11182741	20449235	37622715	19/7/2141 05:10:00	16/7/2141 20:01:00	17/7/2141 21:05:52	16/7/2141 19:22:00	20/7/2141 13:40:00	90
19921223	20449456	37591626	6/8/2182 02:00:00	5/8/2182 20:41:39	7/8/2182 16:24:46	5/8/2182 20:40:00	10/8/2182 14:10:00	106
19921223	20449456	37591626	7/8/2182 02:29:00	5/8/2182 20:41:39	7/8/2182 16:24:46	5/8/2182 20:40:00	10/8/2182 14:10:00	99
19921223	20449456	37591626	7/8/2182 12:11:00	5/8/2182 20:41:39	7/8/2182 16:24:46	5/8/2182 20:40:00	10/8/2182 14:10:00	224
19921223	20449456	37591626	8/8/2182 07:10:00	5/8/2182 20:41:39	7/8/2182 16:24:46	5/8/2182 20:40:00	10/8/2182 14:10:00	78
18595120	20455070	37775595	28/10/2164 02:41:00	28/10/2164 00:57:00	2/11/2164 20:08:56	27/10/2164 23:34:00	9/11/2164 15:50:00	288
18595120	20455070	37775595	28/10/2164 22:50:00	28/10/2164 00:57:00	2/11/2164 20:08:56	27/10/2164 23:34:00	9/11/2164 15:50:00	216
18595120	20455070	37775595	30/10/2164 03:20:00	28/10/2164 00:57:00	2/11/2164 20:08:56	27/10/2164 23:34:00	9/11/2164 15:50:00	143
18595120	20455070	37775595	31/10/2164 03:30:00	28/10/2164 00:57:00	2/11/2164 20:08:56	27/10/2164 23:34:00	9/11/2164 15:50:00	205
18595120	20455070	37775595	1/11/2164 02:30:00	28/10/2164 00:57:00	2/11/2164 20:08:56	27/10/2164 23:34:00	9/11/2164 15:50:00	155
18595120	20455070	37775595	2/11/2164 05:04:00	28/10/2164 00:57:00	2/11/2164 20:08:56	27/10/2164 23:34:00	9/11/2164 15:50:00	137
18595120	20455070	37775595	3/11/2164 04:49:00	28/10/2164 00:57:00	2/11/2164 20:08:56	27/10/2164 23:34:00	9/11/2164 15:50:00	87
18595120	20455070	37775595	3/11/2164 14:51:00	28/10/2164 00:57:00	2/11/2164 20:08:56	27/10/2164 23:34:00	9/11/2164 15:50:00	173
18595120	20455070	37775595	4/11/2164 05:02:00	28/10/2164 00:57:00	2/11/2164 20:08:56	27/10/2164 23:34:00	9/11/2164 15:50:00	137
18595120	20455070	37775595	5/11/2164 05:41:00	28/10/2164 00:57:00	2/11/2164 20:08:56	27/10/2164 23:34:00	9/11/2164 15:50:00	124
18595120	20455070	37775595	6/11/2164 04:50:00	28/10/2164 00:57:00	2/11/2164 20:08:56	27/10/2164 23:34:00	9/11/2164 15:50:00	126
18595120	20455070	37775595	7/11/2164 06:00:00	28/10/2164 00:57:00	2/11/2164 20:08:56	27/10/2164 23:34:00	9/11/2164 15:50:00	134
18595120	20455070	37775595	8/11/2164 05:50:00	28/10/2164 00:57:00	2/11/2164 20:08:56	27/10/2164 23:34:00	9/11/2164 15:50:00	118
18595120	20455070	37775595	9/11/2164 05:13:00	28/10/2164 00:57:00	2/11/2164 20:08:56	27/10/2164 23:34:00	9/11/2164 15:50:00	126
12620854	20456898	30402528	14/6/2166 03:40:00	14/6/2166 02:04:46	17/6/2166 16:56:51	14/6/2166 02:04:00	22/6/2166 16:55:00	136
12620854	20456898	30402528	14/6/2166 05:35:00	14/6/2166 02:04:46	17/6/2166 16:56:51	14/6/2166 02:04:00	22/6/2166 16:55:00	135
12620854	20456898	30402528	14/6/2166 18:40:00	14/6/2166 02:04:46	17/6/2166 16:56:51	14/6/2166 02:04:00	22/6/2166 16:55:00	267
12620854	20456898	30402528	15/6/2166 01:01:00	14/6/2166 02:04:46	17/6/2166 16:56:51	14/6/2166 02:04:00	22/6/2166 16:55:00	306
12620854	20456898	30402528	16/6/2166 02:15:00	14/6/2166 02:04:46	17/6/2166 16:56:51	14/6/2166 02:04:00	22/6/2166 16:55:00	158
12620854	20456898	30402528	17/6/2166 00:06:00	14/6/2166 02:04:46	17/6/2166 16:56:51	14/6/2166 02:04:00	22/6/2166 16:55:00	251
12620854	20456898	30402528	18/6/2166 01:12:00	14/6/2166 02:04:46	17/6/2166 16:56:51	14/6/2166 02:04:00	22/6/2166 16:55:00	124
12620854	20456898	30402528	19/6/2166 05:25:00	14/6/2166 02:04:46	17/6/2166 16:56:51	14/6/2166 02:04:00	22/6/2166 16:55:00	99
12620854	20456898	30402528	20/6/2166 05:05:00	14/6/2166 02:04:46	17/6/2166 16:56:51	14/6/2166 02:04:00	22/6/2166 16:55:00	237
12620854	20456898	30402528	21/6/2166 12:50:00	14/6/2166 02:04:46	17/6/2166 16:56:51	14/6/2166 02:04:00	22/6/2166 16:55:00	194
12491157	20462268	39895868	4/9/2179 01:46:00	3/9/2179 14:07:00	14/9/2179 12:34:54	3/9/2179 11:52:00	18/9/2179 14:15:00	167
12491157	20462268	39895868	4/9/2179 15:25:00	3/9/2179 14:07:00	14/9/2179 12:34:54	3/9/2179 11:52:00	18/9/2179 14:15:00	145
12491157	20462268	39895868	5/9/2179 01:49:00	3/9/2179 14:07:00	14/9/2179 12:34:54	3/9/2179 11:52:00	18/9/2179 14:15:00	130
12491157	20462268	39895868	6/9/2179 01:01:00	3/9/2179 14:07:00	14/9/2179 12:34:54	3/9/2179 11:52:00	18/9/2179 14:15:00	109
12491157	20462268	39895868	7/9/2179 01:21:00	3/9/2179 14:07:00	14/9/2179 12:34:54	3/9/2179 11:52:00	18/9/2179 14:15:00	129
12491157	20462268	39895868	8/9/2179 02:30:00	3/9/2179 14:07:00	14/9/2179 12:34:54	3/9/2179 11:52:00	18/9/2179 14:15:00	151
12491157	20462268	39895868	9/9/2179 02:04:00	3/9/2179 14:07:00	14/9/2179 12:34:54	3/9/2179 11:52:00	18/9/2179 14:15:00	117
12491157	20462268	39895868	10/9/2179 02:37:00	3/9/2179 14:07:00	14/9/2179 12:34:54	3/9/2179 11:52:00	18/9/2179 14:15:00	103
12491157	20462268	39895868	11/9/2179 02:23:00	3/9/2179 14:07:00	14/9/2179 12:34:54	3/9/2179 11:52:00	18/9/2179 14:15:00	106
12491157	20462268	39895868	11/9/2179 16:46:00	3/9/2179 14:07:00	14/9/2179 12:34:54	3/9/2179 11:52:00	18/9/2179 14:15:00	102
12491157	20462268	39895868	12/9/2179 02:04:00	3/9/2179 14:07:00	14/9/2179 12:34:54	3/9/2179 11:52:00	18/9/2179 14:15:00	109
12491157	20462268	39895868	13/9/2179 03:40:00	3/9/2179 14:07:00	14/9/2179 12:34:54	3/9/2179 11:52:00	18/9/2179 14:15:00	132
12491157	20462268	39895868	14/9/2179 03:28:00	3/9/2179 14:07:00	14/9/2179 12:34:54	3/9/2179 11:52:00	18/9/2179 14:15:00	128
12491157	20462268	39895868	18/9/2179 09:15:00	3/9/2179 14:07:00	14/9/2179 12:34:54	3/9/2179 11:52:00	18/9/2179 14:15:00	113
10228669	20463149	37746910	5/8/2174 01:17:00	4/8/2174 19:52:00	6/8/2174 21:38:32	4/8/2174 18:51:00	8/8/2174 16:45:00	114
10228669	20463149	37746910	5/8/2174 12:38:00	4/8/2174 19:52:00	6/8/2174 21:38:32	4/8/2174 18:51:00	8/8/2174 16:45:00	129
10228669	20463149	37746910	6/8/2174 02:18:00	4/8/2174 19:52:00	6/8/2174 21:38:32	4/8/2174 18:51:00	8/8/2174 16:45:00	118
10228669	20463149	37746910	6/8/2174 13:06:00	4/8/2174 19:52:00	6/8/2174 21:38:32	4/8/2174 18:51:00	8/8/2174 16:45:00	120
10228669	20463149	37746910	7/8/2174 05:35:00	4/8/2174 19:52:00	6/8/2174 21:38:32	4/8/2174 18:51:00	8/8/2174 16:45:00	95
14009419	20464597	38470328	11/7/2118 04:43:00	11/7/2118 03:10:27	20/7/2118 04:47:53	10/7/2118 22:33:00	22/7/2118 07:22:00	151
14009419	20464597	38470328	12/7/2118 02:00:00	11/7/2118 03:10:27	20/7/2118 04:47:53	10/7/2118 22:33:00	22/7/2118 07:22:00	146
14009419	20464597	38470328	13/7/2118 02:11:00	11/7/2118 03:10:27	20/7/2118 04:47:53	10/7/2118 22:33:00	22/7/2118 07:22:00	122
14009419	20464597	38470328	14/7/2118 02:05:00	11/7/2118 03:10:27	20/7/2118 04:47:53	10/7/2118 22:33:00	22/7/2118 07:22:00	160
14009419	20464597	38470328	16/7/2118 02:56:00	11/7/2118 03:10:27	20/7/2118 04:47:53	10/7/2118 22:33:00	22/7/2118 07:22:00	159
14009419	20464597	38470328	17/7/2118 02:25:00	11/7/2118 03:10:27	20/7/2118 04:47:53	10/7/2118 22:33:00	22/7/2118 07:22:00	145
14009419	20464597	38470328	18/7/2118 02:53:00	11/7/2118 03:10:27	20/7/2118 04:47:53	10/7/2118 22:33:00	22/7/2118 07:22:00	138
14009419	20464597	38470328	19/7/2118 02:22:00	11/7/2118 03:10:27	20/7/2118 04:47:53	10/7/2118 22:33:00	22/7/2118 07:22:00	152
16028334	20466452	31405332	6/8/2170 05:49:00	5/8/2170 19:07:27	8/8/2170 17:32:51	5/8/2170 19:06:00	8/8/2170 17:10:00	134
16028334	20466452	31405332	7/8/2170 06:04:00	5/8/2170 19:07:27	8/8/2170 17:32:51	5/8/2170 19:06:00	8/8/2170 17:10:00	84
16028334	20466452	31405332	8/8/2170 05:49:00	5/8/2170 19:07:27	8/8/2170 17:32:51	5/8/2170 19:06:00	8/8/2170 17:10:00	107
14972340	20466625	35169477	10/12/2129 10:03:00	9/12/2129 17:38:00	11/12/2129 14:50:54	9/12/2129 16:02:00	13/12/2129 21:00:00	167
14972340	20466625	35169477	11/12/2129 03:04:00	9/12/2129 17:38:00	11/12/2129 14:50:54	9/12/2129 16:02:00	13/12/2129 21:00:00	147
14972340	20466625	35169477	12/12/2129 06:30:00	9/12/2129 17:38:00	11/12/2129 14:50:54	9/12/2129 16:02:00	13/12/2129 21:00:00	123
14972340	20466625	35169477	13/12/2129 05:25:00	9/12/2129 17:38:00	11/12/2129 14:50:54	9/12/2129 16:02:00	13/12/2129 21:00:00	120
16716163	20469285	33181429	14/1/2151 20:00:00	14/1/2151 19:31:00	17/1/2151 12:20:28	14/1/2151 17:18:00	15/1/2151 15:53:00	204
16716163	20469285	33181429	14/1/2151 22:10:00	14/1/2151 19:31:00	17/1/2151 12:20:28	14/1/2151 17:18:00	15/1/2151 15:53:00	157
16716163	20469285	33181429	15/1/2151 00:57:00	14/1/2151 19:31:00	17/1/2151 12:20:28	14/1/2151 17:18:00	15/1/2151 15:53:00	57
16716163	20469285	33181429	15/1/2151 04:58:00	14/1/2151 19:31:00	17/1/2151 12:20:28	14/1/2151 17:18:00	15/1/2151 15:53:00	103
16716163	20469285	33181429	15/1/2151 09:40:00	14/1/2151 19:31:00	17/1/2151 12:20:28	14/1/2151 17:18:00	15/1/2151 15:53:00	124
16716163	20469285	33181429	15/1/2151 13:20:00	14/1/2151 19:31:00	17/1/2151 12:20:28	14/1/2151 17:18:00	15/1/2151 15:53:00	127
16716163	20469285	33181429	15/1/2151 17:00:00	14/1/2151 19:31:00	17/1/2151 12:20:28	14/1/2151 17:18:00	15/1/2151 15:53:00	271
16716163	20469285	33181429	15/1/2151 18:20:00	14/1/2151 19:31:00	17/1/2151 12:20:28	14/1/2151 17:18:00	15/1/2151 15:53:00	97
11808386	20491313	37429698	11/6/2170 20:20:00	11/6/2170 18:39:00	23/6/2170 17:53:15	11/6/2170 18:25:00	30/6/2170 14:50:00	184
11808386	20491313	37429698	12/6/2170 01:24:00	11/6/2170 18:39:00	23/6/2170 17:53:15	11/6/2170 18:25:00	30/6/2170 14:50:00	136
11808386	20491313	37429698	12/6/2170 05:10:00	11/6/2170 18:39:00	23/6/2170 17:53:15	11/6/2170 18:25:00	30/6/2170 14:50:00	124
11808386	20491313	37429698	13/6/2170 01:36:00	11/6/2170 18:39:00	23/6/2170 17:53:15	11/6/2170 18:25:00	30/6/2170 14:50:00	117
11808386	20491313	37429698	14/6/2170 00:03:00	11/6/2170 18:39:00	23/6/2170 17:53:15	11/6/2170 18:25:00	30/6/2170 14:50:00	124
11808386	20491313	37429698	14/6/2170 12:20:00	11/6/2170 18:39:00	23/6/2170 17:53:15	11/6/2170 18:25:00	30/6/2170 14:50:00	128
11808386	20491313	37429698	15/6/2170 01:33:00	11/6/2170 18:39:00	23/6/2170 17:53:15	11/6/2170 18:25:00	30/6/2170 14:50:00	97
11808386	20491313	37429698	16/6/2170 00:02:00	11/6/2170 18:39:00	23/6/2170 17:53:15	11/6/2170 18:25:00	30/6/2170 14:50:00	144
11808386	20491313	37429698	17/6/2170 01:17:00	11/6/2170 18:39:00	23/6/2170 17:53:15	11/6/2170 18:25:00	30/6/2170 14:50:00	159
11808386	20491313	37429698	18/6/2170 00:35:00	11/6/2170 18:39:00	23/6/2170 17:53:15	11/6/2170 18:25:00	30/6/2170 14:50:00	153
11808386	20491313	37429698	19/6/2170 00:17:00	11/6/2170 18:39:00	23/6/2170 17:53:15	11/6/2170 18:25:00	30/6/2170 14:50:00	116
11808386	20491313	37429698	20/6/2170 00:54:00	11/6/2170 18:39:00	23/6/2170 17:53:15	11/6/2170 18:25:00	30/6/2170 14:50:00	127
11808386	20491313	37429698	21/6/2170 03:33:00	11/6/2170 18:39:00	23/6/2170 17:53:15	11/6/2170 18:25:00	30/6/2170 14:50:00	127
11808386	20491313	37429698	22/6/2170 01:40:00	11/6/2170 18:39:00	23/6/2170 17:53:15	11/6/2170 18:25:00	30/6/2170 14:50:00	129
11808386	20491313	37429698	23/6/2170 02:46:00	11/6/2170 18:39:00	23/6/2170 17:53:15	11/6/2170 18:25:00	30/6/2170 14:50:00	123
11808386	20491313	37429698	23/6/2170 05:33:00	11/6/2170 18:39:00	23/6/2170 17:53:15	11/6/2170 18:25:00	30/6/2170 14:50:00	129
11808386	20491313	37429698	24/6/2170 03:53:00	11/6/2170 18:39:00	23/6/2170 17:53:15	11/6/2170 18:25:00	30/6/2170 14:50:00	118
11808386	20491313	37429698	25/6/2170 05:02:00	11/6/2170 18:39:00	23/6/2170 17:53:15	11/6/2170 18:25:00	30/6/2170 14:50:00	102
17916774	20491610	35467275	22/8/2165 19:25:00	22/8/2165 16:12:00	28/8/2165 17:47:11	22/8/2165 14:14:00	17/9/2165 17:55:00	574
17916774	20491610	35467275	22/8/2165 22:49:00	22/8/2165 16:12:00	28/8/2165 17:47:11	22/8/2165 14:14:00	17/9/2165 17:55:00	348
17916774	20491610	35467275	23/8/2165 03:39:00	22/8/2165 16:12:00	28/8/2165 17:47:11	22/8/2165 14:14:00	17/9/2165 17:55:00	198
17916774	20491610	35467275	23/8/2165 15:29:00	22/8/2165 16:12:00	28/8/2165 17:47:11	22/8/2165 14:14:00	17/9/2165 17:55:00	109
17916774	20491610	35467275	24/8/2165 03:54:00	22/8/2165 16:12:00	28/8/2165 17:47:11	22/8/2165 14:14:00	17/9/2165 17:55:00	144
17916774	20491610	35467275	25/8/2165 01:58:00	22/8/2165 16:12:00	28/8/2165 17:47:11	22/8/2165 14:14:00	17/9/2165 17:55:00	179
17916774	20491610	35467275	26/8/2165 01:50:00	22/8/2165 16:12:00	28/8/2165 17:47:11	22/8/2165 14:14:00	17/9/2165 17:55:00	103
17916774	20491610	35467275	26/8/2165 21:18:00	22/8/2165 16:12:00	28/8/2165 17:47:11	22/8/2165 14:14:00	17/9/2165 17:55:00	296
17916774	20491610	35467275	27/8/2165 05:27:00	22/8/2165 16:12:00	28/8/2165 17:47:11	22/8/2165 14:14:00	17/9/2165 17:55:00	200
17916774	20491610	35467275	27/8/2165 21:02:00	22/8/2165 16:12:00	28/8/2165 17:47:11	22/8/2165 14:14:00	17/9/2165 17:55:00	271
17916774	20491610	35467275	28/8/2165 01:47:00	22/8/2165 16:12:00	28/8/2165 17:47:11	22/8/2165 14:14:00	17/9/2165 17:55:00	101
17916774	20491610	35467275	29/8/2165 06:05:00	22/8/2165 16:12:00	28/8/2165 17:47:11	22/8/2165 14:14:00	17/9/2165 17:55:00	123
17916774	20491610	35467275	30/8/2165 04:42:00	22/8/2165 16:12:00	28/8/2165 17:47:11	22/8/2165 14:14:00	17/9/2165 17:55:00	268
17916774	20491610	35467275	31/8/2165 06:00:00	22/8/2165 16:12:00	28/8/2165 17:47:11	22/8/2165 14:14:00	17/9/2165 17:55:00	254
17916774	20491610	35467275	1/9/2165 05:37:00	22/8/2165 16:12:00	28/8/2165 17:47:11	22/8/2165 14:14:00	17/9/2165 17:55:00	202
17916774	20491610	35467275	2/9/2165 03:47:00	22/8/2165 16:12:00	28/8/2165 17:47:11	22/8/2165 14:14:00	17/9/2165 17:55:00	127
17916774	20491610	35467275	2/9/2165 14:13:00	22/8/2165 16:12:00	28/8/2165 17:47:11	22/8/2165 14:14:00	17/9/2165 17:55:00	300
17916774	20491610	35467275	2/9/2165 16:27:00	22/8/2165 16:12:00	28/8/2165 17:47:11	22/8/2165 14:14:00	17/9/2165 17:55:00	309
17916774	20491610	35467275	3/9/2165 06:25:00	22/8/2165 16:12:00	28/8/2165 17:47:11	22/8/2165 14:14:00	17/9/2165 17:55:00	286
17916774	20491610	35467275	3/9/2165 14:30:00	22/8/2165 16:12:00	28/8/2165 17:47:11	22/8/2165 14:14:00	17/9/2165 17:55:00	146
17916774	20491610	35467275	4/9/2165 05:39:00	22/8/2165 16:12:00	28/8/2165 17:47:11	22/8/2165 14:14:00	17/9/2165 17:55:00	159
17916774	20491610	35467275	5/9/2165 05:13:00	22/8/2165 16:12:00	28/8/2165 17:47:11	22/8/2165 14:14:00	17/9/2165 17:55:00	129
17916774	20491610	35467275	6/9/2165 05:43:00	22/8/2165 16:12:00	28/8/2165 17:47:11	22/8/2165 14:14:00	17/9/2165 17:55:00	84
17916774	20491610	35467275	7/9/2165 05:49:00	22/8/2165 16:12:00	28/8/2165 17:47:11	22/8/2165 14:14:00	17/9/2165 17:55:00	165
17916774	20491610	35467275	9/9/2165 05:20:00	22/8/2165 16:12:00	28/8/2165 17:47:11	22/8/2165 14:14:00	17/9/2165 17:55:00	168
17916774	20491610	35467275	11/9/2165 05:16:00	22/8/2165 16:12:00	28/8/2165 17:47:11	22/8/2165 14:14:00	17/9/2165 17:55:00	90
17916774	20491610	35467275	16/9/2165 05:20:00	22/8/2165 16:12:00	28/8/2165 17:47:11	22/8/2165 14:14:00	17/9/2165 17:55:00	68
17916774	20491610	35467275	17/9/2165 09:13:00	22/8/2165 16:12:00	28/8/2165 17:47:11	22/8/2165 14:14:00	17/9/2165 17:55:00	173
15164748	20508232	37220625	26/2/2158 06:55:00	25/2/2158 22:04:00	1/3/2158 18:18:23	25/2/2158 21:14:00	3/3/2158 16:02:00	85
15164748	20508232	37220625	27/2/2158 09:15:00	25/2/2158 22:04:00	1/3/2158 18:18:23	25/2/2158 21:14:00	3/3/2158 16:02:00	84
15164748	20508232	37220625	28/2/2158 06:20:00	25/2/2158 22:04:00	1/3/2158 18:18:23	25/2/2158 21:14:00	3/3/2158 16:02:00	98
15164748	20508232	37220625	1/3/2158 06:35:00	25/2/2158 22:04:00	1/3/2158 18:18:23	25/2/2158 21:14:00	3/3/2158 16:02:00	92
15164748	20508232	37220625	2/3/2158 07:00:00	25/2/2158 22:04:00	1/3/2158 18:18:23	25/2/2158 21:14:00	3/3/2158 16:02:00	87
17862049	20509229	35403946	17/9/2184 02:58:00	16/9/2184 21:45:42	18/9/2184 17:43:04	15/9/2184 01:19:00	22/9/2184 12:48:00	124
17862049	20509229	35403946	17/9/2184 18:10:00	16/9/2184 21:45:42	18/9/2184 17:43:04	15/9/2184 01:19:00	22/9/2184 12:48:00	164
17862049	20509229	35403946	18/9/2184 01:13:00	16/9/2184 21:45:42	18/9/2184 17:43:04	15/9/2184 01:19:00	22/9/2184 12:48:00	129
17862049	20509229	35403946	19/9/2184 06:15:00	16/9/2184 21:45:42	18/9/2184 17:43:04	15/9/2184 01:19:00	22/9/2184 12:48:00	107
17862049	20509229	35403946	20/9/2184 05:32:00	16/9/2184 21:45:42	18/9/2184 17:43:04	15/9/2184 01:19:00	22/9/2184 12:48:00	109
13448574	20514543	34722812	10/10/2142 06:09:00	10/10/2142 05:15:00	21/10/2142 15:04:34	10/10/2142 03:59:00	21/10/2142 15:00:00	142
13448574	20514543	34722812	12/10/2142 06:23:00	10/10/2142 05:15:00	21/10/2142 15:04:34	10/10/2142 03:59:00	21/10/2142 15:00:00	203
13448574	20514543	34722812	13/10/2142 09:20:00	10/10/2142 05:15:00	21/10/2142 15:04:34	10/10/2142 03:59:00	21/10/2142 15:00:00	248
13448574	20514543	34722812	14/10/2142 09:16:00	10/10/2142 05:15:00	21/10/2142 15:04:34	10/10/2142 03:59:00	21/10/2142 15:00:00	246
13448574	20514543	34722812	15/10/2142 06:53:00	10/10/2142 05:15:00	21/10/2142 15:04:34	10/10/2142 03:59:00	21/10/2142 15:00:00	200
13448574	20514543	34722812	16/10/2142 06:34:00	10/10/2142 05:15:00	21/10/2142 15:04:34	10/10/2142 03:59:00	21/10/2142 15:00:00	173
13448574	20514543	34722812	17/10/2142 05:38:00	10/10/2142 05:15:00	21/10/2142 15:04:34	10/10/2142 03:59:00	21/10/2142 15:00:00	160
13448574	20514543	34722812	18/10/2142 05:44:00	10/10/2142 05:15:00	21/10/2142 15:04:34	10/10/2142 03:59:00	21/10/2142 15:00:00	128
13448574	20514543	34722812	19/10/2142 09:04:00	10/10/2142 05:15:00	21/10/2142 15:04:34	10/10/2142 03:59:00	21/10/2142 15:00:00	177
13448574	20514543	34722812	20/10/2142 08:45:00	10/10/2142 05:15:00	21/10/2142 15:04:34	10/10/2142 03:59:00	21/10/2142 15:00:00	137
13448574	20514543	34722812	21/10/2142 08:43:00	10/10/2142 05:15:00	21/10/2142 15:04:34	10/10/2142 03:59:00	21/10/2142 15:00:00	161
16156725	20515610	36501231	27/10/2126 10:41:00	27/10/2126 08:28:49	30/10/2126 15:00:39	27/10/2126 08:27:00	3/11/2126 17:57:00	102
16156725	20515610	36501231	27/10/2126 14:19:00	27/10/2126 08:28:49	30/10/2126 15:00:39	27/10/2126 08:27:00	3/11/2126 17:57:00	96
16156725	20515610	36501231	28/10/2126 02:22:00	27/10/2126 08:28:49	30/10/2126 15:00:39	27/10/2126 08:27:00	3/11/2126 17:57:00	106
16156725	20515610	36501231	29/10/2126 02:05:00	27/10/2126 08:28:49	30/10/2126 15:00:39	27/10/2126 08:27:00	3/11/2126 17:57:00	126
16156725	20515610	36501231	30/10/2126 02:07:00	27/10/2126 08:28:49	30/10/2126 15:00:39	27/10/2126 08:27:00	3/11/2126 17:57:00	126
16156725	20515610	36501231	31/10/2126 07:40:00	27/10/2126 08:28:49	30/10/2126 15:00:39	27/10/2126 08:27:00	3/11/2126 17:57:00	97
15595663	20516469	35624649	9/8/2123 17:44:00	9/8/2123 17:01:00	12/8/2123 18:33:05	9/8/2123 16:21:00	12/8/2123 17:14:00	169
15595663	20516469	35624649	10/8/2123 02:17:00	9/8/2123 17:01:00	12/8/2123 18:33:05	9/8/2123 16:21:00	12/8/2123 17:14:00	133
15595663	20516469	35624649	10/8/2123 13:55:00	9/8/2123 17:01:00	12/8/2123 18:33:05	9/8/2123 16:21:00	12/8/2123 17:14:00	94
15595663	20516469	35624649	11/8/2123 02:33:00	9/8/2123 17:01:00	12/8/2123 18:33:05	9/8/2123 16:21:00	12/8/2123 17:14:00	84
15595663	20516469	35624649	12/8/2123 02:56:00	9/8/2123 17:01:00	12/8/2123 18:33:05	9/8/2123 16:21:00	12/8/2123 17:14:00	91
17372011	20522065	39740657	16/5/2117 06:54:00	16/5/2117 02:04:00	20/5/2117 18:26:32	16/5/2117 00:14:00	23/5/2117 10:27:00	118
17372011	20522065	39740657	17/5/2117 01:40:00	16/5/2117 02:04:00	20/5/2117 18:26:32	16/5/2117 00:14:00	23/5/2117 10:27:00	101
17372011	20522065	39740657	18/5/2117 03:41:00	16/5/2117 02:04:00	20/5/2117 18:26:32	16/5/2117 00:14:00	23/5/2117 10:27:00	88
17372011	20522065	39740657	19/5/2117 02:16:00	16/5/2117 02:04:00	20/5/2117 18:26:32	16/5/2117 00:14:00	23/5/2117 10:27:00	99
17372011	20522065	39740657	20/5/2117 05:14:00	16/5/2117 02:04:00	20/5/2117 18:26:32	16/5/2117 00:14:00	23/5/2117 10:27:00	112
17372011	20522065	39740657	21/5/2117 05:00:00	16/5/2117 02:04:00	20/5/2117 18:26:32	16/5/2117 00:14:00	23/5/2117 10:27:00	74
17372011	20522065	39740657	22/5/2117 15:00:00	16/5/2117 02:04:00	20/5/2117 18:26:32	16/5/2117 00:14:00	23/5/2117 10:27:00	108
19034693	20524565	35178603	13/10/2165 06:09:00	13/10/2165 01:25:00	15/10/2165 23:27:41	13/10/2165 00:31:00	30/10/2165 15:35:00	93
19034693	20524565	35178603	14/10/2165 02:33:00	13/10/2165 01:25:00	15/10/2165 23:27:41	13/10/2165 00:31:00	30/10/2165 15:35:00	167
19034693	20524565	35178603	15/10/2165 00:28:00	13/10/2165 01:25:00	15/10/2165 23:27:41	13/10/2165 00:31:00	30/10/2165 15:35:00	118
19034693	20524565	35178603	15/10/2165 09:00:00	13/10/2165 01:25:00	15/10/2165 23:27:41	13/10/2165 00:31:00	30/10/2165 15:35:00	106
19034693	20524565	35178603	16/10/2165 01:45:00	13/10/2165 01:25:00	15/10/2165 23:27:41	13/10/2165 00:31:00	30/10/2165 15:35:00	130
19034693	20524565	35178603	16/10/2165 07:04:00	13/10/2165 01:25:00	15/10/2165 23:27:41	13/10/2165 00:31:00	30/10/2165 15:35:00	110
19034693	20524565	35178603	17/10/2165 01:35:00	13/10/2165 01:25:00	15/10/2165 23:27:41	13/10/2165 00:31:00	30/10/2165 15:35:00	112
19034693	20524565	35178603	17/10/2165 13:53:00	13/10/2165 01:25:00	15/10/2165 23:27:41	13/10/2165 00:31:00	30/10/2165 15:35:00	101
19034693	20524565	35178603	18/10/2165 09:25:00	13/10/2165 01:25:00	15/10/2165 23:27:41	13/10/2165 00:31:00	30/10/2165 15:35:00	98
19034693	20524565	35178603	19/10/2165 02:11:00	13/10/2165 01:25:00	15/10/2165 23:27:41	13/10/2165 00:31:00	30/10/2165 15:35:00	129
19034693	20524565	35178603	20/10/2165 06:00:00	13/10/2165 01:25:00	15/10/2165 23:27:41	13/10/2165 00:31:00	30/10/2165 15:35:00	144
19034693	20524565	35178603	21/10/2165 13:30:00	13/10/2165 01:25:00	15/10/2165 23:27:41	13/10/2165 00:31:00	30/10/2165 15:35:00	151
19034693	20524565	35178603	22/10/2165 03:12:00	13/10/2165 01:25:00	15/10/2165 23:27:41	13/10/2165 00:31:00	30/10/2165 15:35:00	137
19034693	20524565	35178603	23/10/2165 07:37:00	13/10/2165 01:25:00	15/10/2165 23:27:41	13/10/2165 00:31:00	30/10/2165 15:35:00	116
19034693	20524565	35178603	24/10/2165 08:00:00	13/10/2165 01:25:00	15/10/2165 23:27:41	13/10/2165 00:31:00	30/10/2165 15:35:00	125
19034693	20524565	35178603	25/10/2165 08:27:00	13/10/2165 01:25:00	15/10/2165 23:27:41	13/10/2165 00:31:00	30/10/2165 15:35:00	111
19034693	20524565	35178603	26/10/2165 06:00:00	13/10/2165 01:25:00	15/10/2165 23:27:41	13/10/2165 00:31:00	30/10/2165 15:35:00	109
19034693	20524565	35178603	27/10/2165 08:05:00	13/10/2165 01:25:00	15/10/2165 23:27:41	13/10/2165 00:31:00	30/10/2165 15:35:00	131
19034693	20524565	35178603	28/10/2165 05:45:00	13/10/2165 01:25:00	15/10/2165 23:27:41	13/10/2165 00:31:00	30/10/2165 15:35:00	113
19034693	20524565	35178603	29/10/2165 05:30:00	13/10/2165 01:25:00	15/10/2165 23:27:41	13/10/2165 00:31:00	30/10/2165 15:35:00	105
15738458	20525771	34115574	5/10/2170 03:06:00	4/10/2170 22:35:00	14/10/2170 17:30:58	4/10/2170 21:23:00	16/10/2170 18:55:00	67
15738458	20525771	34115574	5/10/2170 20:45:00	4/10/2170 22:35:00	14/10/2170 17:30:58	4/10/2170 21:23:00	16/10/2170 18:55:00	142
15738458	20525771	34115574	6/10/2170 03:47:00	4/10/2170 22:35:00	14/10/2170 17:30:58	4/10/2170 21:23:00	16/10/2170 18:55:00	203
15738458	20525771	34115574	6/10/2170 19:00:00	4/10/2170 22:35:00	14/10/2170 17:30:58	4/10/2170 21:23:00	16/10/2170 18:55:00	123
15738458	20525771	34115574	6/10/2170 22:53:00	4/10/2170 22:35:00	14/10/2170 17:30:58	4/10/2170 21:23:00	16/10/2170 18:55:00	130
15738458	20525771	34115574	7/10/2170 08:00:00	4/10/2170 22:35:00	14/10/2170 17:30:58	4/10/2170 21:23:00	16/10/2170 18:55:00	113
15738458	20525771	34115574	7/10/2170 16:00:00	4/10/2170 22:35:00	14/10/2170 17:30:58	4/10/2170 21:23:00	16/10/2170 18:55:00	100
15738458	20525771	34115574	8/10/2170 02:15:00	4/10/2170 22:35:00	14/10/2170 17:30:58	4/10/2170 21:23:00	16/10/2170 18:55:00	118
15738458	20525771	34115574	8/10/2170 17:00:00	4/10/2170 22:35:00	14/10/2170 17:30:58	4/10/2170 21:23:00	16/10/2170 18:55:00	105
15738458	20525771	34115574	9/10/2170 04:39:00	4/10/2170 22:35:00	14/10/2170 17:30:58	4/10/2170 21:23:00	16/10/2170 18:55:00	132
15738458	20525771	34115574	10/10/2170 04:15:00	4/10/2170 22:35:00	14/10/2170 17:30:58	4/10/2170 21:23:00	16/10/2170 18:55:00	129
15738458	20525771	34115574	11/10/2170 04:36:00	4/10/2170 22:35:00	14/10/2170 17:30:58	4/10/2170 21:23:00	16/10/2170 18:55:00	144
15738458	20525771	34115574	12/10/2170 03:02:00	4/10/2170 22:35:00	14/10/2170 17:30:58	4/10/2170 21:23:00	16/10/2170 18:55:00	115
15738458	20525771	34115574	13/10/2170 02:39:00	4/10/2170 22:35:00	14/10/2170 17:30:58	4/10/2170 21:23:00	16/10/2170 18:55:00	116
15552902	20529372	37906213	5/3/2173 13:00:00	5/3/2173 11:18:00	30/3/2173 15:22:12	5/3/2173 10:52:00	11/4/2173 13:39:00	232
15552902	20529372	37906213	5/3/2173 16:50:00	5/3/2173 11:18:00	30/3/2173 15:22:12	5/3/2173 10:52:00	11/4/2173 13:39:00	113
15552902	20529372	37906213	6/3/2173 01:06:00	5/3/2173 11:18:00	30/3/2173 15:22:12	5/3/2173 10:52:00	11/4/2173 13:39:00	154
15552902	20529372	37906213	6/3/2173 07:54:00	5/3/2173 11:18:00	30/3/2173 15:22:12	5/3/2173 10:52:00	11/4/2173 13:39:00	146
15552902	20529372	37906213	6/3/2173 15:14:00	5/3/2173 11:18:00	30/3/2173 15:22:12	5/3/2173 10:52:00	11/4/2173 13:39:00	120
15552902	20529372	37906213	7/3/2173 01:45:00	5/3/2173 11:18:00	30/3/2173 15:22:12	5/3/2173 10:52:00	11/4/2173 13:39:00	120
15552902	20529372	37906213	7/3/2173 07:00:00	5/3/2173 11:18:00	30/3/2173 15:22:12	5/3/2173 10:52:00	11/4/2173 13:39:00	120
15552902	20529372	37906213	7/3/2173 23:56:00	5/3/2173 11:18:00	30/3/2173 15:22:12	5/3/2173 10:52:00	11/4/2173 13:39:00	106
15552902	20529372	37906213	8/3/2173 07:29:00	5/3/2173 11:18:00	30/3/2173 15:22:12	5/3/2173 10:52:00	11/4/2173 13:39:00	98
15552902	20529372	37906213	8/3/2173 13:47:00	5/3/2173 11:18:00	30/3/2173 15:22:12	5/3/2173 10:52:00	11/4/2173 13:39:00	108
15552902	20529372	37906213	9/3/2173 02:04:00	5/3/2173 11:18:00	30/3/2173 15:22:12	5/3/2173 10:52:00	11/4/2173 13:39:00	117
15552902	20529372	37906213	9/3/2173 17:24:00	5/3/2173 11:18:00	30/3/2173 15:22:12	5/3/2173 10:52:00	11/4/2173 13:39:00	133
15552902	20529372	37906213	9/3/2173 20:20:00	5/3/2173 11:18:00	30/3/2173 15:22:12	5/3/2173 10:52:00	11/4/2173 13:39:00	113
15552902	20529372	37906213	10/3/2173 02:01:00	5/3/2173 11:18:00	30/3/2173 15:22:12	5/3/2173 10:52:00	11/4/2173 13:39:00	102
15552902	20529372	37906213	10/3/2173 08:13:00	5/3/2173 11:18:00	30/3/2173 15:22:12	5/3/2173 10:52:00	11/4/2173 13:39:00	110
15552902	20529372	37906213	10/3/2173 14:17:00	5/3/2173 11:18:00	30/3/2173 15:22:12	5/3/2173 10:52:00	11/4/2173 13:39:00	103
15552902	20529372	37906213	11/3/2173 01:45:00	5/3/2173 11:18:00	30/3/2173 15:22:12	5/3/2173 10:52:00	11/4/2173 13:39:00	138
15552902	20529372	37906213	11/3/2173 11:24:00	5/3/2173 11:18:00	30/3/2173 15:22:12	5/3/2173 10:52:00	11/4/2173 13:39:00	124
15552902	20529372	37906213	12/3/2173 01:29:00	5/3/2173 11:18:00	30/3/2173 15:22:12	5/3/2173 10:52:00	11/4/2173 13:39:00	98
15552902	20529372	37906213	12/3/2173 15:12:00	5/3/2173 11:18:00	30/3/2173 15:22:12	5/3/2173 10:52:00	11/4/2173 13:39:00	119
15552902	20529372	37906213	13/3/2173 01:41:00	5/3/2173 11:18:00	30/3/2173 15:22:12	5/3/2173 10:52:00	11/4/2173 13:39:00	93
15552902	20529372	37906213	13/3/2173 14:12:00	5/3/2173 11:18:00	30/3/2173 15:22:12	5/3/2173 10:52:00	11/4/2173 13:39:00	99
15552902	20529372	37906213	14/3/2173 02:01:00	5/3/2173 11:18:00	30/3/2173 15:22:12	5/3/2173 10:52:00	11/4/2173 13:39:00	111
15552902	20529372	37906213	15/3/2173 00:48:00	5/3/2173 11:18:00	30/3/2173 15:22:12	5/3/2173 10:52:00	11/4/2173 13:39:00	109
15552902	20529372	37906213	15/3/2173 19:23:00	5/3/2173 11:18:00	30/3/2173 15:22:12	5/3/2173 10:52:00	11/4/2173 13:39:00	112
15552902	20529372	37906213	16/3/2173 00:25:00	5/3/2173 11:18:00	30/3/2173 15:22:12	5/3/2173 10:52:00	11/4/2173 13:39:00	107
15552902	20529372	37906213	16/3/2173 19:35:00	5/3/2173 11:18:00	30/3/2173 15:22:12	5/3/2173 10:52:00	11/4/2173 13:39:00	128
15552902	20529372	37906213	16/3/2173 23:37:00	5/3/2173 11:18:00	30/3/2173 15:22:12	5/3/2173 10:52:00	11/4/2173 13:39:00	121
15552902	20529372	37906213	17/3/2173 13:37:00	5/3/2173 11:18:00	30/3/2173 15:22:12	5/3/2173 10:52:00	11/4/2173 13:39:00	135
15552902	20529372	37906213	17/3/2173 19:40:00	5/3/2173 11:18:00	30/3/2173 15:22:12	5/3/2173 10:52:00	11/4/2173 13:39:00	110
15552902	20529372	37906213	18/3/2173 01:28:00	5/3/2173 11:18:00	30/3/2173 15:22:12	5/3/2173 10:52:00	11/4/2173 13:39:00	127
15552902	20529372	37906213	19/3/2173 01:59:00	5/3/2173 11:18:00	30/3/2173 15:22:12	5/3/2173 10:52:00	11/4/2173 13:39:00	115
15552902	20529372	37906213	19/3/2173 23:48:00	5/3/2173 11:18:00	30/3/2173 15:22:12	5/3/2173 10:52:00	11/4/2173 13:39:00	142
15552902	20529372	37906213	20/3/2173 20:00:00	5/3/2173 11:18:00	30/3/2173 15:22:12	5/3/2173 10:52:00	11/4/2173 13:39:00	192
15552902	20529372	37906213	21/3/2173 01:52:00	5/3/2173 11:18:00	30/3/2173 15:22:12	5/3/2173 10:52:00	11/4/2173 13:39:00	136
15552902	20529372	37906213	21/3/2173 16:27:00	5/3/2173 11:18:00	30/3/2173 15:22:12	5/3/2173 10:52:00	11/4/2173 13:39:00	163
15552902	20529372	37906213	22/3/2173 00:06:00	5/3/2173 11:18:00	30/3/2173 15:22:12	5/3/2173 10:52:00	11/4/2173 13:39:00	137
15552902	20529372	37906213	22/3/2173 15:09:00	5/3/2173 11:18:00	30/3/2173 15:22:12	5/3/2173 10:52:00	11/4/2173 13:39:00	144
15552902	20529372	37906213	22/3/2173 20:18:00	5/3/2173 11:18:00	30/3/2173 15:22:12	5/3/2173 10:52:00	11/4/2173 13:39:00	154
15552902	20529372	37906213	23/3/2173 00:07:00	5/3/2173 11:18:00	30/3/2173 15:22:12	5/3/2173 10:52:00	11/4/2173 13:39:00	163
15552902	20529372	37906213	23/3/2173 04:00:00	5/3/2173 11:18:00	30/3/2173 15:22:12	5/3/2173 10:52:00	11/4/2173 13:39:00	153
15552902	20529372	37906213	23/3/2173 07:58:00	5/3/2173 11:18:00	30/3/2173 15:22:12	5/3/2173 10:52:00	11/4/2173 13:39:00	157
15552902	20529372	37906213	24/3/2173 02:00:00	5/3/2173 11:18:00	30/3/2173 15:22:12	5/3/2173 10:52:00	11/4/2173 13:39:00	169
15552902	20529372	37906213	24/3/2173 19:50:00	5/3/2173 11:18:00	30/3/2173 15:22:12	5/3/2173 10:52:00	11/4/2173 13:39:00	150
15552902	20529372	37906213	25/3/2173 01:53:00	5/3/2173 11:18:00	30/3/2173 15:22:12	5/3/2173 10:52:00	11/4/2173 13:39:00	173
15552902	20529372	37906213	26/3/2173 01:59:00	5/3/2173 11:18:00	30/3/2173 15:22:12	5/3/2173 10:52:00	11/4/2173 13:39:00	171
15552902	20529372	37906213	27/3/2173 00:34:00	5/3/2173 11:18:00	30/3/2173 15:22:12	5/3/2173 10:52:00	11/4/2173 13:39:00	146
15552902	20529372	37906213	28/3/2173 01:18:00	5/3/2173 11:18:00	30/3/2173 15:22:12	5/3/2173 10:52:00	11/4/2173 13:39:00	151
15552902	20529372	37906213	29/3/2173 01:01:00	5/3/2173 11:18:00	30/3/2173 15:22:12	5/3/2173 10:52:00	11/4/2173 13:39:00	162
15552902	20529372	37906213	30/3/2173 01:51:00	5/3/2173 11:18:00	30/3/2173 15:22:12	5/3/2173 10:52:00	11/4/2173 13:39:00	182
15552902	20529372	37906213	31/3/2173 06:36:00	5/3/2173 11:18:00	30/3/2173 15:22:12	5/3/2173 10:52:00	11/4/2173 13:39:00	173
15552902	20529372	37906213	1/4/2173 09:45:00	5/3/2173 11:18:00	30/3/2173 15:22:12	5/3/2173 10:52:00	11/4/2173 13:39:00	203
15552902	20529372	37906213	3/4/2173 09:48:00	5/3/2173 11:18:00	30/3/2173 15:22:12	5/3/2173 10:52:00	11/4/2173 13:39:00	140
15552902	20529372	37906213	4/4/2173 05:52:00	5/3/2173 11:18:00	30/3/2173 15:22:12	5/3/2173 10:52:00	11/4/2173 13:39:00	178
18265908	20531855	30118282	13/8/2162 01:55:00	12/8/2162 15:06:29	14/8/2162 15:19:34	12/8/2162 15:05:00	17/8/2162 17:15:00	201
18265908	20531855	30118282	13/8/2162 08:40:00	12/8/2162 15:06:29	14/8/2162 15:19:34	12/8/2162 15:05:00	17/8/2162 17:15:00	196
18265908	20531855	30118282	14/8/2162 03:40:00	12/8/2162 15:06:29	14/8/2162 15:19:34	12/8/2162 15:05:00	17/8/2162 17:15:00	216
18265908	20531855	30118282	15/8/2162 13:10:00	12/8/2162 15:06:29	14/8/2162 15:19:34	12/8/2162 15:05:00	17/8/2162 17:15:00	175
18265908	20531855	30118282	16/8/2162 12:15:00	12/8/2162 15:06:29	14/8/2162 15:19:34	12/8/2162 15:05:00	17/8/2162 17:15:00	189
18265908	20531855	30118282	17/8/2162 07:25:00	12/8/2162 15:06:29	14/8/2162 15:19:34	12/8/2162 15:05:00	17/8/2162 17:15:00	178
19987787	20532621	33052665	11/8/2182 01:00:00	11/8/2182 00:44:00	12/8/2182 17:03:17	10/8/2182 23:52:00	24/8/2182 11:41:00	138
19987787	20532621	33052665	11/8/2182 05:36:00	11/8/2182 00:44:00	12/8/2182 17:03:17	10/8/2182 23:52:00	24/8/2182 11:41:00	125
19987787	20532621	33052665	11/8/2182 09:55:00	11/8/2182 00:44:00	12/8/2182 17:03:17	10/8/2182 23:52:00	24/8/2182 11:41:00	125
19987787	20532621	33052665	12/8/2182 03:31:00	11/8/2182 00:44:00	12/8/2182 17:03:17	10/8/2182 23:52:00	24/8/2182 11:41:00	102
19987787	20532621	33052665	13/8/2182 05:05:00	11/8/2182 00:44:00	12/8/2182 17:03:17	10/8/2182 23:52:00	24/8/2182 11:41:00	89
19987787	20532621	33052665	14/8/2182 07:15:00	11/8/2182 00:44:00	12/8/2182 17:03:17	10/8/2182 23:52:00	24/8/2182 11:41:00	102
19987787	20532621	33052665	15/8/2182 16:15:00	11/8/2182 00:44:00	12/8/2182 17:03:17	10/8/2182 23:52:00	24/8/2182 11:41:00	125
19987787	20532621	33052665	16/8/2182 03:53:00	11/8/2182 00:44:00	12/8/2182 17:03:17	10/8/2182 23:52:00	24/8/2182 11:41:00	117
19987787	20532621	33052665	16/8/2182 17:20:00	11/8/2182 00:44:00	12/8/2182 17:03:17	10/8/2182 23:52:00	24/8/2182 11:41:00	107
19987787	20532621	33052665	17/8/2182 06:10:00	11/8/2182 00:44:00	12/8/2182 17:03:17	10/8/2182 23:52:00	24/8/2182 11:41:00	114
19987787	20532621	33052665	17/8/2182 22:26:00	11/8/2182 00:44:00	12/8/2182 17:03:17	10/8/2182 23:52:00	24/8/2182 11:41:00	105
19987787	20532621	33052665	18/8/2182 11:58:00	11/8/2182 00:44:00	12/8/2182 17:03:17	10/8/2182 23:52:00	24/8/2182 11:41:00	111
19987787	20532621	33052665	20/8/2182 04:45:00	11/8/2182 00:44:00	12/8/2182 17:03:17	10/8/2182 23:52:00	24/8/2182 11:41:00	98
19987787	20532621	33052665	21/8/2182 19:40:00	11/8/2182 00:44:00	12/8/2182 17:03:17	10/8/2182 23:52:00	24/8/2182 11:41:00	115
16495280	20533864	39922971	11/6/2158 20:42:00	11/6/2158 17:48:00	13/6/2158 21:37:44	11/6/2158 16:53:00	14/6/2158 12:30:00	92
16495280	20533864	39922971	12/6/2158 01:10:00	11/6/2158 17:48:00	13/6/2158 21:37:44	11/6/2158 16:53:00	14/6/2158 12:30:00	108
16495280	20533864	39922971	12/6/2158 22:54:00	11/6/2158 17:48:00	13/6/2158 21:37:44	11/6/2158 16:53:00	14/6/2158 12:30:00	96
15559669	20549309	33079232	17/12/2110 07:21:00	17/12/2110 06:26:00	28/12/2110 03:45:07	17/12/2110 06:03:00	7/1/2111 17:29:00	119
15559669	20549309	33079232	17/12/2110 15:31:00	17/12/2110 06:26:00	28/12/2110 03:45:07	17/12/2110 06:03:00	7/1/2111 17:29:00	140
15559669	20549309	33079232	17/12/2110 21:48:00	17/12/2110 06:26:00	28/12/2110 03:45:07	17/12/2110 06:03:00	7/1/2111 17:29:00	118
15559669	20549309	33079232	18/12/2110 01:34:00	17/12/2110 06:26:00	28/12/2110 03:45:07	17/12/2110 06:03:00	7/1/2111 17:29:00	125
15559669	20549309	33079232	18/12/2110 05:59:00	17/12/2110 06:26:00	28/12/2110 03:45:07	17/12/2110 06:03:00	7/1/2111 17:29:00	129
15559669	20549309	33079232	18/12/2110 13:59:00	17/12/2110 06:26:00	28/12/2110 03:45:07	17/12/2110 06:03:00	7/1/2111 17:29:00	125
15559669	20549309	33079232	19/12/2110 02:19:00	17/12/2110 06:26:00	28/12/2110 03:45:07	17/12/2110 06:03:00	7/1/2111 17:29:00	119
15559669	20549309	33079232	20/12/2110 02:12:00	17/12/2110 06:26:00	28/12/2110 03:45:07	17/12/2110 06:03:00	7/1/2111 17:29:00	131
15559669	20549309	33079232	20/12/2110 16:20:00	17/12/2110 06:26:00	28/12/2110 03:45:07	17/12/2110 06:03:00	7/1/2111 17:29:00	101
15559669	20549309	33079232	21/12/2110 01:44:00	17/12/2110 06:26:00	28/12/2110 03:45:07	17/12/2110 06:03:00	7/1/2111 17:29:00	123
15559669	20549309	33079232	21/12/2110 19:09:00	17/12/2110 06:26:00	28/12/2110 03:45:07	17/12/2110 06:03:00	7/1/2111 17:29:00	114
15559669	20549309	33079232	22/12/2110 02:44:00	17/12/2110 06:26:00	28/12/2110 03:45:07	17/12/2110 06:03:00	7/1/2111 17:29:00	126
15559669	20549309	33079232	23/12/2110 02:06:00	17/12/2110 06:26:00	28/12/2110 03:45:07	17/12/2110 06:03:00	7/1/2111 17:29:00	108
15559669	20549309	33079232	24/12/2110 02:06:00	17/12/2110 06:26:00	28/12/2110 03:45:07	17/12/2110 06:03:00	7/1/2111 17:29:00	103
15559669	20549309	33079232	24/12/2110 19:38:00	17/12/2110 06:26:00	28/12/2110 03:45:07	17/12/2110 06:03:00	7/1/2111 17:29:00	127
15559669	20549309	33079232	25/12/2110 01:53:00	17/12/2110 06:26:00	28/12/2110 03:45:07	17/12/2110 06:03:00	7/1/2111 17:29:00	104
15559669	20549309	33079232	26/12/2110 00:43:00	17/12/2110 06:26:00	28/12/2110 03:45:07	17/12/2110 06:03:00	7/1/2111 17:29:00	106
15559669	20549309	33079232	26/12/2110 17:33:00	17/12/2110 06:26:00	28/12/2110 03:45:07	17/12/2110 06:03:00	7/1/2111 17:29:00	126
15559669	20549309	33079232	27/12/2110 00:25:00	17/12/2110 06:26:00	28/12/2110 03:45:07	17/12/2110 06:03:00	7/1/2111 17:29:00	112
15559669	20549309	33079232	28/12/2110 01:59:00	17/12/2110 06:26:00	28/12/2110 03:45:07	17/12/2110 06:03:00	7/1/2111 17:29:00	104
15559669	20549309	33079232	28/12/2110 07:00:00	17/12/2110 06:26:00	28/12/2110 03:45:07	17/12/2110 06:03:00	7/1/2111 17:29:00	105
15559669	20549309	33079232	29/12/2110 06:39:00	17/12/2110 06:26:00	28/12/2110 03:45:07	17/12/2110 06:03:00	7/1/2111 17:29:00	97
15559669	20549309	33079232	31/12/2110 06:55:00	17/12/2110 06:26:00	28/12/2110 03:45:07	17/12/2110 06:03:00	7/1/2111 17:29:00	115
15559669	20549309	33079232	1/1/2111 01:12:00	17/12/2110 06:26:00	28/12/2110 03:45:07	17/12/2110 06:03:00	7/1/2111 17:29:00	122
15559669	20549309	33079232	1/1/2111 06:40:00	17/12/2110 06:26:00	28/12/2110 03:45:07	17/12/2110 06:03:00	7/1/2111 17:29:00	112
15559669	20549309	33079232	3/1/2111 06:43:00	17/12/2110 06:26:00	28/12/2110 03:45:07	17/12/2110 06:03:00	7/1/2111 17:29:00	104
15559669	20549309	33079232	4/1/2111 07:35:00	17/12/2110 06:26:00	28/12/2110 03:45:07	17/12/2110 06:03:00	7/1/2111 17:29:00	104
15559669	20549309	33079232	5/1/2111 06:40:00	17/12/2110 06:26:00	28/12/2110 03:45:07	17/12/2110 06:03:00	7/1/2111 17:29:00	92
17912822	20549909	39570521	2/6/2139 21:30:00	2/6/2139 21:25:42	19/6/2139 16:02:13	2/6/2139 21:25:00	23/6/2139 11:17:00	155
17912822	20549909	39570521	3/6/2139 02:14:00	2/6/2139 21:25:42	19/6/2139 16:02:13	2/6/2139 21:25:00	23/6/2139 11:17:00	161
17912822	20549909	39570521	4/6/2139 02:21:00	2/6/2139 21:25:42	19/6/2139 16:02:13	2/6/2139 21:25:00	23/6/2139 11:17:00	110
17912822	20549909	39570521	4/6/2139 09:46:00	2/6/2139 21:25:42	19/6/2139 16:02:13	2/6/2139 21:25:00	23/6/2139 11:17:00	108
17912822	20549909	39570521	4/6/2139 15:11:00	2/6/2139 21:25:42	19/6/2139 16:02:13	2/6/2139 21:25:00	23/6/2139 11:17:00	105
17912822	20549909	39570521	5/6/2139 01:26:00	2/6/2139 21:25:42	19/6/2139 16:02:13	2/6/2139 21:25:00	23/6/2139 11:17:00	116
17912822	20549909	39570521	6/6/2139 01:59:00	2/6/2139 21:25:42	19/6/2139 16:02:13	2/6/2139 21:25:00	23/6/2139 11:17:00	142
17912822	20549909	39570521	6/6/2139 17:12:00	2/6/2139 21:25:42	19/6/2139 16:02:13	2/6/2139 21:25:00	23/6/2139 11:17:00	138
17912822	20549909	39570521	7/6/2139 01:12:00	2/6/2139 21:25:42	19/6/2139 16:02:13	2/6/2139 21:25:00	23/6/2139 11:17:00	115
17912822	20549909	39570521	8/6/2139 02:24:00	2/6/2139 21:25:42	19/6/2139 16:02:13	2/6/2139 21:25:00	23/6/2139 11:17:00	114
17912822	20549909	39570521	8/6/2139 23:53:00	2/6/2139 21:25:42	19/6/2139 16:02:13	2/6/2139 21:25:00	23/6/2139 11:17:00	136
17912822	20549909	39570521	9/6/2139 15:25:00	2/6/2139 21:25:42	19/6/2139 16:02:13	2/6/2139 21:25:00	23/6/2139 11:17:00	115
17912822	20549909	39570521	10/6/2139 04:30:00	2/6/2139 21:25:42	19/6/2139 16:02:13	2/6/2139 21:25:00	23/6/2139 11:17:00	92
17912822	20549909	39570521	10/6/2139 09:22:00	2/6/2139 21:25:42	19/6/2139 16:02:13	2/6/2139 21:25:00	23/6/2139 11:17:00	96
17912822	20549909	39570521	10/6/2139 16:20:00	2/6/2139 21:25:42	19/6/2139 16:02:13	2/6/2139 21:25:00	23/6/2139 11:17:00	98
17912822	20549909	39570521	10/6/2139 22:10:00	2/6/2139 21:25:42	19/6/2139 16:02:13	2/6/2139 21:25:00	23/6/2139 11:17:00	103
17912822	20549909	39570521	11/6/2139 03:16:00	2/6/2139 21:25:42	19/6/2139 16:02:13	2/6/2139 21:25:00	23/6/2139 11:17:00	107
17912822	20549909	39570521	11/6/2139 10:40:00	2/6/2139 21:25:42	19/6/2139 16:02:13	2/6/2139 21:25:00	23/6/2139 11:17:00	119
17912822	20549909	39570521	11/6/2139 16:00:00	2/6/2139 21:25:42	19/6/2139 16:02:13	2/6/2139 21:25:00	23/6/2139 11:17:00	111
17912822	20549909	39570521	11/6/2139 22:58:00	2/6/2139 21:25:42	19/6/2139 16:02:13	2/6/2139 21:25:00	23/6/2139 11:17:00	107
17912822	20549909	39570521	12/6/2139 04:41:00	2/6/2139 21:25:42	19/6/2139 16:02:13	2/6/2139 21:25:00	23/6/2139 11:17:00	102
17912822	20549909	39570521	12/6/2139 10:30:00	2/6/2139 21:25:42	19/6/2139 16:02:13	2/6/2139 21:25:00	23/6/2139 11:17:00	105
17912822	20549909	39570521	12/6/2139 16:10:00	2/6/2139 21:25:42	19/6/2139 16:02:13	2/6/2139 21:25:00	23/6/2139 11:17:00	105
17912822	20549909	39570521	12/6/2139 22:00:00	2/6/2139 21:25:42	19/6/2139 16:02:13	2/6/2139 21:25:00	23/6/2139 11:17:00	108
17912822	20549909	39570521	13/6/2139 03:59:00	2/6/2139 21:25:42	19/6/2139 16:02:13	2/6/2139 21:25:00	23/6/2139 11:17:00	108
17912822	20549909	39570521	13/6/2139 10:10:00	2/6/2139 21:25:42	19/6/2139 16:02:13	2/6/2139 21:25:00	23/6/2139 11:17:00	107
17912822	20549909	39570521	13/6/2139 16:20:00	2/6/2139 21:25:42	19/6/2139 16:02:13	2/6/2139 21:25:00	23/6/2139 11:17:00	97
17912822	20549909	39570521	13/6/2139 22:08:00	2/6/2139 21:25:42	19/6/2139 16:02:13	2/6/2139 21:25:00	23/6/2139 11:17:00	93
17912822	20549909	39570521	13/6/2139 23:04:00	2/6/2139 21:25:42	19/6/2139 16:02:13	2/6/2139 21:25:00	23/6/2139 11:17:00	95
17912822	20549909	39570521	14/6/2139 04:13:00	2/6/2139 21:25:42	19/6/2139 16:02:13	2/6/2139 21:25:00	23/6/2139 11:17:00	92
17912822	20549909	39570521	14/6/2139 09:35:00	2/6/2139 21:25:42	19/6/2139 16:02:13	2/6/2139 21:25:00	23/6/2139 11:17:00	96
17912822	20549909	39570521	15/6/2139 04:30:00	2/6/2139 21:25:42	19/6/2139 16:02:13	2/6/2139 21:25:00	23/6/2139 11:17:00	88
17912822	20549909	39570521	16/6/2139 03:39:00	2/6/2139 21:25:42	19/6/2139 16:02:13	2/6/2139 21:25:00	23/6/2139 11:17:00	116
17912822	20549909	39570521	16/6/2139 10:00:00	2/6/2139 21:25:42	19/6/2139 16:02:13	2/6/2139 21:25:00	23/6/2139 11:17:00	120
17912822	20549909	39570521	16/6/2139 17:00:00	2/6/2139 21:25:42	19/6/2139 16:02:13	2/6/2139 21:25:00	23/6/2139 11:17:00	101
17912822	20549909	39570521	17/6/2139 03:46:00	2/6/2139 21:25:42	19/6/2139 16:02:13	2/6/2139 21:25:00	23/6/2139 11:17:00	109
17912822	20549909	39570521	18/6/2139 02:45:00	2/6/2139 21:25:42	19/6/2139 16:02:13	2/6/2139 21:25:00	23/6/2139 11:17:00	96
17912822	20549909	39570521	18/6/2139 08:40:00	2/6/2139 21:25:42	19/6/2139 16:02:13	2/6/2139 21:25:00	23/6/2139 11:17:00	101
17912822	20549909	39570521	18/6/2139 17:36:00	2/6/2139 21:25:42	19/6/2139 16:02:13	2/6/2139 21:25:00	23/6/2139 11:17:00	107
17912822	20549909	39570521	18/6/2139 22:00:00	2/6/2139 21:25:42	19/6/2139 16:02:13	2/6/2139 21:25:00	23/6/2139 11:17:00	90
17912822	20549909	39570521	19/6/2139 03:31:00	2/6/2139 21:25:42	19/6/2139 16:02:13	2/6/2139 21:25:00	23/6/2139 11:17:00	92
17912822	20549909	39570521	20/6/2139 06:46:00	2/6/2139 21:25:42	19/6/2139 16:02:13	2/6/2139 21:25:00	23/6/2139 11:17:00	119
17912822	20549909	39570521	21/6/2139 05:40:00	2/6/2139 21:25:42	19/6/2139 16:02:13	2/6/2139 21:25:00	23/6/2139 11:17:00	111
17912822	20549909	39570521	22/6/2139 04:32:00	2/6/2139 21:25:42	19/6/2139 16:02:13	2/6/2139 21:25:00	23/6/2139 11:17:00	106
18954223	20550375	32431705	12/3/2188 06:05:00	12/3/2188 05:19:00	14/3/2188 14:38:04	12/3/2188 04:46:00	14/3/2188 12:38:00	184
18954223	20550375	32431705	13/3/2188 03:24:00	12/3/2188 05:19:00	14/3/2188 14:38:04	12/3/2188 04:46:00	14/3/2188 12:38:00	141
18954223	20550375	32431705	14/3/2188 01:51:00	12/3/2188 05:19:00	14/3/2188 14:38:04	12/3/2188 04:46:00	14/3/2188 12:38:00	124
18272443	20552604	32166652	13/2/2181 17:45:00	13/2/2181 15:55:00	20/2/2181 23:38:54	13/2/2181 15:14:00	6/3/2181 16:05:00	122
18272443	20552604	32166652	14/2/2181 03:06:00	13/2/2181 15:55:00	20/2/2181 23:38:54	13/2/2181 15:14:00	6/3/2181 16:05:00	121
18272443	20552604	32166652	14/2/2181 15:52:00	13/2/2181 15:55:00	20/2/2181 23:38:54	13/2/2181 15:14:00	6/3/2181 16:05:00	122
18272443	20552604	32166652	15/2/2181 01:48:00	13/2/2181 15:55:00	20/2/2181 23:38:54	13/2/2181 15:14:00	6/3/2181 16:05:00	139
18272443	20552604	32166652	16/2/2181 03:50:00	13/2/2181 15:55:00	20/2/2181 23:38:54	13/2/2181 15:14:00	6/3/2181 16:05:00	145
18272443	20552604	32166652	16/2/2181 15:05:00	13/2/2181 15:55:00	20/2/2181 23:38:54	13/2/2181 15:14:00	6/3/2181 16:05:00	198
18272443	20552604	32166652	17/2/2181 02:14:00	13/2/2181 15:55:00	20/2/2181 23:38:54	13/2/2181 15:14:00	6/3/2181 16:05:00	154
18272443	20552604	32166652	17/2/2181 14:03:00	13/2/2181 15:55:00	20/2/2181 23:38:54	13/2/2181 15:14:00	6/3/2181 16:05:00	153
18272443	20552604	32166652	18/2/2181 01:41:00	13/2/2181 15:55:00	20/2/2181 23:38:54	13/2/2181 15:14:00	6/3/2181 16:05:00	179
18272443	20552604	32166652	18/2/2181 13:46:00	13/2/2181 15:55:00	20/2/2181 23:38:54	13/2/2181 15:14:00	6/3/2181 16:05:00	145
18272443	20552604	32166652	19/2/2181 01:48:00	13/2/2181 15:55:00	20/2/2181 23:38:54	13/2/2181 15:14:00	6/3/2181 16:05:00	102
18272443	20552604	32166652	19/2/2181 20:12:00	13/2/2181 15:55:00	20/2/2181 23:38:54	13/2/2181 15:14:00	6/3/2181 16:05:00	92
18272443	20552604	32166652	20/2/2181 01:31:00	13/2/2181 15:55:00	20/2/2181 23:38:54	13/2/2181 15:14:00	6/3/2181 16:05:00	89
18272443	20552604	32166652	21/2/2181 05:06:00	13/2/2181 15:55:00	20/2/2181 23:38:54	13/2/2181 15:14:00	6/3/2181 16:05:00	89
18272443	20552604	32166652	22/2/2181 04:38:00	13/2/2181 15:55:00	20/2/2181 23:38:54	13/2/2181 15:14:00	6/3/2181 16:05:00	142
18272443	20552604	32166652	23/2/2181 04:55:00	13/2/2181 15:55:00	20/2/2181 23:38:54	13/2/2181 15:14:00	6/3/2181 16:05:00	131
18272443	20552604	32166652	24/2/2181 09:18:00	13/2/2181 15:55:00	20/2/2181 23:38:54	13/2/2181 15:14:00	6/3/2181 16:05:00	149
18272443	20552604	32166652	25/2/2181 05:20:00	13/2/2181 15:55:00	20/2/2181 23:38:54	13/2/2181 15:14:00	6/3/2181 16:05:00	124
18272443	20552604	32166652	25/2/2181 16:55:00	13/2/2181 15:55:00	20/2/2181 23:38:54	13/2/2181 15:14:00	6/3/2181 16:05:00	128
18272443	20552604	32166652	26/2/2181 06:03:00	13/2/2181 15:55:00	20/2/2181 23:38:54	13/2/2181 15:14:00	6/3/2181 16:05:00	137
18272443	20552604	32166652	27/2/2181 05:06:00	13/2/2181 15:55:00	20/2/2181 23:38:54	13/2/2181 15:14:00	6/3/2181 16:05:00	136
18272443	20552604	32166652	28/2/2181 05:25:00	13/2/2181 15:55:00	20/2/2181 23:38:54	13/2/2181 15:14:00	6/3/2181 16:05:00	132
18272443	20552604	32166652	28/2/2181 15:06:00	13/2/2181 15:55:00	20/2/2181 23:38:54	13/2/2181 15:14:00	6/3/2181 16:05:00	129
18272443	20552604	32166652	1/3/2181 05:25:00	13/2/2181 15:55:00	20/2/2181 23:38:54	13/2/2181 15:14:00	6/3/2181 16:05:00	136
18272443	20552604	32166652	1/3/2181 12:38:00	13/2/2181 15:55:00	20/2/2181 23:38:54	13/2/2181 15:14:00	6/3/2181 16:05:00	122
18272443	20552604	32166652	1/3/2181 18:13:00	13/2/2181 15:55:00	20/2/2181 23:38:54	13/2/2181 15:14:00	6/3/2181 16:05:00	120
18272443	20552604	32166652	2/3/2181 05:32:00	13/2/2181 15:55:00	20/2/2181 23:38:54	13/2/2181 15:14:00	6/3/2181 16:05:00	133
18272443	20552604	32166652	3/3/2181 05:04:00	13/2/2181 15:55:00	20/2/2181 23:38:54	13/2/2181 15:14:00	6/3/2181 16:05:00	117
18272443	20552604	32166652	4/3/2181 05:25:00	13/2/2181 15:55:00	20/2/2181 23:38:54	13/2/2181 15:14:00	6/3/2181 16:05:00	120
18272443	20552604	32166652	5/3/2181 06:15:00	13/2/2181 15:55:00	20/2/2181 23:38:54	13/2/2181 15:14:00	6/3/2181 16:05:00	112
18272443	20552604	32166652	6/3/2181 04:25:00	13/2/2181 15:55:00	20/2/2181 23:38:54	13/2/2181 15:14:00	6/3/2181 16:05:00	101
13640406	20556008	39608518	5/12/2167 04:03:00	4/12/2167 22:16:25	7/12/2167 19:49:00	3/12/2167 01:35:00	10/12/2167 16:24:00	219
13640406	20556008	39608518	6/12/2167 02:30:00	4/12/2167 22:16:25	7/12/2167 19:49:00	3/12/2167 01:35:00	10/12/2167 16:24:00	178
13640406	20556008	39608518	7/12/2167 01:36:00	4/12/2167 22:16:25	7/12/2167 19:49:00	3/12/2167 01:35:00	10/12/2167 16:24:00	204
13640406	20556008	39608518	8/12/2167 09:30:00	4/12/2167 22:16:25	7/12/2167 19:49:00	3/12/2167 01:35:00	10/12/2167 16:24:00	144
13640406	20556008	39608518	9/12/2167 08:35:00	4/12/2167 22:16:25	7/12/2167 19:49:00	3/12/2167 01:35:00	10/12/2167 16:24:00	206
13640406	20556008	39608518	10/12/2167 08:25:00	4/12/2167 22:16:25	7/12/2167 19:49:00	3/12/2167 01:35:00	10/12/2167 16:24:00	174
12117907	20557597	39254883	2/7/2149 02:02:00	1/7/2149 15:52:26	2/7/2149 16:27:44	28/6/2149 18:21:00	4/7/2149 10:00:00	138
12117907	20557597	39254883	3/7/2149 05:35:00	1/7/2149 15:52:26	2/7/2149 16:27:44	28/6/2149 18:21:00	4/7/2149 10:00:00	94
10211722	20563781	35835727	15/6/2187 17:05:00	15/6/2187 16:38:10	16/6/2187 18:17:53	15/6/2187 02:38:00	22/6/2187 14:24:00	161
10211722	20563781	35835727	16/6/2187 01:14:00	15/6/2187 16:38:10	16/6/2187 18:17:53	15/6/2187 02:38:00	22/6/2187 14:24:00	171
10211722	20563781	35835727	17/6/2187 06:45:00	15/6/2187 16:38:10	16/6/2187 18:17:53	15/6/2187 02:38:00	22/6/2187 14:24:00	118
10211722	20563781	35835727	17/6/2187 23:50:00	15/6/2187 16:38:10	16/6/2187 18:17:53	15/6/2187 02:38:00	22/6/2187 14:24:00	90
10211722	20563781	35835727	18/6/2187 06:50:00	15/6/2187 16:38:10	16/6/2187 18:17:53	15/6/2187 02:38:00	22/6/2187 14:24:00	102
10211722	20563781	35835727	18/6/2187 09:00:00	15/6/2187 16:38:10	16/6/2187 18:17:53	15/6/2187 02:38:00	22/6/2187 14:24:00	134
10211722	20563781	35835727	19/6/2187 06:40:00	15/6/2187 16:38:10	16/6/2187 18:17:53	15/6/2187 02:38:00	22/6/2187 14:24:00	100
10211722	20563781	35835727	22/6/2187 06:25:00	15/6/2187 16:38:10	16/6/2187 18:17:53	15/6/2187 02:38:00	22/6/2187 14:24:00	97
16855621	20563874	35739197	29/7/2166 21:48:00	29/7/2166 21:19:29	26/8/2166 13:45:24	28/7/2166 21:47:00	26/8/2166 12:20:00	120
16855621	20563874	35739197	30/7/2166 03:13:00	29/7/2166 21:19:29	26/8/2166 13:45:24	28/7/2166 21:47:00	26/8/2166 12:20:00	124
16855621	20563874	35739197	31/7/2166 03:07:00	29/7/2166 21:19:29	26/8/2166 13:45:24	28/7/2166 21:47:00	26/8/2166 12:20:00	94
16855621	20563874	35739197	1/8/2166 00:26:00	29/7/2166 21:19:29	26/8/2166 13:45:24	28/7/2166 21:47:00	26/8/2166 12:20:00	122
16855621	20563874	35739197	2/8/2166 01:01:00	29/7/2166 21:19:29	26/8/2166 13:45:24	28/7/2166 21:47:00	26/8/2166 12:20:00	110
16855621	20563874	35739197	2/8/2166 10:15:00	29/7/2166 21:19:29	26/8/2166 13:45:24	28/7/2166 21:47:00	26/8/2166 12:20:00	102
16855621	20563874	35739197	3/8/2166 03:30:00	29/7/2166 21:19:29	26/8/2166 13:45:24	28/7/2166 21:47:00	26/8/2166 12:20:00	123
16855621	20563874	35739197	3/8/2166 13:48:00	29/7/2166 21:19:29	26/8/2166 13:45:24	28/7/2166 21:47:00	26/8/2166 12:20:00	119
16855621	20563874	35739197	4/8/2166 02:08:00	29/7/2166 21:19:29	26/8/2166 13:45:24	28/7/2166 21:47:00	26/8/2166 12:20:00	115
16855621	20563874	35739197	5/8/2166 02:30:00	29/7/2166 21:19:29	26/8/2166 13:45:24	28/7/2166 21:47:00	26/8/2166 12:20:00	112
16855621	20563874	35739197	6/8/2166 01:58:00	29/7/2166 21:19:29	26/8/2166 13:45:24	28/7/2166 21:47:00	26/8/2166 12:20:00	119
16855621	20563874	35739197	7/8/2166 02:41:00	29/7/2166 21:19:29	26/8/2166 13:45:24	28/7/2166 21:47:00	26/8/2166 12:20:00	119
16855621	20563874	35739197	8/8/2166 04:03:00	29/7/2166 21:19:29	26/8/2166 13:45:24	28/7/2166 21:47:00	26/8/2166 12:20:00	109
16855621	20563874	35739197	9/8/2166 01:44:00	29/7/2166 21:19:29	26/8/2166 13:45:24	28/7/2166 21:47:00	26/8/2166 12:20:00	114
16855621	20563874	35739197	10/8/2166 01:22:00	29/7/2166 21:19:29	26/8/2166 13:45:24	28/7/2166 21:47:00	26/8/2166 12:20:00	114
16855621	20563874	35739197	11/8/2166 01:49:00	29/7/2166 21:19:29	26/8/2166 13:45:24	28/7/2166 21:47:00	26/8/2166 12:20:00	117
16855621	20563874	35739197	11/8/2166 17:28:00	29/7/2166 21:19:29	26/8/2166 13:45:24	28/7/2166 21:47:00	26/8/2166 12:20:00	117
16855621	20563874	35739197	12/8/2166 03:36:00	29/7/2166 21:19:29	26/8/2166 13:45:24	28/7/2166 21:47:00	26/8/2166 12:20:00	126
16855621	20563874	35739197	12/8/2166 22:40:00	29/7/2166 21:19:29	26/8/2166 13:45:24	28/7/2166 21:47:00	26/8/2166 12:20:00	136
16855621	20563874	35739197	13/8/2166 02:33:00	29/7/2166 21:19:29	26/8/2166 13:45:24	28/7/2166 21:47:00	26/8/2166 12:20:00	126
16855621	20563874	35739197	14/8/2166 03:11:00	29/7/2166 21:19:29	26/8/2166 13:45:24	28/7/2166 21:47:00	26/8/2166 12:20:00	136
16855621	20563874	35739197	15/8/2166 03:15:00	29/7/2166 21:19:29	26/8/2166 13:45:24	28/7/2166 21:47:00	26/8/2166 12:20:00	126
16855621	20563874	35739197	16/8/2166 04:14:00	29/7/2166 21:19:29	26/8/2166 13:45:24	28/7/2166 21:47:00	26/8/2166 12:20:00	128
16855621	20563874	35739197	17/8/2166 03:15:00	29/7/2166 21:19:29	26/8/2166 13:45:24	28/7/2166 21:47:00	26/8/2166 12:20:00	95
16855621	20563874	35739197	18/8/2166 01:36:00	29/7/2166 21:19:29	26/8/2166 13:45:24	28/7/2166 21:47:00	26/8/2166 12:20:00	146
16855621	20563874	35739197	19/8/2166 02:16:00	29/7/2166 21:19:29	26/8/2166 13:45:24	28/7/2166 21:47:00	26/8/2166 12:20:00	141
16855621	20563874	35739197	20/8/2166 04:29:00	29/7/2166 21:19:29	26/8/2166 13:45:24	28/7/2166 21:47:00	26/8/2166 12:20:00	127
16855621	20563874	35739197	21/8/2166 04:24:00	29/7/2166 21:19:29	26/8/2166 13:45:24	28/7/2166 21:47:00	26/8/2166 12:20:00	131
16855621	20563874	35739197	22/8/2166 02:50:00	29/7/2166 21:19:29	26/8/2166 13:45:24	28/7/2166 21:47:00	26/8/2166 12:20:00	118
16855621	20563874	35739197	23/8/2166 02:49:00	29/7/2166 21:19:29	26/8/2166 13:45:24	28/7/2166 21:47:00	26/8/2166 12:20:00	140
16855621	20563874	35739197	24/8/2166 02:01:00	29/7/2166 21:19:29	26/8/2166 13:45:24	28/7/2166 21:47:00	26/8/2166 12:20:00	128
16855621	20563874	35739197	24/8/2166 16:47:00	29/7/2166 21:19:29	26/8/2166 13:45:24	28/7/2166 21:47:00	26/8/2166 12:20:00	122
16855621	20563874	35739197	25/8/2166 01:54:00	29/7/2166 21:19:29	26/8/2166 13:45:24	28/7/2166 21:47:00	26/8/2166 12:20:00	119
16855621	20563874	35739197	25/8/2166 13:03:00	29/7/2166 21:19:29	26/8/2166 13:45:24	28/7/2166 21:47:00	26/8/2166 12:20:00	127
16855621	20563874	35739197	25/8/2166 22:55:00	29/7/2166 21:19:29	26/8/2166 13:45:24	28/7/2166 21:47:00	26/8/2166 12:20:00	144
13166240	20564131	36989538	1/12/2168 03:40:00	1/12/2168 01:26:00	7/12/2168 16:48:14	30/11/2168 23:28:00	10/12/2168 12:30:00	151
13166240	20564131	36989538	1/12/2168 17:25:00	1/12/2168 01:26:00	7/12/2168 16:48:14	30/11/2168 23:28:00	10/12/2168 12:30:00	136
13166240	20564131	36989538	2/12/2168 00:02:00	1/12/2168 01:26:00	7/12/2168 16:48:14	30/11/2168 23:28:00	10/12/2168 12:30:00	116
13166240	20564131	36989538	3/12/2168 00:00:00	1/12/2168 01:26:00	7/12/2168 16:48:14	30/11/2168 23:28:00	10/12/2168 12:30:00	114
13166240	20564131	36989538	3/12/2168 15:10:00	1/12/2168 01:26:00	7/12/2168 16:48:14	30/11/2168 23:28:00	10/12/2168 12:30:00	109
13166240	20564131	36989538	4/12/2168 00:23:00	1/12/2168 01:26:00	7/12/2168 16:48:14	30/11/2168 23:28:00	10/12/2168 12:30:00	112
13166240	20564131	36989538	4/12/2168 23:46:00	1/12/2168 01:26:00	7/12/2168 16:48:14	30/11/2168 23:28:00	10/12/2168 12:30:00	120
13166240	20564131	36989538	5/12/2168 23:43:00	1/12/2168 01:26:00	7/12/2168 16:48:14	30/11/2168 23:28:00	10/12/2168 12:30:00	115
13166240	20564131	36989538	7/12/2168 00:45:00	1/12/2168 01:26:00	7/12/2168 16:48:14	30/11/2168 23:28:00	10/12/2168 12:30:00	118
13166240	20564131	36989538	8/12/2168 06:08:00	1/12/2168 01:26:00	7/12/2168 16:48:14	30/11/2168 23:28:00	10/12/2168 12:30:00	102
13166240	20564131	36989538	9/12/2168 05:55:00	1/12/2168 01:26:00	7/12/2168 16:48:14	30/11/2168 23:28:00	10/12/2168 12:30:00	102
13166240	20564131	36989538	10/12/2168 07:35:00	1/12/2168 01:26:00	7/12/2168 16:48:14	30/11/2168 23:28:00	10/12/2168 12:30:00	110
18044793	20564911	30936375	17/5/2178 02:23:00	17/5/2178 00:09:00	26/5/2178 14:15:08	16/5/2178 23:10:00	26/5/2178 09:48:00	169
18044793	20564911	30936375	18/5/2178 01:16:00	17/5/2178 00:09:00	26/5/2178 14:15:08	16/5/2178 23:10:00	26/5/2178 09:48:00	173
18044793	20564911	30936375	19/5/2178 01:23:00	17/5/2178 00:09:00	26/5/2178 14:15:08	16/5/2178 23:10:00	26/5/2178 09:48:00	149
18044793	20564911	30936375	20/5/2178 02:03:00	17/5/2178 00:09:00	26/5/2178 14:15:08	16/5/2178 23:10:00	26/5/2178 09:48:00	165
18044793	20564911	30936375	21/5/2178 02:02:00	17/5/2178 00:09:00	26/5/2178 14:15:08	16/5/2178 23:10:00	26/5/2178 09:48:00	182
18044793	20564911	30936375	22/5/2178 02:47:00	17/5/2178 00:09:00	26/5/2178 14:15:08	16/5/2178 23:10:00	26/5/2178 09:48:00	178
18044793	20564911	30936375	23/5/2178 01:58:00	17/5/2178 00:09:00	26/5/2178 14:15:08	16/5/2178 23:10:00	26/5/2178 09:48:00	187
18044793	20564911	30936375	24/5/2178 02:00:00	17/5/2178 00:09:00	26/5/2178 14:15:08	16/5/2178 23:10:00	26/5/2178 09:48:00	184
18044793	20564911	30936375	25/5/2178 02:30:00	17/5/2178 00:09:00	26/5/2178 14:15:08	16/5/2178 23:10:00	26/5/2178 09:48:00	169
14256038	20573470	38111082	31/10/2166 00:49:00	30/10/2166 22:01:00	8/11/2166 16:12:28	30/10/2166 20:20:00	14/11/2166 13:45:00	164
14256038	20573470	38111082	1/11/2166 02:53:00	30/10/2166 22:01:00	8/11/2166 16:12:28	30/10/2166 20:20:00	14/11/2166 13:45:00	116
14256038	20573470	38111082	1/11/2166 17:49:00	30/10/2166 22:01:00	8/11/2166 16:12:28	30/10/2166 20:20:00	14/11/2166 13:45:00	143
14256038	20573470	38111082	2/11/2166 02:00:00	30/10/2166 22:01:00	8/11/2166 16:12:28	30/10/2166 20:20:00	14/11/2166 13:45:00	100
14256038	20573470	38111082	3/11/2166 03:47:00	30/10/2166 22:01:00	8/11/2166 16:12:28	30/10/2166 20:20:00	14/11/2166 13:45:00	120
14256038	20573470	38111082	4/11/2166 01:47:00	30/10/2166 22:01:00	8/11/2166 16:12:28	30/10/2166 20:20:00	14/11/2166 13:45:00	113
14256038	20573470	38111082	5/11/2166 04:08:00	30/10/2166 22:01:00	8/11/2166 16:12:28	30/10/2166 20:20:00	14/11/2166 13:45:00	124
14256038	20573470	38111082	6/11/2166 01:03:00	30/10/2166 22:01:00	8/11/2166 16:12:28	30/10/2166 20:20:00	14/11/2166 13:45:00	149
14256038	20573470	38111082	7/11/2166 01:18:00	30/10/2166 22:01:00	8/11/2166 16:12:28	30/10/2166 20:20:00	14/11/2166 13:45:00	155
14256038	20573470	38111082	8/11/2166 02:56:00	30/10/2166 22:01:00	8/11/2166 16:12:28	30/10/2166 20:20:00	14/11/2166 13:45:00	136
14256038	20573470	38111082	9/11/2166 03:24:00	30/10/2166 22:01:00	8/11/2166 16:12:28	30/10/2166 20:20:00	14/11/2166 13:45:00	163
14256038	20573470	38111082	10/11/2166 06:33:00	30/10/2166 22:01:00	8/11/2166 16:12:28	30/10/2166 20:20:00	14/11/2166 13:45:00	134
14256038	20573470	38111082	11/11/2166 07:35:00	30/10/2166 22:01:00	8/11/2166 16:12:28	30/10/2166 20:20:00	14/11/2166 13:45:00	124
14256038	20573470	38111082	12/11/2166 04:30:00	30/10/2166 22:01:00	8/11/2166 16:12:28	30/10/2166 20:20:00	14/11/2166 13:45:00	120
14256038	20573470	38111082	13/11/2166 17:05:00	30/10/2166 22:01:00	8/11/2166 16:12:28	30/10/2166 20:20:00	14/11/2166 13:45:00	99
11088693	20575466	30165987	18/5/2149 04:28:00	18/5/2149 03:10:00	19/5/2149 15:08:04	18/5/2149 01:09:00	31/5/2149 15:25:00	218
11088693	20575466	30165987	18/5/2149 12:35:00	18/5/2149 03:10:00	19/5/2149 15:08:04	18/5/2149 01:09:00	31/5/2149 15:25:00	125
11088693	20575466	30165987	19/5/2149 01:54:00	18/5/2149 03:10:00	19/5/2149 15:08:04	18/5/2149 01:09:00	31/5/2149 15:25:00	175
11088693	20575466	30165987	19/5/2149 21:49:00	18/5/2149 03:10:00	19/5/2149 15:08:04	18/5/2149 01:09:00	31/5/2149 15:25:00	119
11088693	20575466	30165987	20/5/2149 04:55:00	18/5/2149 03:10:00	19/5/2149 15:08:04	18/5/2149 01:09:00	31/5/2149 15:25:00	177
11088693	20575466	30165987	20/5/2149 17:27:00	18/5/2149 03:10:00	19/5/2149 15:08:04	18/5/2149 01:09:00	31/5/2149 15:25:00	128
11088693	20575466	30165987	21/5/2149 23:03:00	18/5/2149 03:10:00	19/5/2149 15:08:04	18/5/2149 01:09:00	31/5/2149 15:25:00	150
11088693	20575466	30165987	22/5/2149 05:12:00	18/5/2149 03:10:00	19/5/2149 15:08:04	18/5/2149 01:09:00	31/5/2149 15:25:00	153
11088693	20575466	30165987	23/5/2149 01:23:00	18/5/2149 03:10:00	19/5/2149 15:08:04	18/5/2149 01:09:00	31/5/2149 15:25:00	92
11088693	20575466	30165987	24/5/2149 07:30:00	18/5/2149 03:10:00	19/5/2149 15:08:04	18/5/2149 01:09:00	31/5/2149 15:25:00	187
11088693	20575466	30165987	26/5/2149 07:05:00	18/5/2149 03:10:00	19/5/2149 15:08:04	18/5/2149 01:09:00	31/5/2149 15:25:00	155
11088693	20575466	30165987	27/5/2149 07:40:00	18/5/2149 03:10:00	19/5/2149 15:08:04	18/5/2149 01:09:00	31/5/2149 15:25:00	127
11088693	20575466	30165987	28/5/2149 06:45:00	18/5/2149 03:10:00	19/5/2149 15:08:04	18/5/2149 01:09:00	31/5/2149 15:25:00	140
11572383	20578925	39049229	4/1/2156 13:05:00	4/1/2156 12:04:00	5/1/2156 17:09:52	4/1/2156 10:55:00	10/1/2156 16:30:00	222
11572383	20578925	39049229	5/1/2156 02:39:00	4/1/2156 12:04:00	5/1/2156 17:09:52	4/1/2156 10:55:00	10/1/2156 16:30:00	159
11572383	20578925	39049229	6/1/2156 05:30:00	4/1/2156 12:04:00	5/1/2156 17:09:52	4/1/2156 10:55:00	10/1/2156 16:30:00	172
11572383	20578925	39049229	7/1/2156 06:00:00	4/1/2156 12:04:00	5/1/2156 17:09:52	4/1/2156 10:55:00	10/1/2156 16:30:00	150
11572383	20578925	39049229	8/1/2156 06:30:00	4/1/2156 12:04:00	5/1/2156 17:09:52	4/1/2156 10:55:00	10/1/2156 16:30:00	230
11572383	20578925	39049229	9/1/2156 05:05:00	4/1/2156 12:04:00	5/1/2156 17:09:52	4/1/2156 10:55:00	10/1/2156 16:30:00	212
12061108	20582593	34125424	28/2/2128 03:21:00	28/2/2128 03:20:08	4/3/2128 11:57:32	28/2/2128 03:19:00	6/3/2128 14:50:00	177
12061108	20582593	34125424	29/2/2128 01:45:00	28/2/2128 03:20:08	4/3/2128 11:57:32	28/2/2128 03:19:00	6/3/2128 14:50:00	138
12061108	20582593	34125424	29/2/2128 17:10:00	28/2/2128 03:20:08	4/3/2128 11:57:32	28/2/2128 03:19:00	6/3/2128 14:50:00	115
12061108	20582593	34125424	1/3/2128 04:34:00	28/2/2128 03:20:08	4/3/2128 11:57:32	28/2/2128 03:19:00	6/3/2128 14:50:00	135
12061108	20582593	34125424	2/3/2128 05:51:00	28/2/2128 03:20:08	4/3/2128 11:57:32	28/2/2128 03:19:00	6/3/2128 14:50:00	133
12061108	20582593	34125424	4/3/2128 05:48:00	28/2/2128 03:20:08	4/3/2128 11:57:32	28/2/2128 03:19:00	6/3/2128 14:50:00	144
12061108	20582593	34125424	5/3/2128 08:40:00	28/2/2128 03:20:08	4/3/2128 11:57:32	28/2/2128 03:19:00	6/3/2128 14:50:00	117
12061108	20582593	34125424	6/3/2128 03:49:00	28/2/2128 03:20:08	4/3/2128 11:57:32	28/2/2128 03:19:00	6/3/2128 14:50:00	117
18651030	20582772	38309084	16/2/2113 15:00:00	16/2/2113 08:19:00	18/2/2113 15:28:37	16/2/2113 06:49:00	25/2/2113 17:36:00	79
18651030	20582772	38309084	17/2/2113 00:46:00	16/2/2113 08:19:00	18/2/2113 15:28:37	16/2/2113 06:49:00	25/2/2113 17:36:00	97
18651030	20582772	38309084	17/2/2113 19:00:00	16/2/2113 08:19:00	18/2/2113 15:28:37	16/2/2113 06:49:00	25/2/2113 17:36:00	128
18651030	20582772	38309084	18/2/2113 03:01:00	16/2/2113 08:19:00	18/2/2113 15:28:37	16/2/2113 06:49:00	25/2/2113 17:36:00	141
18651030	20582772	38309084	19/2/2113 05:00:00	16/2/2113 08:19:00	18/2/2113 15:28:37	16/2/2113 06:49:00	25/2/2113 17:36:00	92
18651030	20582772	38309084	20/2/2113 04:40:00	16/2/2113 08:19:00	18/2/2113 15:28:37	16/2/2113 06:49:00	25/2/2113 17:36:00	92
18651030	20582772	38309084	24/2/2113 10:45:00	16/2/2113 08:19:00	18/2/2113 15:28:37	16/2/2113 06:49:00	25/2/2113 17:36:00	119
15368337	20585556	30955644	20/4/2172 16:49:00	20/4/2172 14:32:40	22/4/2172 02:17:09	20/4/2172 13:45:00	22/4/2172 00:00:00	182
15368337	20585556	30955644	20/4/2172 21:17:00	20/4/2172 14:32:40	22/4/2172 02:17:09	20/4/2172 13:45:00	22/4/2172 00:00:00	258
15368337	20585556	30955644	21/4/2172 01:28:00	20/4/2172 14:32:40	22/4/2172 02:17:09	20/4/2172 13:45:00	22/4/2172 00:00:00	236
15368337	20585556	30955644	21/4/2172 06:25:00	20/4/2172 14:32:40	22/4/2172 02:17:09	20/4/2172 13:45:00	22/4/2172 00:00:00	144
15368337	20585556	30955644	21/4/2172 12:10:00	20/4/2172 14:32:40	22/4/2172 02:17:09	20/4/2172 13:45:00	22/4/2172 00:00:00	110
15368337	20585556	30955644	21/4/2172 15:25:00	20/4/2172 14:32:40	22/4/2172 02:17:09	20/4/2172 13:45:00	22/4/2172 00:00:00	128
12557513	20592217	36709567	24/8/2182 03:35:00	23/8/2182 12:45:00	26/8/2182 18:54:27	23/8/2182 11:38:00	27/8/2182 16:00:00	109
12557513	20592217	36709567	25/8/2182 07:05:00	23/8/2182 12:45:00	26/8/2182 18:54:27	23/8/2182 11:38:00	27/8/2182 16:00:00	115
12557513	20592217	36709567	26/8/2182 06:45:00	23/8/2182 12:45:00	26/8/2182 18:54:27	23/8/2182 11:38:00	27/8/2182 16:00:00	87
11278565	20592797	38859476	28/12/2147 14:53:00	28/12/2147 14:39:54	30/1/2148 20:06:44	28/12/2147 10:46:00	30/1/2148 19:40:00	118
11278565	20592797	38859476	29/12/2147 05:55:00	28/12/2147 14:39:54	30/1/2148 20:06:44	28/12/2147 10:46:00	30/1/2148 19:40:00	160
11278565	20592797	38859476	29/12/2147 14:00:00	28/12/2147 14:39:54	30/1/2148 20:06:44	28/12/2147 10:46:00	30/1/2148 19:40:00	136
11278565	20592797	38859476	30/12/2147 02:56:00	28/12/2147 14:39:54	30/1/2148 20:06:44	28/12/2147 10:46:00	30/1/2148 19:40:00	142
11278565	20592797	38859476	31/12/2147 00:08:00	28/12/2147 14:39:54	30/1/2148 20:06:44	28/12/2147 10:46:00	30/1/2148 19:40:00	184
11278565	20592797	38859476	1/1/2148 00:15:00	28/12/2147 14:39:54	30/1/2148 20:06:44	28/12/2147 10:46:00	30/1/2148 19:40:00	191
11278565	20592797	38859476	1/1/2148 17:10:00	28/12/2147 14:39:54	30/1/2148 20:06:44	28/12/2147 10:46:00	30/1/2148 19:40:00	194
11278565	20592797	38859476	2/1/2148 00:48:00	28/12/2147 14:39:54	30/1/2148 20:06:44	28/12/2147 10:46:00	30/1/2148 19:40:00	176
11278565	20592797	38859476	3/1/2148 00:52:00	28/12/2147 14:39:54	30/1/2148 20:06:44	28/12/2147 10:46:00	30/1/2148 19:40:00	153
11278565	20592797	38859476	3/1/2148 12:54:00	28/12/2147 14:39:54	30/1/2148 20:06:44	28/12/2147 10:46:00	30/1/2148 19:40:00	135
11278565	20592797	38859476	4/1/2148 01:07:00	28/12/2147 14:39:54	30/1/2148 20:06:44	28/12/2147 10:46:00	30/1/2148 19:40:00	153
11278565	20592797	38859476	5/1/2148 00:57:00	28/12/2147 14:39:54	30/1/2148 20:06:44	28/12/2147 10:46:00	30/1/2148 19:40:00	137
11278565	20592797	38859476	6/1/2148 00:05:00	28/12/2147 14:39:54	30/1/2148 20:06:44	28/12/2147 10:46:00	30/1/2148 19:40:00	138
11278565	20592797	38859476	6/1/2148 11:19:00	28/12/2147 14:39:54	30/1/2148 20:06:44	28/12/2147 10:46:00	30/1/2148 19:40:00	137
11278565	20592797	38859476	7/1/2148 00:26:00	28/12/2147 14:39:54	30/1/2148 20:06:44	28/12/2147 10:46:00	30/1/2148 19:40:00	144
11278565	20592797	38859476	7/1/2148 13:00:00	28/12/2147 14:39:54	30/1/2148 20:06:44	28/12/2147 10:46:00	30/1/2148 19:40:00	154
11278565	20592797	38859476	8/1/2148 00:26:00	28/12/2147 14:39:54	30/1/2148 20:06:44	28/12/2147 10:46:00	30/1/2148 19:40:00	128
11278565	20592797	38859476	8/1/2148 12:09:00	28/12/2147 14:39:54	30/1/2148 20:06:44	28/12/2147 10:46:00	30/1/2148 19:40:00	162
11278565	20592797	38859476	9/1/2148 00:18:00	28/12/2147 14:39:54	30/1/2148 20:06:44	28/12/2147 10:46:00	30/1/2148 19:40:00	134
11278565	20592797	38859476	10/1/2148 00:00:00	28/12/2147 14:39:54	30/1/2148 20:06:44	28/12/2147 10:46:00	30/1/2148 19:40:00	152
11278565	20592797	38859476	11/1/2148 00:20:00	28/12/2147 14:39:54	30/1/2148 20:06:44	28/12/2147 10:46:00	30/1/2148 19:40:00	158
11278565	20592797	38859476	12/1/2148 00:17:00	28/12/2147 14:39:54	30/1/2148 20:06:44	28/12/2147 10:46:00	30/1/2148 19:40:00	139
11278565	20592797	38859476	12/1/2148 23:27:00	28/12/2147 14:39:54	30/1/2148 20:06:44	28/12/2147 10:46:00	30/1/2148 19:40:00	171
11278565	20592797	38859476	13/1/2148 23:29:00	28/12/2147 14:39:54	30/1/2148 20:06:44	28/12/2147 10:46:00	30/1/2148 19:40:00	189
11278565	20592797	38859476	14/1/2148 23:42:00	28/12/2147 14:39:54	30/1/2148 20:06:44	28/12/2147 10:46:00	30/1/2148 19:40:00	181
11278565	20592797	38859476	15/1/2148 01:36:00	28/12/2147 14:39:54	30/1/2148 20:06:44	28/12/2147 10:46:00	30/1/2148 19:40:00	172
11278565	20592797	38859476	16/1/2148 00:03:00	28/12/2147 14:39:54	30/1/2148 20:06:44	28/12/2147 10:46:00	30/1/2148 19:40:00	162
11278565	20592797	38859476	17/1/2148 00:08:00	28/12/2147 14:39:54	30/1/2148 20:06:44	28/12/2147 10:46:00	30/1/2148 19:40:00	156
11278565	20592797	38859476	18/1/2148 00:31:00	28/12/2147 14:39:54	30/1/2148 20:06:44	28/12/2147 10:46:00	30/1/2148 19:40:00	172
11278565	20592797	38859476	18/1/2148 11:15:00	28/12/2147 14:39:54	30/1/2148 20:06:44	28/12/2147 10:46:00	30/1/2148 19:40:00	183
11278565	20592797	38859476	18/1/2148 16:11:00	28/12/2147 14:39:54	30/1/2148 20:06:44	28/12/2147 10:46:00	30/1/2148 19:40:00	159
11278565	20592797	38859476	18/1/2148 23:33:00	28/12/2147 14:39:54	30/1/2148 20:06:44	28/12/2147 10:46:00	30/1/2148 19:40:00	134
11278565	20592797	38859476	19/1/2148 05:15:00	28/12/2147 14:39:54	30/1/2148 20:06:44	28/12/2147 10:46:00	30/1/2148 19:40:00	166
11278565	20592797	38859476	20/1/2148 00:01:00	28/12/2147 14:39:54	30/1/2148 20:06:44	28/12/2147 10:46:00	30/1/2148 19:40:00	144
11278565	20592797	38859476	21/1/2148 00:24:00	28/12/2147 14:39:54	30/1/2148 20:06:44	28/12/2147 10:46:00	30/1/2148 19:40:00	154
11278565	20592797	38859476	22/1/2148 01:03:00	28/12/2147 14:39:54	30/1/2148 20:06:44	28/12/2147 10:46:00	30/1/2148 19:40:00	146
11278565	20592797	38859476	23/1/2148 02:09:00	28/12/2147 14:39:54	30/1/2148 20:06:44	28/12/2147 10:46:00	30/1/2148 19:40:00	143
11278565	20592797	38859476	24/1/2148 05:25:00	28/12/2147 14:39:54	30/1/2148 20:06:44	28/12/2147 10:46:00	30/1/2148 19:40:00	140
11278565	20592797	38859476	25/1/2148 05:04:00	28/12/2147 14:39:54	30/1/2148 20:06:44	28/12/2147 10:46:00	30/1/2148 19:40:00	136
11278565	20592797	38859476	26/1/2148 06:26:00	28/12/2147 14:39:54	30/1/2148 20:06:44	28/12/2147 10:46:00	30/1/2148 19:40:00	129
11278565	20592797	38859476	27/1/2148 10:08:00	28/12/2147 14:39:54	30/1/2148 20:06:44	28/12/2147 10:46:00	30/1/2148 19:40:00	146
10406488	20595061	38366862	15/4/2132 02:15:00	14/4/2132 06:26:31	16/4/2132 22:08:50	9/4/2132 19:40:00	21/4/2132 12:10:00	199
10406488	20595061	38366862	16/4/2132 02:04:00	14/4/2132 06:26:31	16/4/2132 22:08:50	9/4/2132 19:40:00	21/4/2132 12:10:00	143
10406488	20595061	38366862	17/4/2132 06:35:00	14/4/2132 06:26:31	16/4/2132 22:08:50	9/4/2132 19:40:00	21/4/2132 12:10:00	282
10406488	20595061	38366862	20/4/2132 05:10:00	14/4/2132 06:26:31	16/4/2132 22:08:50	9/4/2132 19:40:00	21/4/2132 12:10:00	179
13628520	20605884	35129503	27/11/2157 14:36:00	27/11/2157 08:34:00	29/11/2157 17:54:36	27/11/2157 07:56:00	7/12/2157 12:25:00	140
13628520	20605884	35129503	28/11/2157 00:31:00	27/11/2157 08:34:00	29/11/2157 17:54:36	27/11/2157 07:56:00	7/12/2157 12:25:00	181
13628520	20605884	35129503	28/11/2157 09:29:00	27/11/2157 08:34:00	29/11/2157 17:54:36	27/11/2157 07:56:00	7/12/2157 12:25:00	138
13628520	20605884	35129503	29/11/2157 01:11:00	27/11/2157 08:34:00	29/11/2157 17:54:36	27/11/2157 07:56:00	7/12/2157 12:25:00	117
13628520	20605884	35129503	30/11/2157 05:28:00	27/11/2157 08:34:00	29/11/2157 17:54:36	27/11/2157 07:56:00	7/12/2157 12:25:00	93
13628520	20605884	35129503	1/12/2157 09:22:00	27/11/2157 08:34:00	29/11/2157 17:54:36	27/11/2157 07:56:00	7/12/2157 12:25:00	133
13628520	20605884	35129503	2/12/2157 05:06:00	27/11/2157 08:34:00	29/11/2157 17:54:36	27/11/2157 07:56:00	7/12/2157 12:25:00	97
13628520	20605884	35129503	3/12/2157 06:26:00	27/11/2157 08:34:00	29/11/2157 17:54:36	27/11/2157 07:56:00	7/12/2157 12:25:00	96
18772384	20607323	35949472	14/5/2116 10:34:00	13/5/2116 23:31:00	15/5/2116 14:46:09	13/5/2116 21:42:00	25/5/2116 16:50:00	93
18772384	20607323	35949472	15/5/2116 02:44:00	13/5/2116 23:31:00	15/5/2116 14:46:09	13/5/2116 21:42:00	25/5/2116 16:50:00	138
18772384	20607323	35949472	16/5/2116 06:40:00	13/5/2116 23:31:00	15/5/2116 14:46:09	13/5/2116 21:42:00	25/5/2116 16:50:00	123
18772384	20607323	35949472	18/5/2116 04:55:00	13/5/2116 23:31:00	15/5/2116 14:46:09	13/5/2116 21:42:00	25/5/2116 16:50:00	108
18772384	20607323	35949472	19/5/2116 04:50:00	13/5/2116 23:31:00	15/5/2116 14:46:09	13/5/2116 21:42:00	25/5/2116 16:50:00	127
18772384	20607323	35949472	21/5/2116 05:30:00	13/5/2116 23:31:00	15/5/2116 14:46:09	13/5/2116 21:42:00	25/5/2116 16:50:00	121
18772384	20607323	35949472	23/5/2116 13:30:00	13/5/2116 23:31:00	15/5/2116 14:46:09	13/5/2116 21:42:00	25/5/2116 16:50:00	114
18772384	20607323	35949472	24/5/2116 06:45:00	13/5/2116 23:31:00	15/5/2116 14:46:09	13/5/2116 21:42:00	25/5/2116 16:50:00	106
18772384	20607323	35949472	25/5/2116 04:50:00	13/5/2116 23:31:00	15/5/2116 14:46:09	13/5/2116 21:42:00	25/5/2116 16:50:00	102
13425984	20610655	39204615	17/5/2113 20:41:00	17/5/2113 19:43:00	19/5/2113 03:55:43	17/5/2113 18:12:00	7/6/2113 16:50:00	115
13425984	20610655	39204615	18/5/2113 02:39:00	17/5/2113 19:43:00	19/5/2113 03:55:43	17/5/2113 18:12:00	7/6/2113 16:50:00	145
13425984	20610655	39204615	19/5/2113 03:00:00	17/5/2113 19:43:00	19/5/2113 03:55:43	17/5/2113 18:12:00	7/6/2113 16:50:00	120
13425984	20610655	39204615	21/5/2113 10:00:00	17/5/2113 19:43:00	19/5/2113 03:55:43	17/5/2113 18:12:00	7/6/2113 16:50:00	128
13425984	20610655	39204615	25/5/2113 16:41:00	17/5/2113 19:43:00	19/5/2113 03:55:43	17/5/2113 18:12:00	7/6/2113 16:50:00	127
13425984	20610655	39204615	26/5/2113 05:31:00	17/5/2113 19:43:00	19/5/2113 03:55:43	17/5/2113 18:12:00	7/6/2113 16:50:00	109
17233716	20611631	32941531	15/7/2136 21:13:00	15/7/2136 19:01:04	17/7/2136 20:58:00	15/7/2136 05:55:00	1/8/2136 17:10:00	152
17233716	20611631	32941531	16/7/2136 01:49:00	15/7/2136 19:01:04	17/7/2136 20:58:00	15/7/2136 05:55:00	1/8/2136 17:10:00	148
17233716	20611631	32941531	16/7/2136 21:04:00	15/7/2136 19:01:04	17/7/2136 20:58:00	15/7/2136 05:55:00	1/8/2136 17:10:00	118
17233716	20611631	32941531	17/7/2136 01:51:00	15/7/2136 19:01:04	17/7/2136 20:58:00	15/7/2136 05:55:00	1/8/2136 17:10:00	108
17233716	20611631	32941531	18/7/2136 04:50:00	15/7/2136 19:01:04	17/7/2136 20:58:00	15/7/2136 05:55:00	1/8/2136 17:10:00	96
17233716	20611631	32941531	19/7/2136 06:15:00	15/7/2136 19:01:04	17/7/2136 20:58:00	15/7/2136 05:55:00	1/8/2136 17:10:00	114
17233716	20611631	32941531	20/7/2136 06:05:00	15/7/2136 19:01:04	17/7/2136 20:58:00	15/7/2136 05:55:00	1/8/2136 17:10:00	121
17233716	20611631	32941531	21/7/2136 06:25:00	15/7/2136 19:01:04	17/7/2136 20:58:00	15/7/2136 05:55:00	1/8/2136 17:10:00	108
17233716	20611631	32941531	22/7/2136 15:26:00	15/7/2136 19:01:04	17/7/2136 20:58:00	15/7/2136 05:55:00	1/8/2136 17:10:00	132
17233716	20611631	32941531	23/7/2136 06:50:00	15/7/2136 19:01:04	17/7/2136 20:58:00	15/7/2136 05:55:00	1/8/2136 17:10:00	129
17233716	20611631	32941531	24/7/2136 06:35:00	15/7/2136 19:01:04	17/7/2136 20:58:00	15/7/2136 05:55:00	1/8/2136 17:10:00	113
17233716	20611631	32941531	28/7/2136 06:00:00	15/7/2136 19:01:04	17/7/2136 20:58:00	15/7/2136 05:55:00	1/8/2136 17:10:00	87
17233716	20611631	32941531	31/7/2136 10:34:00	15/7/2136 19:01:04	17/7/2136 20:58:00	15/7/2136 05:55:00	1/8/2136 17:10:00	123
19096882	20616267	35148948	3/6/2171 06:15:00	2/6/2171 22:22:28	9/6/2171 11:34:50	2/6/2171 18:11:00	15/6/2171 21:10:00	73
19096882	20616267	35148948	4/6/2171 06:12:00	2/6/2171 22:22:28	9/6/2171 11:34:50	2/6/2171 18:11:00	15/6/2171 21:10:00	92
19096882	20616267	35148948	5/6/2171 06:18:00	2/6/2171 22:22:28	9/6/2171 11:34:50	2/6/2171 18:11:00	15/6/2171 21:10:00	92
19096882	20616267	35148948	6/6/2171 06:20:00	2/6/2171 22:22:28	9/6/2171 11:34:50	2/6/2171 18:11:00	15/6/2171 21:10:00	78
19096882	20616267	35148948	7/6/2171 06:08:00	2/6/2171 22:22:28	9/6/2171 11:34:50	2/6/2171 18:11:00	15/6/2171 21:10:00	61
19096882	20616267	35148948	8/6/2171 06:13:00	2/6/2171 22:22:28	9/6/2171 11:34:50	2/6/2171 18:11:00	15/6/2171 21:10:00	74
19096882	20616267	35148948	9/6/2171 06:12:00	2/6/2171 22:22:28	9/6/2171 11:34:50	2/6/2171 18:11:00	15/6/2171 21:10:00	87
19096882	20616267	35148948	10/6/2171 06:01:00	2/6/2171 22:22:28	9/6/2171 11:34:50	2/6/2171 18:11:00	15/6/2171 21:10:00	89
19096882	20616267	35148948	11/6/2171 10:20:00	2/6/2171 22:22:28	9/6/2171 11:34:50	2/6/2171 18:11:00	15/6/2171 21:10:00	102
19096882	20616267	35148948	12/6/2171 06:00:00	2/6/2171 22:22:28	9/6/2171 11:34:50	2/6/2171 18:11:00	15/6/2171 21:10:00	92
19096882	20616267	35148948	13/6/2171 06:06:00	2/6/2171 22:22:28	9/6/2171 11:34:50	2/6/2171 18:11:00	15/6/2171 21:10:00	80
16617539	20619236	34892678	16/3/2110 00:37:00	15/3/2110 23:05:00	17/3/2110 13:00:22	15/3/2110 21:44:00	28/3/2110 15:41:00	95
16617539	20619236	34892678	16/3/2110 04:19:00	15/3/2110 23:05:00	17/3/2110 13:00:22	15/3/2110 21:44:00	28/3/2110 15:41:00	120
16617539	20619236	34892678	16/3/2110 15:35:00	15/3/2110 23:05:00	17/3/2110 13:00:22	15/3/2110 21:44:00	28/3/2110 15:41:00	87
16617539	20619236	34892678	17/3/2110 02:42:00	15/3/2110 23:05:00	17/3/2110 13:00:22	15/3/2110 21:44:00	28/3/2110 15:41:00	93
16617539	20619236	34892678	18/3/2110 14:20:00	15/3/2110 23:05:00	17/3/2110 13:00:22	15/3/2110 21:44:00	28/3/2110 15:41:00	85
16617539	20619236	34892678	19/3/2110 06:15:00	15/3/2110 23:05:00	17/3/2110 13:00:22	15/3/2110 21:44:00	28/3/2110 15:41:00	101
16617539	20619236	34892678	19/3/2110 23:30:00	15/3/2110 23:05:00	17/3/2110 13:00:22	15/3/2110 21:44:00	28/3/2110 15:41:00	99
16617539	20619236	34892678	20/3/2110 06:25:00	15/3/2110 23:05:00	17/3/2110 13:00:22	15/3/2110 21:44:00	28/3/2110 15:41:00	97
16617539	20619236	34892678	21/3/2110 06:18:00	15/3/2110 23:05:00	17/3/2110 13:00:22	15/3/2110 21:44:00	28/3/2110 15:41:00	117
19624082	20622078	38929695	9/7/2189 03:45:00	9/7/2189 01:09:57	12/7/2189 15:21:26	9/7/2189 01:09:00	16/7/2189 13:30:00	89
19624082	20622078	38929695	9/7/2189 14:00:00	9/7/2189 01:09:57	12/7/2189 15:21:26	9/7/2189 01:09:00	16/7/2189 13:30:00	109
19624082	20622078	38929695	10/7/2189 02:06:00	9/7/2189 01:09:57	12/7/2189 15:21:26	9/7/2189 01:09:00	16/7/2189 13:30:00	121
19624082	20622078	38929695	10/7/2189 13:57:00	9/7/2189 01:09:57	12/7/2189 15:21:26	9/7/2189 01:09:00	16/7/2189 13:30:00	125
19624082	20622078	38929695	11/7/2189 02:15:00	9/7/2189 01:09:57	12/7/2189 15:21:26	9/7/2189 01:09:00	16/7/2189 13:30:00	111
19624082	20622078	38929695	11/7/2189 13:52:00	9/7/2189 01:09:57	12/7/2189 15:21:26	9/7/2189 01:09:00	16/7/2189 13:30:00	109
19624082	20622078	38929695	12/7/2189 02:30:00	9/7/2189 01:09:57	12/7/2189 15:21:26	9/7/2189 01:09:00	16/7/2189 13:30:00	98
19624082	20622078	38929695	13/7/2189 05:02:00	9/7/2189 01:09:57	12/7/2189 15:21:26	9/7/2189 01:09:00	16/7/2189 13:30:00	70
12881100	20635437	35358049	25/2/2177 01:30:00	24/2/2177 04:48:00	25/2/2177 22:45:36	24/2/2177 03:40:00	27/2/2177 16:50:00	119
12881100	20635437	35358049	26/2/2177 06:40:00	24/2/2177 04:48:00	25/2/2177 22:45:36	24/2/2177 03:40:00	27/2/2177 16:50:00	107
12881100	20635437	35358049	27/2/2177 06:05:00	24/2/2177 04:48:00	25/2/2177 22:45:36	24/2/2177 03:40:00	27/2/2177 16:50:00	110
11326229	20635802	38983711	31/5/2137 01:00:00	31/5/2137 00:19:00	7/7/2137 14:02:45	30/5/2137 20:48:00	7/7/2137 13:45:00	138
11326229	20635802	38983711	31/5/2137 19:30:00	31/5/2137 00:19:00	7/7/2137 14:02:45	30/5/2137 20:48:00	7/7/2137 13:45:00	124
11326229	20635802	38983711	1/6/2137 03:12:00	31/5/2137 00:19:00	7/7/2137 14:02:45	30/5/2137 20:48:00	7/7/2137 13:45:00	132
11326229	20635802	38983711	2/6/2137 01:56:00	31/5/2137 00:19:00	7/7/2137 14:02:45	30/5/2137 20:48:00	7/7/2137 13:45:00	109
11326229	20635802	38983711	3/6/2137 01:19:00	31/5/2137 00:19:00	7/7/2137 14:02:45	30/5/2137 20:48:00	7/7/2137 13:45:00	104
11326229	20635802	38983711	4/6/2137 02:00:00	31/5/2137 00:19:00	7/7/2137 14:02:45	30/5/2137 20:48:00	7/7/2137 13:45:00	120
11326229	20635802	38983711	5/6/2137 02:00:00	31/5/2137 00:19:00	7/7/2137 14:02:45	30/5/2137 20:48:00	7/7/2137 13:45:00	119
11326229	20635802	38983711	6/6/2137 00:53:00	31/5/2137 00:19:00	7/7/2137 14:02:45	30/5/2137 20:48:00	7/7/2137 13:45:00	100
11326229	20635802	38983711	6/6/2137 11:53:00	31/5/2137 00:19:00	7/7/2137 14:02:45	30/5/2137 20:48:00	7/7/2137 13:45:00	113
11326229	20635802	38983711	7/6/2137 02:00:00	31/5/2137 00:19:00	7/7/2137 14:02:45	30/5/2137 20:48:00	7/7/2137 13:45:00	111
11326229	20635802	38983711	8/6/2137 01:56:00	31/5/2137 00:19:00	7/7/2137 14:02:45	30/5/2137 20:48:00	7/7/2137 13:45:00	116
11326229	20635802	38983711	9/6/2137 01:31:00	31/5/2137 00:19:00	7/7/2137 14:02:45	30/5/2137 20:48:00	7/7/2137 13:45:00	123
11326229	20635802	38983711	10/6/2137 01:14:00	31/5/2137 00:19:00	7/7/2137 14:02:45	30/5/2137 20:48:00	7/7/2137 13:45:00	155
11326229	20635802	38983711	11/6/2137 01:39:00	31/5/2137 00:19:00	7/7/2137 14:02:45	30/5/2137 20:48:00	7/7/2137 13:45:00	140
11326229	20635802	38983711	11/6/2137 15:47:00	31/5/2137 00:19:00	7/7/2137 14:02:45	30/5/2137 20:48:00	7/7/2137 13:45:00	117
11326229	20635802	38983711	12/6/2137 02:57:00	31/5/2137 00:19:00	7/7/2137 14:02:45	30/5/2137 20:48:00	7/7/2137 13:45:00	148
11326229	20635802	38983711	13/6/2137 03:14:00	31/5/2137 00:19:00	7/7/2137 14:02:45	30/5/2137 20:48:00	7/7/2137 13:45:00	148
11326229	20635802	38983711	13/6/2137 17:00:00	31/5/2137 00:19:00	7/7/2137 14:02:45	30/5/2137 20:48:00	7/7/2137 13:45:00	138
11326229	20635802	38983711	14/6/2137 02:00:00	31/5/2137 00:19:00	7/7/2137 14:02:45	30/5/2137 20:48:00	7/7/2137 13:45:00	97
11326229	20635802	38983711	14/6/2137 14:10:00	31/5/2137 00:19:00	7/7/2137 14:02:45	30/5/2137 20:48:00	7/7/2137 13:45:00	104
11326229	20635802	38983711	15/6/2137 01:10:00	31/5/2137 00:19:00	7/7/2137 14:02:45	30/5/2137 20:48:00	7/7/2137 13:45:00	123
11326229	20635802	38983711	16/6/2137 01:53:00	31/5/2137 00:19:00	7/7/2137 14:02:45	30/5/2137 20:48:00	7/7/2137 13:45:00	146
11326229	20635802	38983711	17/6/2137 01:25:00	31/5/2137 00:19:00	7/7/2137 14:02:45	30/5/2137 20:48:00	7/7/2137 13:45:00	101
11326229	20635802	38983711	18/6/2137 01:40:00	31/5/2137 00:19:00	7/7/2137 14:02:45	30/5/2137 20:48:00	7/7/2137 13:45:00	105
11326229	20635802	38983711	19/6/2137 00:35:00	31/5/2137 00:19:00	7/7/2137 14:02:45	30/5/2137 20:48:00	7/7/2137 13:45:00	125
11326229	20635802	38983711	20/6/2137 01:34:00	31/5/2137 00:19:00	7/7/2137 14:02:45	30/5/2137 20:48:00	7/7/2137 13:45:00	142
11326229	20635802	38983711	21/6/2137 02:00:00	31/5/2137 00:19:00	7/7/2137 14:02:45	30/5/2137 20:48:00	7/7/2137 13:45:00	123
11326229	20635802	38983711	22/6/2137 01:35:00	31/5/2137 00:19:00	7/7/2137 14:02:45	30/5/2137 20:48:00	7/7/2137 13:45:00	146
11326229	20635802	38983711	23/6/2137 02:29:00	31/5/2137 00:19:00	7/7/2137 14:02:45	30/5/2137 20:48:00	7/7/2137 13:45:00	117
11326229	20635802	38983711	24/6/2137 03:02:00	31/5/2137 00:19:00	7/7/2137 14:02:45	30/5/2137 20:48:00	7/7/2137 13:45:00	110
11326229	20635802	38983711	25/6/2137 00:30:00	31/5/2137 00:19:00	7/7/2137 14:02:45	30/5/2137 20:48:00	7/7/2137 13:45:00	118
11326229	20635802	38983711	26/6/2137 01:58:00	31/5/2137 00:19:00	7/7/2137 14:02:45	30/5/2137 20:48:00	7/7/2137 13:45:00	124
11326229	20635802	38983711	27/6/2137 03:32:00	31/5/2137 00:19:00	7/7/2137 14:02:45	30/5/2137 20:48:00	7/7/2137 13:45:00	133
11326229	20635802	38983711	27/6/2137 16:22:00	31/5/2137 00:19:00	7/7/2137 14:02:45	30/5/2137 20:48:00	7/7/2137 13:45:00	141
11326229	20635802	38983711	28/6/2137 01:12:00	31/5/2137 00:19:00	7/7/2137 14:02:45	30/5/2137 20:48:00	7/7/2137 13:45:00	123
11326229	20635802	38983711	28/6/2137 23:58:00	31/5/2137 00:19:00	7/7/2137 14:02:45	30/5/2137 20:48:00	7/7/2137 13:45:00	113
14415460	20637238	37881237	19/5/2161 23:00:00	19/5/2161 22:06:00	21/5/2161 13:08:42	19/5/2161 20:34:00	21/5/2161 11:00:00	131
14415460	20637238	37881237	20/5/2161 02:17:00	19/5/2161 22:06:00	21/5/2161 13:08:42	19/5/2161 20:34:00	21/5/2161 11:00:00	142
19449707	20645453	37445985	12/9/2137 00:00:00	11/9/2137 19:54:00	13/9/2137 16:14:46	11/9/2137 19:22:00	14/9/2137 13:11:00	189
19449707	20645453	37445985	13/9/2137 01:41:00	11/9/2137 19:54:00	13/9/2137 16:14:46	11/9/2137 19:22:00	14/9/2137 13:11:00	129
19449707	20645453	37445985	14/9/2137 07:15:00	11/9/2137 19:54:00	13/9/2137 16:14:46	11/9/2137 19:22:00	14/9/2137 13:11:00	128
13425422	20645875	30988449	17/11/2164 21:40:00	17/11/2164 20:30:00	13/12/2164 00:08:42	17/11/2164 19:03:00	17/12/2164 11:45:00	243
13425422	20645875	30988449	17/11/2164 23:51:00	17/11/2164 20:30:00	13/12/2164 00:08:42	17/11/2164 19:03:00	17/12/2164 11:45:00	215
13425422	20645875	30988449	18/11/2164 04:06:00	17/11/2164 20:30:00	13/12/2164 00:08:42	17/11/2164 19:03:00	17/12/2164 11:45:00	146
13425422	20645875	30988449	18/11/2164 06:39:00	17/11/2164 20:30:00	13/12/2164 00:08:42	17/11/2164 19:03:00	17/12/2164 11:45:00	119
13425422	20645875	30988449	18/11/2164 18:57:00	17/11/2164 20:30:00	13/12/2164 00:08:42	17/11/2164 19:03:00	17/12/2164 11:45:00	121
13425422	20645875	30988449	19/11/2164 01:33:00	17/11/2164 20:30:00	13/12/2164 00:08:42	17/11/2164 19:03:00	17/12/2164 11:45:00	141
13425422	20645875	30988449	19/11/2164 08:28:00	17/11/2164 20:30:00	13/12/2164 00:08:42	17/11/2164 19:03:00	17/12/2164 11:45:00	142
13425422	20645875	30988449	19/11/2164 15:51:00	17/11/2164 20:30:00	13/12/2164 00:08:42	17/11/2164 19:03:00	17/12/2164 11:45:00	146
13425422	20645875	30988449	20/11/2164 01:59:00	17/11/2164 20:30:00	13/12/2164 00:08:42	17/11/2164 19:03:00	17/12/2164 11:45:00	128
13425422	20645875	30988449	20/11/2164 13:15:00	17/11/2164 20:30:00	13/12/2164 00:08:42	17/11/2164 19:03:00	17/12/2164 11:45:00	138
13425422	20645875	30988449	20/11/2164 20:50:00	17/11/2164 20:30:00	13/12/2164 00:08:42	17/11/2164 19:03:00	17/12/2164 11:45:00	135
13425422	20645875	30988449	21/11/2164 01:59:00	17/11/2164 20:30:00	13/12/2164 00:08:42	17/11/2164 19:03:00	17/12/2164 11:45:00	128
13425422	20645875	30988449	21/11/2164 14:21:00	17/11/2164 20:30:00	13/12/2164 00:08:42	17/11/2164 19:03:00	17/12/2164 11:45:00	110
13425422	20645875	30988449	22/11/2164 01:18:00	17/11/2164 20:30:00	13/12/2164 00:08:42	17/11/2164 19:03:00	17/12/2164 11:45:00	115
13425422	20645875	30988449	22/11/2164 18:38:00	17/11/2164 20:30:00	13/12/2164 00:08:42	17/11/2164 19:03:00	17/12/2164 11:45:00	131
13425422	20645875	30988449	23/11/2164 01:59:00	17/11/2164 20:30:00	13/12/2164 00:08:42	17/11/2164 19:03:00	17/12/2164 11:45:00	144
13425422	20645875	30988449	24/11/2164 01:41:00	17/11/2164 20:30:00	13/12/2164 00:08:42	17/11/2164 19:03:00	17/12/2164 11:45:00	160
13425422	20645875	30988449	25/11/2164 02:22:00	17/11/2164 20:30:00	13/12/2164 00:08:42	17/11/2164 19:03:00	17/12/2164 11:45:00	152
13425422	20645875	30988449	26/11/2164 01:38:00	17/11/2164 20:30:00	13/12/2164 00:08:42	17/11/2164 19:03:00	17/12/2164 11:45:00	138
13425422	20645875	30988449	27/11/2164 01:23:00	17/11/2164 20:30:00	13/12/2164 00:08:42	17/11/2164 19:03:00	17/12/2164 11:45:00	152
13425422	20645875	30988449	28/11/2164 01:33:00	17/11/2164 20:30:00	13/12/2164 00:08:42	17/11/2164 19:03:00	17/12/2164 11:45:00	161
13425422	20645875	30988449	29/11/2164 01:52:00	17/11/2164 20:30:00	13/12/2164 00:08:42	17/11/2164 19:03:00	17/12/2164 11:45:00	139
13425422	20645875	30988449	30/11/2164 02:23:00	17/11/2164 20:30:00	13/12/2164 00:08:42	17/11/2164 19:03:00	17/12/2164 11:45:00	119
13425422	20645875	30988449	1/12/2164 02:11:00	17/11/2164 20:30:00	13/12/2164 00:08:42	17/11/2164 19:03:00	17/12/2164 11:45:00	143
13425422	20645875	30988449	2/12/2164 00:44:00	17/11/2164 20:30:00	13/12/2164 00:08:42	17/11/2164 19:03:00	17/12/2164 11:45:00	144
13425422	20645875	30988449	3/12/2164 02:13:00	17/11/2164 20:30:00	13/12/2164 00:08:42	17/11/2164 19:03:00	17/12/2164 11:45:00	132
13425422	20645875	30988449	4/12/2164 00:24:00	17/11/2164 20:30:00	13/12/2164 00:08:42	17/11/2164 19:03:00	17/12/2164 11:45:00	132
13425422	20645875	30988449	5/12/2164 02:55:00	17/11/2164 20:30:00	13/12/2164 00:08:42	17/11/2164 19:03:00	17/12/2164 11:45:00	134
13425422	20645875	30988449	5/12/2164 13:42:00	17/11/2164 20:30:00	13/12/2164 00:08:42	17/11/2164 19:03:00	17/12/2164 11:45:00	132
13425422	20645875	30988449	6/12/2164 01:45:00	17/11/2164 20:30:00	13/12/2164 00:08:42	17/11/2164 19:03:00	17/12/2164 11:45:00	129
13425422	20645875	30988449	6/12/2164 15:26:00	17/11/2164 20:30:00	13/12/2164 00:08:42	17/11/2164 19:03:00	17/12/2164 11:45:00	121
13425422	20645875	30988449	7/12/2164 01:26:00	17/11/2164 20:30:00	13/12/2164 00:08:42	17/11/2164 19:03:00	17/12/2164 11:45:00	154
13425422	20645875	30988449	7/12/2164 13:33:00	17/11/2164 20:30:00	13/12/2164 00:08:42	17/11/2164 19:03:00	17/12/2164 11:45:00	139
13425422	20645875	30988449	8/12/2164 02:04:00	17/11/2164 20:30:00	13/12/2164 00:08:42	17/11/2164 19:03:00	17/12/2164 11:45:00	121
13425422	20645875	30988449	9/12/2164 01:08:00	17/11/2164 20:30:00	13/12/2164 00:08:42	17/11/2164 19:03:00	17/12/2164 11:45:00	125
13425422	20645875	30988449	9/12/2164 13:13:00	17/11/2164 20:30:00	13/12/2164 00:08:42	17/11/2164 19:03:00	17/12/2164 11:45:00	170
13425422	20645875	30988449	9/12/2164 17:05:00	17/11/2164 20:30:00	13/12/2164 00:08:42	17/11/2164 19:03:00	17/12/2164 11:45:00	141
13425422	20645875	30988449	10/12/2164 00:39:00	17/11/2164 20:30:00	13/12/2164 00:08:42	17/11/2164 19:03:00	17/12/2164 11:45:00	152
13425422	20645875	30988449	10/12/2164 21:28:00	17/11/2164 20:30:00	13/12/2164 00:08:42	17/11/2164 19:03:00	17/12/2164 11:45:00	139
13425422	20645875	30988449	11/12/2164 02:51:00	17/11/2164 20:30:00	13/12/2164 00:08:42	17/11/2164 19:03:00	17/12/2164 11:45:00	159
13425422	20645875	30988449	11/12/2164 13:49:00	17/11/2164 20:30:00	13/12/2164 00:08:42	17/11/2164 19:03:00	17/12/2164 11:45:00	130
13425422	20645875	30988449	12/12/2164 01:06:00	17/11/2164 20:30:00	13/12/2164 00:08:42	17/11/2164 19:03:00	17/12/2164 11:45:00	148
13425422	20645875	30988449	12/12/2164 14:58:00	17/11/2164 20:30:00	13/12/2164 00:08:42	17/11/2164 19:03:00	17/12/2164 11:45:00	141
13425422	20645875	30988449	13/12/2164 05:30:00	17/11/2164 20:30:00	13/12/2164 00:08:42	17/11/2164 19:03:00	17/12/2164 11:45:00	131
13425422	20645875	30988449	14/12/2164 05:13:00	17/11/2164 20:30:00	13/12/2164 00:08:42	17/11/2164 19:03:00	17/12/2164 11:45:00	118
13425422	20645875	30988449	15/12/2164 00:51:00	17/11/2164 20:30:00	13/12/2164 00:08:42	17/11/2164 19:03:00	17/12/2164 11:45:00	131
13425422	20645875	30988449	15/12/2164 16:19:00	17/11/2164 20:30:00	13/12/2164 00:08:42	17/11/2164 19:03:00	17/12/2164 11:45:00	121
13425422	20645875	30988449	16/12/2164 01:37:00	17/11/2164 20:30:00	13/12/2164 00:08:42	17/11/2164 19:03:00	17/12/2164 11:45:00	118
13425422	20645875	30988449	17/12/2164 01:29:00	17/11/2164 20:30:00	13/12/2164 00:08:42	17/11/2164 19:03:00	17/12/2164 11:45:00	157
17760270	20646579	31557612	2/1/2120 21:43:00	2/1/2120 18:30:00	4/1/2120 17:25:05	2/1/2120 17:27:00	11/1/2120 16:35:00	166
17760270	20646579	31557612	3/1/2120 01:55:00	2/1/2120 18:30:00	4/1/2120 17:25:05	2/1/2120 17:27:00	11/1/2120 16:35:00	124
17760270	20646579	31557612	4/1/2120 01:30:00	2/1/2120 18:30:00	4/1/2120 17:25:05	2/1/2120 17:27:00	11/1/2120 16:35:00	106
17760270	20646579	31557612	5/1/2120 09:00:00	2/1/2120 18:30:00	4/1/2120 17:25:05	2/1/2120 17:27:00	11/1/2120 16:35:00	96
17760270	20646579	31557612	9/1/2120 18:00:00	2/1/2120 18:30:00	4/1/2120 17:25:05	2/1/2120 17:27:00	11/1/2120 16:35:00	90
12811031	20648042	38343931	1/7/2151 01:44:00	30/6/2151 20:43:00	6/7/2151 21:27:21	30/6/2151 20:33:00	6/7/2151 18:39:00	119
12811031	20648042	38343931	1/7/2151 16:29:00	30/6/2151 20:43:00	6/7/2151 21:27:21	30/6/2151 20:33:00	6/7/2151 18:39:00	160
12811031	20648042	38343931	2/7/2151 05:20:00	30/6/2151 20:43:00	6/7/2151 21:27:21	30/6/2151 20:33:00	6/7/2151 18:39:00	147
12811031	20648042	38343931	3/7/2151 01:56:00	30/6/2151 20:43:00	6/7/2151 21:27:21	30/6/2151 20:33:00	6/7/2151 18:39:00	193
12811031	20648042	38343931	4/7/2151 01:54:00	30/6/2151 20:43:00	6/7/2151 21:27:21	30/6/2151 20:33:00	6/7/2151 18:39:00	221
12811031	20648042	38343931	5/7/2151 02:15:00	30/6/2151 20:43:00	6/7/2151 21:27:21	30/6/2151 20:33:00	6/7/2151 18:39:00	162
18153920	20648204	39432076	3/1/2123 01:24:00	2/1/2123 21:28:34	20/1/2123 20:13:01	2/1/2123 21:26:00	20/1/2123 19:30:00	169
18153920	20648204	39432076	3/1/2123 12:46:00	2/1/2123 21:28:34	20/1/2123 20:13:01	2/1/2123 21:26:00	20/1/2123 19:30:00	159
18153920	20648204	39432076	3/1/2123 20:15:00	2/1/2123 21:28:34	20/1/2123 20:13:01	2/1/2123 21:26:00	20/1/2123 19:30:00	156
18153920	20648204	39432076	4/1/2123 03:05:00	2/1/2123 21:28:34	20/1/2123 20:13:01	2/1/2123 21:26:00	20/1/2123 19:30:00	147
18153920	20648204	39432076	5/1/2123 01:45:00	2/1/2123 21:28:34	20/1/2123 20:13:01	2/1/2123 21:26:00	20/1/2123 19:30:00	200
18153920	20648204	39432076	6/1/2123 01:56:00	2/1/2123 21:28:34	20/1/2123 20:13:01	2/1/2123 21:26:00	20/1/2123 19:30:00	146
18153920	20648204	39432076	6/1/2123 13:45:00	2/1/2123 21:28:34	20/1/2123 20:13:01	2/1/2123 21:26:00	20/1/2123 19:30:00	174
18153920	20648204	39432076	7/1/2123 02:26:00	2/1/2123 21:28:34	20/1/2123 20:13:01	2/1/2123 21:26:00	20/1/2123 19:30:00	187
18153920	20648204	39432076	8/1/2123 01:58:00	2/1/2123 21:28:34	20/1/2123 20:13:01	2/1/2123 21:26:00	20/1/2123 19:30:00	143
18153920	20648204	39432076	9/1/2123 02:24:00	2/1/2123 21:28:34	20/1/2123 20:13:01	2/1/2123 21:26:00	20/1/2123 19:30:00	176
18153920	20648204	39432076	10/1/2123 02:00:00	2/1/2123 21:28:34	20/1/2123 20:13:01	2/1/2123 21:26:00	20/1/2123 19:30:00	154
18153920	20648204	39432076	11/1/2123 03:13:00	2/1/2123 21:28:34	20/1/2123 20:13:01	2/1/2123 21:26:00	20/1/2123 19:30:00	160
18153920	20648204	39432076	12/1/2123 02:25:00	2/1/2123 21:28:34	20/1/2123 20:13:01	2/1/2123 21:26:00	20/1/2123 19:30:00	154
18153920	20648204	39432076	13/1/2123 01:42:00	2/1/2123 21:28:34	20/1/2123 20:13:01	2/1/2123 21:26:00	20/1/2123 19:30:00	137
18153920	20648204	39432076	14/1/2123 02:08:00	2/1/2123 21:28:34	20/1/2123 20:13:01	2/1/2123 21:26:00	20/1/2123 19:30:00	143
18153920	20648204	39432076	14/1/2123 08:39:00	2/1/2123 21:28:34	20/1/2123 20:13:01	2/1/2123 21:26:00	20/1/2123 19:30:00	153
18153920	20648204	39432076	15/1/2123 00:49:00	2/1/2123 21:28:34	20/1/2123 20:13:01	2/1/2123 21:26:00	20/1/2123 19:30:00	136
18153920	20648204	39432076	15/1/2123 18:15:00	2/1/2123 21:28:34	20/1/2123 20:13:01	2/1/2123 21:26:00	20/1/2123 19:30:00	106
18153920	20648204	39432076	16/1/2123 01:41:00	2/1/2123 21:28:34	20/1/2123 20:13:01	2/1/2123 21:26:00	20/1/2123 19:30:00	134
18153920	20648204	39432076	16/1/2123 16:00:00	2/1/2123 21:28:34	20/1/2123 20:13:01	2/1/2123 21:26:00	20/1/2123 19:30:00	120
18153920	20648204	39432076	16/1/2123 22:30:00	2/1/2123 21:28:34	20/1/2123 20:13:01	2/1/2123 21:26:00	20/1/2123 19:30:00	119
[truncated: 32,025 more rows]
